# Supplementary material for: A tetraploidization event shaped the Aquilaria sinensis genome and contributed to the ability of sesquiterpenes synthesis
Source: BMC Genomics. 2021 Sep 7;22:647. doi: 10.1186/s12864-021-07965-9 (PMC8424979; doi:10.1186/s12864-021-07965-9)
Supplement: Supplementary file 1 — Additional file 1: Table S1. Number of Homologous Blocks and Gene Pairs Within a Genome or Between Genomes. Table S2. Number of Homologous Genes Within a Genome or Between Genomes. Table S3. Information about the Blocks Related to ECH Events in A. sinensis genome. Table S4. Information about the Blocks Related to AST Events in A. sinensis genome. Table S5. Information about the Blocks Related to ECH Events in Grape Genome. Table S6. Information about the Blocks Related to ECH Events in Cacao Genome. Table S7. Number of Collinearity Blocks, Gene Pairs, and Genes Related to Species Divergence Events Between Genomes. Table S8. Multiple Genome Alignment with Grape as Reference. Table S9. Genome Alignment Between Cacao and A.sinensis.Table S10. A. sinensis Gene Loss Rates and Gene Translocation with Grape as Reference Genome. Table S11. A. sinensis Gene Loss Rates and Gene Translocation with Cacao as Reference Genome. Table S12. Gene Loss in A. sinensis Using Grape and Cacao as References. Table S13. The Observed Distribution of Gene Loss and Translocation Numbers Fitted by Using Different Density Curves of Geometry Distribution. Table S14. Kernel Function Analysis of \documentclass[12pt]{minimal} \usepackage{amsmath} \usepackage{wasysym} \usepackage{amsfonts} \usepackage{amssymb} \usepackage{amsbsy} \usepackage{mathrsfs} \usepackage{upgreek} \setlength{\oddsidemargin}{-69pt} \begin{document}$${K}_{S}$$\end{document}KS Distribution Related to Duplication Events Within each Genome and Between Genomes (before Evolutionary Rate Correction). Table S15. Kernel Function Analysis of \documentclass[12pt]{minimal} \usepackage{amsmath} \usepackage{wasysym} \usepackage{amsfonts} \usepackage{amssymb} \usepackage{amsbsy} \usepackage{mathrsfs} \usepackage{upgreek} \setlength{\oddsidemargin}{-69pt} \begin{document}$${K}_{S}$$\end{document}KS Distribution Related to Duplication Events Within each Genome and Between Genomes (after Evolutionary Rate Correction). Table S16. The Information [file 12864_2021_7965_MOESM1_ESM.xlsx]

## Sheet: Table S1
Table S1. Number of Homologous Blocks and Gene Pairs Within a Genome or Between Genomes.
Genome	BLa> 4	BL > 10	BL > 20	BL > 50	ACGPb	LDBc	LDB on chromosomes
Vitis vinifera	5,605/798	2,141/83	1,683/47	517/9	7.02, 25.8, 35.81, 57.44	66	Vv19-Vv10
Theobroma cacao	9,407/1,390	3,131/92	2,554/47	1,742/21	6.77, 34.03, 54.34, 82.95	131	Tc7-Tc6
Aquilaria sinensis	8,092/1,120	3,574/155	2,223/52	1,084/13	7.22, 23.06, 42.75, 83.38	187	As4-As4
T. cacao vs V. vinifera	24,501/1,957	17,021/395	14,779/230	10,789/97	12.52, 43.09, 64.26, 111.23	415	Tc9-Vv11
A. sinensis vs V. vinifera	20,983/1,938	13,549/460	10,335/222	5,237/55	10.83, 29.45, 46.55, 95.22	236	As3-Vv14
A. sinensis vs T. cacao	27,462/2,426	17,787/414	15,270/228	10,826/84	11.32, 42.96, 66.97, 128.88	652	As1-Tc2
A. sinensis vs T. cacao	27,462/2,426	17,787/414	15,270/228	10,826/84	11.32, 42.96, 66.97, 128.88	652	As1-Tc2
aBL: block length, bACGP: average collinear gene pairs respectively per block, cLDB: number of collinear gene pairs reside in longest duplicated block

## Sheet: Table S2
Table S2. Number of Homologous Genes Within a Genome or Between Genomes.
Genome	BLa > 4	BL > 10	BL > 20	BL > 50	LDBb	LDB on chromosomes
Vitis vinifera	7392	3624	2951	1007	66	Vv19-Vv10
Theobroma cacao	9654	4980	4186	2918	131	Tc7-Tc6
Aquilaria sinensis	8921	4780	3172	1487	187	As4-As4
T. cacao vs V. vinifera	14,938 vs 14,748	13,009 vs 12,835	11,811 vs 11,618	9,607 vs 9,377	415	Tc9-Vv11
A. sinensis vs V. vinifera	13,901 vs 12,545	10,944 vs 9,841	8,927 vs 8,069	5,157 vs 4,665	236	As3-Vv14
A. sinensis vs T. cacao	16,525 vs 15,086	14,098 vs 12,643	12,994 vs 11,528	10,426 vs 9,186	652	As1-Tc2
aBL: block length, bLDB: number of collinear gene pairs reside in longest duplicated block

## Sheet: Table S3
Table S3. Information about the Blocks Related to ECH Events in A. sinensis genome.
block_id	chr1	chr2	start1	end1	start2	end2	pvalue	length	ks_median	ks_average	block1	block2	ks	group
19	1	1	2097	2007	547	602	0	7	2.17085	2.23652	2097_2095_2078_2049_2037_2022_2007	547_548_549_573_578_582_602	2.0039_-1_2.3969_2.6551_2.0215_2.0365_2.3052	2
20	1	1	602	547	2007	2097	0	7	2.17085	2.23652	602_582_578_573_549_548_547	2007_2022_2037_2049_2078_2095_2097	2.3052_2.0365_2.0215_2.6551_2.3969_-1_2.0039	2
68	1	2	79	248	1983	2237	0	22	1.9041	1.91716	79_88_99_101_107_134_138_145_182_191_192_204_217_222_225_232_234_235_239_242_245_248	1983_2010_2017_2030_2036_2059_2064_2069_2088_2093_2097_2145_2170_2176_2193_2198_2210_2213_2222_2226_2228_2237	-1_-1_1.5921_2.0198_1.7069_1.9041_1.8636_2.6317_-1_1.1556_1.1646_-1_2.9627_1.943_1.4686_1.8288_-1_2.1590000000000003_2.3339_2.0907_1.5978_2.1689	1
70	1	2	1949	1695	1423	1618	0	17	2.1403	2.19087	1949_1923_1895_1891_1888_1839_1793_1788_1785_1770_1769_1768_1767_1753_1739_1702_1695	1423_1473_1484_1492_1495_1499_1534_1536_1541_1581_1583_1585_1588_1604_1607_1616_1618	-1_2.7782_2.1081_1.8769999999999998_-1_2.8497_2.545_2.2587_1.7541_1.8984_1.8228_-1_1.754_-1_2.1725_-1_2.4719	1
71	1	2	318	467	2314	2503	0	16	1.9096	2.05025	318_319_324_336_343_352_362_385_389_402_403_405_410_418_441_467	2314_2318_2329_2342_2352_2368_2386_2404_2407_2422_2424_2426_2429_2435_2485_2503	2.2493_1.9765_1.6954_1.8609_-1_1.4469999999999998_1.9255_4.0287_2.0309_1.9096_2.1343_2.891_1.4285_1.4716_1.8009_1.9037	1
72	1	2	2566	2710	932	1045	0	15	1.904	1.99935	2566_2572_2589_2592_2612_2613_2623_2661_2662_2668_2671_2672_2678_2688_2710	932_935_955_963_970_975_976_998_1000_1003_1017_1020_1033_1044_1045	3.7994_2.3332_2.3624_1.9561_1.1014_1.6554_1.7204_2.0381_0.7776_1.8468_-1_1.5915_-1_1.9040000000000001_2.9052	1
73	1	2	509	300	217	519	0	15	1.7324	1.88819	509_498_486_467_437_428_405_403_389_352_351_343_337_319_300	217_233_247_280_286_311_347_349_360_393_395_440_489_510_519	2.3576_3.1087_2.3211_1.3952_1.2618_2.1076_1.8482_1.6771_1.7324_1.6979_1.4877_0.9765_1.4866_1.9045_2.9599	1
74	1	2	690	786	1738	1855	0	13	1.9281	1.82283	690_692_701_705_706_723_741_761_768_773_777_784_786	1738_1744_1749_1754_1765_1771_1813_1825_1836_1841_1843_1852_1855	2.4287_-1_2.005_1.955_-1_1.9281_1.6027_-1_-1_1.5838_1.1928_1.7243_1.9851	1
75	1	2	869	796	4196	4253	0	8	1.8436	2.29628	869_846_841_838_833_827_818_796	4196_4201_4204_4206_4217_4232_4233_4253	1.4388_1.8048_-1_1.8436_2.2031_4.1911_-1_-1	1
76	1	2	438	540	2651	2782	0	7	2.75005	2.64067	438_488_489_498_499_501_540	2651_2694_2698_2715_2718_2733_2782	2.2893_1.6059999999999999_3.2108_2.2778_3.2460000000000004_3.2141_-1	1
77	1	2	2279	2325	2372	2413	0	7	1.8764	1.79478	2279_2296_2308_2309_2315_2320_2325	2372_2377_2384_2386_2403_2409_2413	0.9645_1.8147_2.1756_1.9381_2.0962_1.7796_-1	1
79	1	2	2963	2904	488	603	0	5	1.5538	1.5538	2963_2957_2954_2947_2904	488_514_515_559_603	-1_-1_-1_-1_1.5538	1
84	1	2	514	393	2679	2771	0	5	1.57685	2.26182	514_488_447_424_393	2679_2691_2720_2735_2771	1.8584_1.2953_4.7878_-1_1.1058	2
86	1	2	55	116	1195	1228	0	5	1.8569	2.55413	55_57_71_86_116	1195_1197_1202_1211_1228	-1_-1_1.8569_1.811_3.9945	2
88	1	2	1286	1329	10	73	0	5	2.5787	2.614	1286_1291_1298_1312_1329	10_12_16_57_73	2.6001_2.015_2.5573_-1_3.2836	1
127	1	3	750	1063	787	1038	0	30	2.0812	2.32587	750_776_798_800_801_827_838_841_844_845_850_852_855_862_869_882_890_912_933_934_944_960_974_992_994_1015_1030_1048_1050_1063	787_833_843_844_845_866_877_879_882_884_890_891_893_899_904_908_910_945_954_958_964_972_975_985_988_1000_1007_1019_1020_1038	3.3529_5.1482_-1_1.679_2.3674_2.3327_1.5363_-1_1.7477_1.0506_2.0331_-1_-1_2.1293_1.7593_1.3226_1.7214_1.4187_2.2982_2.557_2.4405_1.2788_-1_-1_2.2404_1.7096_2.3245_3.3080000000000003_1.5794_6.4854	1
128	1	3	2466	2768	1562	1887	0	23	1.7435	1.85772	2466_2497_2546_2568_2569_2583_2589_2599_2609_2623_2632_2643_2646_2662_2672_2702_2710_2711_2722_2733_2736_2743_2768	1562_1592_1617_1632_1635_1642_1662_1669_1677_1688_1693_1727_1731_1744_1758_1780_1783_1786_1814_1838_1843_1850_1887	1.3559999999999999_-1_-1_1.6582_1.6591_1.9261_2.1188_1.4489_2.8273_-1_1.9907_1.4727_1.2882_1.0396_1.4713_1.6015_2.1697_-1_2.0311_1.9551_1.7435_2.5304_3.0085	2
129	1	3	2816	2892	1780	1928	0	11	2.02795	2.01162	2816_2825_2826_2830_2836_2846_2848_2849_2858_2884_2892	1780_1783_1786_1807_1816_1838_1841_1843_1850_1887_1928	1.5559_2.0576_2.276_2.0054_-1_1.7275_1.6496_1.8451_2.0505_2.3453_2.6033	2
133	1	3	708	536	1657	1808	0	9	2.5801	2.77634	708_697_694_653_623_605_565_549_536	1657_1685_1686_1727_1734_1735_1744_1767_1808	-1_2.5111_1.8669_4.2408_-1_2.5801_-1_-1_2.6828	1
166	1	4	37	325	2031	2285	0	23	2.01845	2.16151	37_77_99_103_107_132_138_145_146_175_176_182_191_192_218_223_232_278_315_318_319_322_325	2031_2068_2102_2108_2110_2130_2132_2137_2138_2147_2148_2157_2158_2161_2175_2184_2194_2210_2247_2273_2276_2281_2285	-1_3.1992_2.0064_-1_2.4166_1.4207_2.752_1.8411_1.5438_-1_2.1615_1.9514_2.5787_1.2718_2.7605_-1_1.4619_3.8374_2.0305_2.6155_1.4347_1.6235_-1	2
167	1	4	1677	1793	182	314	0	13	1.9309	2.16296	1677_1681_1688_1695_1701_1707_1716_1735_1757_1758_1768_1770_1793	182_184_218_223_228_241_249_259_269_271_284_285_314	1.5511_2.7116_1.8993_1.9734_2.4899_4.8855_1.9625_2.1538_1.3625_1.5732_-1_1.6379_1.7548	2
169	1	4	706	652	85	186	0	9	2.1482	2.21997	706_705_701_692_688_684_673_668_652	85_127_130_135_139_167_179_181_186	2.7051_1.7335_2.006_-1_2.1796_-1_2.1168_2.5788_-1	2
173	1	4	3221	3173	340	433	0	5	1.68455	1.74218	3221_3219_3218_3196_3173	340_347_349_390_433	1.9024_1.4667_1.4554_2.1442_-1	1
175	1	4	2150	2012	2458	2561	0	5	2.1536	2.1716	2150_2116_2086_2039_2012	2458_2480_2496_2511_2561	2.2116_2.0956_1.7553_-1_2.6239	1
176	1	4	1013	933	2721	2787	0	5	2.8751	2.9289	1013_998_987_940_933	2721_2736_2763_2773_2787	1.6526_-1_2.8751_4.2589999999999995_-1	1
180	1	4	2608	2676	770	811	0	5	2.0417	2.27222	2608_2655_2661_2671_2676	770_779_786_805_811	1.5976_3.6278_1.6073_2.4867_2.0417	1
207	1	5	536	413	360	484	0	9	2.1977	2.5782	536_528_516_513_490_447_424_415_413	360_389_395_402_413_435_445_458_484	-1_2.1977_2.1122_1.5647_3.6075_-1_-1_-1_3.4089	2
210	1	5	709	666	1226	1284	0	5	1.5837	2.32067	709_701_698_684_666	1226_1243_1244_1260_1284	-1_-1_1.5837_3.8072_1.5711	2
244	1	6	1480	1575	113	181	0	9	1.4732	1.61743	1480_1484_1500_1522_1531_1540_1546_1554_1575	113_117_122_136_141_145_153_159_181	1.911_1.0653_1.4732_-1_2.5334_-1_1.9346_1.0457_1.3588	2
247	1	6	840	725	4369	4391	0	5	1.6579	1.6579	840_795_791_770_725	4369_4371_4373_4387_4391	-1_-1_1.6579_-1_-1	1
279	1	7	1424	1639	770	964	0	24	1.9436	2.19923	1424_1430_1449_1459_1480_1483_1498_1522_1533_1538_1539_1548_1549_1554_1560_1569_1584_1590_1594_1602_1618_1623_1636_1639	770_783_792_797_809_811_816_843_856_862_863_871_872_875_896_915_932_933_938_939_947_952_961_964	-1_2.1366_1.9991_1.355_1.8728_-1_2.5639999999999996_-1_2.1993_2.1678_2.7231_2.9588_1.1797_1.6288_1.6073_1.8209_2.0413_6.5444_1.0702_-1_1.8459999999999999_2.8492_1.5322_1.8881	1
281	1	7	891	792	2397	2488	0	8	1.7976	1.94423	891_847_842_840_825_816_814_792	2397_2431_2441_2445_2456_2467_2477_2488	-1_1.3226_-1_2.2724_2.9617_1.8746_1.5135_1.7206	2
284	1	7	895	867	2837	2887	0	5	1.87575	1.73535	895_887_874_869_867	2837_2866_2875_2883_2887	-1_1.5855_2.166_0.4702_2.7197	2
302	1	8	1637	1435	385	562	0	18	1.9015	1.93103	1637_1620_1611_1610_1602_1594_1575_1566_1561_1557_1552_1548_1531_1515_1497_1483_1473_1435	385_407_410_411_413_414_443_454_455_467_475_481_491_517_528_540_550_562	-1_1.5774_2.2517_2.0626_2.4061_-1_1.1213_1.7972_1.6896_1.9241_1.6382_1.9015_2.2865_1.7649_1.7890000000000001_2.5199_-1_2.2355	2
303	1	8	773	923	1964	2064	0	11	1.9682	2.02968	773_811_814_820_842_847_862_869_881_887_923	1964_1999_2004_2019_2031_2037_2045_2047_2053_2055_2064	1.9682_2.4157_1.9474_-1_2.1825_1.35_-1_0.9234_2.2049_3.9064_1.3686	2
305	1	8	1280	1388	2755	2902	0	8	1.90135	2.36585	1280_1324_1326_1345_1348_1375_1382_1388	2755_2801_2808_2825_2854_2882_2885_2902	1.7848_1.0046_4.463_-1_-1_2.0179_3.7844_1.1404	2
337	2	1	1983	2237	79	248	0	22	1.9041	1.91716	1983_2010_2017_2030_2036_2059_2064_2069_2088_2093_2097_2145_2170_2176_2193_2198_2210_2213_2222_2226_2228_2237	79_88_99_101_107_134_138_145_182_191_192_204_217_222_225_232_234_235_239_242_245_248	-1_-1_1.5921_2.0198_1.7069_1.9041_1.8636_2.6317_-1_1.1556_1.1646_-1_2.9627_1.943_1.4686_1.8288_-1_2.1590000000000003_2.3339_2.0907_1.5978_2.1689	2
338	2	1	1618	1423	1695	1949	0	18	2.1403	2.22688	1618_1616_1607_1604_1601_1588_1585_1583_1581_1541_1536_1534_1499_1495_1492_1484_1473_1423	1695_1702_1739_1743_1757_1767_1768_1769_1770_1785_1788_1793_1839_1888_1891_1895_1923_1949	2.4719_-1_2.1725_3.9368_0.9491_1.754_-1_1.8228_1.8984_1.7541_2.2587_2.545_2.8497_-1_1.8769999999999998_2.1081_2.7782_-1	2
339	2	1	2307	2503	313	467	0	17	1.9096	2.05025	2307_2314_2318_2329_2342_2352_2368_2386_2404_2407_2422_2424_2426_2429_2435_2485_2503	313_318_319_324_336_343_352_362_385_389_402_403_405_410_418_441_467	-1_2.2493_1.9765_1.6954_1.8609_-1_1.4469999999999998_1.9255_4.0287_2.0309_1.9096_2.1343_2.891_1.4285_1.4716_1.8009_1.9037	2
340	2	1	519	217	300	509	0	15	1.7324	1.89161	519_510_475_428_395_393_360_349_347_311_286_280_247_233_217	300_319_320_337_351_352_389_403_405_428_437_467_486_498_509	2.9599_1.9045_1.0427_1.4717_1.4877_1.6979_1.7324_1.6771_1.8482_2.1076_1.2618_1.3952_2.3211_3.1087_2.3576	2
341	2	1	932	1045	2566	2710	0	14	1.8754	2.04066	932_935_955_956_975_976_998_1000_1003_1017_1020_1033_1044_1045	2566_2572_2589_2607_2619_2623_2661_2662_2668_2671_2672_2678_2688_2710	3.7994_2.3332_2.3624_1.6188_1.5905_1.7204_2.0381_0.7776_1.8468_-1_1.5915_-1_1.9040000000000001_2.9052	2
342	2	1	1738	1855	690	786	0	12	1.94155	1.86613	1738_1744_1749_1754_1765_1771_1793_1825_1836_1843_1852_1855	690_692_701_705_706_723_745_761_768_777_784_786	2.4287_-1_2.005_1.955_-1_1.9281_1.71_-1_-1_1.1928_1.7243_1.9851	2
343	2	1	4253	4158	798	856	0	8	2.651	2.83418	4253_4233_4232_4217_4206_4204_4163_4158	798_818_827_833_838_841_842_856	-1_-1_4.1911_2.2031_1.8436_-1_-1_3.0989	2
344	2	1	2372	2413	2279	2325	0	7	1.8764	1.79478	2372_2377_2384_2386_2403_2409_2413	2279_2296_2308_2309_2315_2320_2325	0.9645_1.8147_2.1756_1.9381_2.0962_1.7796_-1	2
345	2	1	4173	4122	926	994	0	7	2.39025	2.34013	4173_4159_4154_4148_4139_4125_4122	926_933_934_943_973_992_994	2.3897_2.1826_2.3908_2.5798_1.6681_-1_2.8298	2
347	2	1	3681	3658	825	924	0	5	2.6432	2.6432	3681_3674_3672_3666_3658	825_867_877_889_924	-1_-1_2.3777_2.9087_-1	2
349	2	1	2748	2679	485	514	0	5	1.7898	1.78586	2748_2745_2736_2715_2679	485_486_492_498_514	1.4465_1.7898_1.5568_2.2778_1.8584	2
350	2	1	2452	2316	2296	2331	0	5	2.0962	2.0962	2452_2432_2403_2364_2316	2296_2309_2315_2325_2331	-1_-1_2.0962_-1_-1	2
351	2	1	2119	2010	43	116	0	5	2.0444	2.44977	2119_2090_2071_2030_2010	43_90_99_101_116	-1_2.0444_-1_2.0198_3.2851	2
353	2	1	603	488	2904	2963	0	5	1.5538	1.5538	603_559_515_514_488	2904_2947_2952_2954_2963	1.5538_-1_-1_-1_-1	2
354	2	1	10	73	1286	1329	0	5	2.5787	2.614	10_12_16_57_73	1286_1291_1298_1312_1329	2.6001_2.015_2.5573_-1_3.2836	2
356	2	1	1987	2060	550	598	0	5	2.52015	2.54712	1987_1988_2003_2044_2060	550_551_556_565_598	3.3346_1.8136_1.8157_-1_3.2246	2
357	2	1	2651	2782	438	540	0	5	1.94765	2.16573	2651_2694_2698_2736_2782	438_488_489_492_540	2.2893_1.6059999999999999_3.2108_1.5568_-1	2
416	2	2	2245	2389	360	529	0	13	1.996	2.82475	2245_2286_2289_2314_2318_2342_2347_2352_2361_2362_2370_2386_2389	360_362_363_412_413_424_432_440_447_449_474_523_529	-1_1.9022_1.6897_4.3335_1.4118_1.996_6.6745_2.9166_4.117_-1_1.9447_2.2671_1.8192	1
418	2	2	360	529	2245	2389	0	12	2.13155	2.9127	360_363_412_413_424_432_440_447_449_474_523_529	2245_2286_2314_2318_2342_2347_2352_2361_2362_2370_2386_2389	-1_1.6466_4.3335_1.4118_1.996_6.6745_2.9166_4.117_-1_1.9447_2.2671_1.8192	2
424	2	2	347	212	2778	2870	0	11	2.0677	2.20766	347_344_317_276_267_256_250_233_221_218_212	2778_2783_2797_2820_2836_2840_2844_2852_2863_2865_2870	1.7567_2.5431_2.084_2.157_3.8369_1.9901_-1_2.8208_2.0514_1.3021_1.5345	2
425	2	2	2870	2778	212	347	0	11	2.0514	2.03332	2870_2865_2863_2852_2844_2840_2836_2820_2797_2783_2778	212_218_221_233_250_256_268_277_317_344_347	1.5345_1.3021_2.0514_2.8208_-1_1.9901_-1_2.2172_2.084_2.5431_1.7567	1
431	2	2	2386	2485	2735	2800	0	7	2.4034	2.79658	2386_2408_2420_2426_2430_2438_2485	2735_2769_2776_2778_2783_2789_2800	4.5339_-1_2.2014_2.6568_2.1874_-1_2.4034	2
524	2	3	3284	3144	1043	1138	0	14	1.97525	2.1017	3284_3283_3236_3233_3229_3221_3217_3213_3191_3171_3168_3156_3146_3144	1043_1053_1068_1071_1072_1073_1080_1085_1095_1111_1118_1128_1136_1138	-1_-1_1.8993_-1_1.5011_3.2364_1.962_1.9885_2.0486_1.2306_3.0271_2.3015_-1_1.8219	1
525	2	3	917	1049	1587	1795	0	14	1.7975	1.82556	917_923_943_949_955_971_977_982_996_1000_1020_1040_1045_1049	1587_1625_1638_1647_1662_1683_1690_1692_1739_1744_1758_1772_1783_1795	-1_2.1714_1.1135_-1_2.2153_2.6801_1.2388_-1_1.5013_0.9463_1.7791_1.7975_2.1664_2.4715	1
589	2	4	2236	2090	2330	2477	0	14	2.08985	2.09313	2236_2226_2213_2204_2203_2197_2187_2177_2166_2149_2127_2117_2114_2090	2330_2335_2337_2340_2341_2347_2353_2360_2373_2381_2411_2426_2431_2477	2.0331_2.2807_1.9135_2.6711_-1_2.1466_2.6098_2.2262_2.5007_1.8658_1.8065_-1_1.5941_1.4694	1
593	2	4	3587	3445	2721	2911	0	9	1.7764	1.87457	3587_3549_3548_3542_3513_3508_3501_3472_3445	2721_2764_2767_2771_2791_2829_2845_2862_2911	-1_-1_2.1559_1.7764_-1_-1_1.6914_-1_-1	1
595	2	4	4239	4158	410	434	0	7	2.0287	2.01872	4239_4238_4230_4206_4205_4163_4158	410_412_414_424_425_430_434	2.2893_1.6375_2.4963_2.0287_1.6418_-1_-1	1
599	2	4	1228	1135	2487	2559	0	6	1.9359	3.7789	1228_1211_1207_1177_1164_1135	2487_2490_2513_2537_2546_2559	1.7585_-1_7.6423_1.9359_-1_-1	1
601	2	4	4178	4125	542	588	0	6	2.2132	2.14497	4178_4154_4153_4134_4126_4125	542_561_568_582_587_588	-1_2.2961_2.2132_1.9256_-1_-1	2
602	2	4	1345	1386	2495	2517	0	5	2.08645	2.29473	1345_1363_1377_1378_1386	2495_2511_2513_2516_2517	3.3385_1.6675_-1_2.4143_1.7586	1
603	2	4	1553	1600	2660	2718	0	5	2.2116	2.14548	1553_1583_1585_1597_1600	2660_2710_2713_2715_2718	2.3858_1.3408_2.0806_2.2116_2.7086	1
606	2	4	3134	3067	2417	2536	0	5	2.3993	2.70998	3134_3119_3081_3080_3067	2417_2465_2512_2513_2536	-1_2.5383_2.2603_1.8897_4.1516	2
609	2	4	4352	4250	1082	1264	0	5	1.7905	2.73797	4352_4305_4294_4253_4250	1082_1132_1182_1227_1264	-1_1.7905_0.6034_5.82_-1	1
656	2	5	2512	2164	453	865	0	49	2.1001	2.31634	2512_2508_2499_2496_2468_2465_2459_2446_2442_2439_2435_2433_2424_2415_2405_2403_2399_2390_2384_2376_2372_2369_2355_2323_2316_2303_2296_2283_2280_2271_2270_2266_2255_2245_2235_2233_2228_2214_2206_2203_2199_2195_2187_2179_2174_2172_2170_2168_2164	453_466_485_491_523_524_531_543_552_557_562_563_574_582_596_597_606_618_623_632_633_642_652_665_670_690_695_705_708_724_731_735_754_759_778_781_783_805_809_810_812_818_831_833_838_851_855_856_865	2.1001_2.4047_-1_2.3711_5.2214_-1_1.6697_1.8836_4.5611_2.1412_1.7231_1.7246_1.1611_-1_1.7180000000000002_1.7174_2.7178_1.7272_2.0633_2.4252_2.1611_2.0741_2.1615_-1_2.1533_-1_4.6351_3.4522_3.3072_3.7665_1.3402_1.7181_-1_1.4854_1.3249_2.3727_-1_2.6203_-1_2.7637_-1_-1_1.8131_2.1449_1.7034_1.2113_1.5976_1.7698_3.4304	1
657	2	5	211	510	389	756	0	24	1.9798	2.00664	211_218_233_236_237_247_257_261_285_307_349_352_362_363_369_373_382_385_386_389_437_475_488_510	389_404_428_440_441_450_454_483_500_529_574_580_608_611_612_616_623_626_628_633_660_666_708_756	-1_2.1195_-1_1.8793_1.3558_2.8166_1.6563_2.5977_2.7535_1.9798_1.0729_2.7489999999999997_2.0701_1.7672_1.6528_2.0967_1.5277_1.704_1.8516_2.1697_1.7262_1.9816_-1_2.6114	1
658	2	5	2676	2826	398	469	0	17	1.7732	2.11715	2676_2689_2696_2699_2705_2715_2716_2720_2726_2730_2735_2736_2745_2748_2750_2782_2826	398_406_409_418_427_428_430_435_439_441_445_446_450_453_457_458_469	1.9945_3.3568_1.7732_2.838_-1_-1_2.4581_1.5498_-1_1.2269_1.6466_1.1986_2.6483_1.7648_1.7119_3.3554_-1	1
659	2	5	530	360	620	759	0	10	1.882	1.90103	530_520_512_509_508_497_475_427_391_360	620_626_634_639_640_660_666_708_756_759	2.0879_1.882_1.575_2.6_1.4545_1.7262_1.9816_-1_-1_-1	1
660	2	5	2893	2782	401	484	0	10	2.5728	2.47312	2893_2868_2865_2862_2860_2858_2852_2827_2826_2782	401_402_407_413_417_425_428_469_470_484	-1_1.0431_-1_2.5728_1.0951_2.6644_-1_-1_-1_4.9902	1
662	2	5	1686	1635	1232	1286	0	9	1.9814	1.95246	1686_1671_1666_1656_1651_1644_1641_1640_1635	1232_1243_1245_1251_1260_1270_1278_1279_1286	1.069_2.4114_1.9814_-1_-1_-1_-1_1.9778_2.3227	1
663	2	5	1230	1322	179	228	0	9	1.8983	1.9804	1230_1235_1240_1261_1290_1305_1313_1317_1322	179_182_183_195_204_211_215_219_228	1.7478_1.6633_2.3005_1.9408_1.8983_-1_-1_2.5361_1.776	1
664	2	5	2114	2201	1192	1261	0	6	1.5909	1.74804	2114_2124_2127_2149_2151_2201	1192_1200_1201_1216_1217_1261	1.5167_2.3767_1.5909_1.1309_2.125_-1	1
665	2	5	3666	3802	321	414	0	6	2.69405	2.71603	3666_3711_3738_3753_3786_3802	321_325_328_352_396_414	3.3098_1.5224_2.44_3.7989_2.9481_2.2769999999999997	1
666	2	5	1503	1607	1423	1491	0	5	1.6673	1.96026	1503_1529_1578_1583_1607	1423_1441_1466_1468_1491	1.6673_1.5418_2.7021_1.5316_2.3585	1
699	2	6	1049	956	2925	3046	0	11	2.1267	2.47694	1049_1040_1033_1020_1018_1003_1000_995_994_992_956	2925_2966_3004_3015_3018_3026_3027_3033_3037_3043_3046	2.8547_-1_-1_4.9602_1.8077_-1_1.0441_3.1772_-1_2.1267_1.368	2
703	2	6	1416	1350	4262	4316	0	6	2.0861	1.9703	1416_1415_1414_1410_1397_1350	4262_4264_4268_4270_4277_4316	2.1341_-1_2.0861_1.6844_1.6737_2.2732	1
705	2	6	4574	4430	277	374	0	5	2.5579	2.66915	4574_4556_4527_4478_4430	277_315_340_347_374	-1_2.6151_3.1789_2.3819_2.5007	1
707	2	6	2730	2575	948	1061	0	5	1.64955	2.09607	2730_2686_2647_2625_2575	948_967_1005_1028_1061	0.9704_-1_1.9997_4.1148_1.2994	1
710	2	6	835	852	3299	3322	0	5	1.97	2.14017	835_839_849_850_852	3299_3308_3315_3321_3322	2.7433_1.7072_-1_-1_1.97	1
757	2	7	1580	1474	1177	1288	0	17	1.8385	1.89438	1580_1574_1569_1549_1548_1547_1527_1523_1514_1512_1503_1501_1499_1494_1486_1479_1474	1177_1189_1196_1207_1208_1210_1236_1238_1247_1248_1252_1253_1258_1272_1276_1282_1288	-1_2.064_-1_1.4361_1.4031_1.2531_1.1318_3.4002_2.3987_2.2787_-1_-1_2.1433_2.6233_1.8385_1.4056_1.2506	1
760	2	7	1974	1866	1459	1553	0	9	2.2487	2.20273	1974_1973_1946_1926_1920_1907_1883_1877_1866	1459_1465_1493_1504_1513_1517_1537_1544_1553	-1_-1_-1_-1_-1_2.2487_2.3744_1.9851_-1	1
762	2	7	3708	3597	2127	2233	0	7	1.9108	1.8091	3708_3677_3634_3631_3614_3610_3597	2127_2157_2197_2199_2220_2228_2233	1.9126_-1_1.9108_-1_1.5103_2.0924_1.6194	1
768	2	7	3916	3825	278	348	0	5	1.7841	1.7886	3916_3887_3837_3833_3825	278_288_327_342_348	1.7069999999999999_1.8612_1.893_1.6932_-1	1
804	2	8	3492	3370	649	770	0	12	1.9557	2.11017	3492_3482_3481_3465_3434_3433_3430_3421_3418_3403_3376_3370	649_656_657_670_694_695_697_740_743_752_769_770	-1_1.4973_1.2732_3.0239999999999996_1.8008_1.9557_2.2654_-1_3.2437_1.6728_-1_2.2586	2
807	2	8	4251	4133	1993	2086	0	9	1.63025	1.67774	4251_4236_4229_4222_4196_4191_4145_4142_4133	1993_2013_2017_2023_2047_2050_2070_2081_2086	2.0925_1.5488_1.7930000000000001_1.4509999999999998_2.1046_1.1715_1.5919999999999999_1.6685_-1	2
812	2	8	2520	2422	988	1069	0	5	1.9752	1.78082	2520_2518_2476_2459_2422	988_989_1019_1057_1069	1.0979999999999999_0.9548_2.1202_1.9752_2.7559	1
852	3	1	787	1038	750	1063	0	28	1.8962	2.32035	787_833_843_844_845_877_879_882_884_890_891_893_899_904_908_910_945_954_958_972_975_985_988_1000_1007_1019_1020_1038	750_776_798_800_801_838_841_844_845_850_852_855_862_869_882_890_912_933_934_960_974_992_994_1015_1030_1048_1050_1063	3.3529_5.1482_-1_1.679_2.3674_1.5363_-1_1.7477_1.0506_2.0331_-1_-1_2.1293_1.7593_1.3226_1.7214_1.4187_2.2982_2.557_1.2788_-1_-1_2.2404_1.7096_2.3245_3.3080000000000003_1.5794_6.4854	1
853	3	1	1562	1887	2466	2768	0	23	1.7435	1.85772	1562_1592_1617_1632_1635_1642_1662_1669_1677_1688_1693_1727_1731_1744_1758_1780_1783_1786_1814_1838_1843_1850_1887	2466_2497_2546_2568_2569_2583_2589_2599_2609_2623_2632_2643_2646_2662_2672_2702_2710_2711_2722_2733_2736_2743_2768	1.3559999999999999_-1_-1_1.6582_1.6591_1.9261_2.1188_1.4489_2.8273_-1_1.9907_1.4727_1.2882_1.0396_1.4713_1.6015_2.1697_-1_2.0311_1.9551_1.7435_2.5304_3.0085	1
863	3	1	441	383	516	606	0	5	2.2342	2.48647	441_438_430_422_383	516_540_576_590_606	2.217_3.0082_-1_-1_2.2342	2
892	3	2	1587	1795	917	1049	0	14	1.7975	1.82556	1587_1625_1638_1647_1662_1683_1690_1692_1739_1744_1758_1772_1783_1795	917_923_943_949_955_971_977_982_996_1000_1020_1040_1045_1049	-1_2.1714_1.1135_-1_2.2153_2.6801_1.2388_-1_1.5013_0.9463_1.7791_1.7975_2.1664_2.4715	1
893	3	2	1138	1043	3144	3284	0	14	1.962	2.1076	1138_1136_1128_1118_1111_1095_1085_1080_1073_1072_1071_1068_1053_1043	3144_3146_3156_3168_3171_3199_3213_3217_3221_3229_3233_3236_3283_3284	1.8219_-1_2.3015_3.0271_1.2306_-1_1.9885_1.962_3.2364_1.5011_-1_1.8993_-1_-1	1
901	3	2	1597	1649	2610	2678	0	5	2.16565	2.7101	1597_1604_1607_1644_1649	2610_2620_2635_2676_2678	2.6033_1.7280000000000002_1.6726_-1_4.8365	2
907	3	2	1767	1750	1004	1034	0	5	1.6198	1.51437	1767_1766_1758_1753_1750	1004_1006_1020_1033_1034	-1_1.1442_1.7791_-1_1.6198	2
1019	3	4	1139	1236	641	747	0	13	2.0873	2.20187	1139_1150_1152_1154_1180_1184_1188_1203_1213_1227_1229_1231_1236	641_652_654_659_671_676_682_705_715_720_721_722_747	-1_-1_3.1516_1.2187_1.9298_1.3773_3.2889999999999997_-1_-1_2.2448_-1_-1_-1	1
1025	3	4	741	877	310	424	0	5	2.6382	2.5733	741_787_819_845_877	310_346_386_394_424	-1_4.9075_0.1093_3.2371_2.0393	2
1029	3	4	1415	1369	3082	3177	0	5	2.5292	2.27392	1415_1414_1409_1377_1369	3082_3130_3160_3176_3177	2.5292_2.6812_2.9208_1.954_1.2844	1
1032	3	4	2113	2211	293	385	0	5	2.3973	2.4699	2113_2157_2165_2173_2211	293_341_353_358_385	2.3973_2.3499_-1_2.6625_-1	1
1033	3	4	931	985	548	587	0	5	2.2623	2.21447	931_950_958_982_985	548_552_561_582_587	3.1209_2.2623_-1_1.2602_-1	2
1069	3	5	2123	2069	182	284	0	5	1.98585	1.9338	2123_2112_2107_2088_2069	182_196_212_249_284	-1_2.1215_2.2414_1.8502_1.5221	2
1099	3	6	1733	1551	2800	3033	0	20	2.0441	2.19516	1733_1731_1726_1725_1718_1712_1695_1693_1691_1688_1677_1676_1675_1670_1662_1653_1649_1619_1587_1551	2800_2801_2804_2805_2814_2852_2861_2863_2869_2873_2880_2889_2895_2898_2919_2921_2925_2970_3003_3033	-1_1.6017_2.4851_1.7407_4.0912_3.7566_2.2809_-1_1.0996_1.9064_2.3886_1.8664_2.5002_-1_2.157_1.3271_1.2044_-1_1.9312_2.7854	2
1100	3	6	529	363	97	189	0	16	1.8308	1.78042	529_516_498_492_488_470_442_432_428_417_413_404_402_392_386_363	97_111_113_115_117_122_136_139_141_150_153_159_164_168_177_189	1.9345_1.0197_1.415_2.5572_1.8308_-1_2.24_1.5741_1.5499_2.2121_2.2605_1.0317_1.5064_1.6265_1.9169_2.031	2
1104	3	6	271	144	617	699	0	9	2.1238	2.27009	271_229_213_208_187_181_173_172_144	617_624_629_630_633_641_648_649_699	3.8289_1.7528_-1_2.4515_2.1238_1.3447_1.7308_2.6581_-1	2
1105	3	6	103	217	292	355	0	9	1.828	2.10151	103_121_129_140_166_170_181_188_217	292_305_309_315_320_323_333_346_355	2.559_4.3672_-1_-1_1.2511_1.94_1.828_1.6877_1.0776	2
1107	3	6	1564	1615	2633	2738	0	9	1.8907	1.87068	1564_1580_1586_1592_1601_1611_1612_1614_1615	2633_2653_2656_2661_2671_2694_2733_2737_2738	1.9380000000000002_2.5693_-1_-1_1.8907_-1_-1_1.4026_1.5528	2
1108	3	6	523	392	3439	3538	0	8	1.577	1.88784	523_504_498_489_442_412_404_392	3439_3449_3458_3469_3490_3503_3508_3538	3.3242_-1_1.4062_-1_-1_1.6821_1.4497_1.577	2
1111	3	6	1065	1203	2013	2150	0	6	1.95505	1.95505	1065_1110_1131_1138_1187_1203	2013_2060_2081_2093_2124_2150	-1_1.9057_-1_2.0044_-1_-1	2
1112	3	6	2075	2191	2099	2162	0	6	2.59165	2.322	2075_2085_2123_2165_2180_2191	2099_2118_2124_2148_2157_2162	-1_2.9065_-1_2.8238_1.1982_2.3595	2
1152	3	7	596	298	697	973	0	28	1.7961	2.22653	596_566_563_560_516_498_493_491_472_446_442_438_433_424_411_410_404_402_389_375_369_362_350_341_315_312_301_298	697_717_759_764_807_809_811_813_816_838_843_845_849_863_871_872_875_883_896_925_935_938_947_952_964_967_972_973	4.2632_-1_3.4227_2.7329_1.0454_1.7804_1.7228_1.7135_-1_1.7334_2.3007_2.4545_-1_1.7961_2.9882_1.6184_1.3723_1.3435_1.7714_1.6526_1.4945_1.6656_1.8771_3.4121_2.0695_4.4798_3.0376_1.915	1
1153	3	7	7	279	982	1112	0	27	1.8658	2.11654	7_13_37_56_59_106_107_112_114_116_118_119_131_132_144_150_166_170_171_208_218_220_225_227_243_244_279	982_990_1003_1010_1011_1018_1019_1020_1021_1022_1025_1027_1031_1032_1039_1046_1062_1064_1069_1081_1083_1084_1086_1090_1098_1099_1112	1.3991_-1_-1_1.4901_2.5737_1.7467_2.2341_1.6558_2.1291_1.885_3.0555_2.8591_4.5989_3.5306_-1_1.8658_-1_1.4701_1.7196_-1_1.5566_-1_0.9373_0.9175_2.5691_2.8172_1.4364	1
1158	3	7	1165	1229	82	182	0	8	1.9567	2.3314	1165_1180_1187_1188_1198_1203_1220_1229	82_98_109_113_151_164_175_182	-1_1.8546_2.4691_1.9567_4.0287_2.4171_1.6662_1.9274	2
1160	3	7	953	899	2919	3010	0	7	1.7945	2.32673	953_947_946_944_930_913_899	2919_2929_2930_2937_2950_2961_3010	1.7392_-1_-1_3.4465_1.7945_-1_-1	2
1167	3	7	297	243	1032	1099	0	5	2.0568	2.03552	297_291_279_244_243	1032_1042_1064_1098_1099	2.0643_1.4038_2.0493_-1_2.6247	1
1169	3	7	3197	3099	2704	2832	0	5	2.1268	1.5934	3197_3176_3164_3145_3099	2704_2744_2761_2808_2832	2.2449_2.8113_0.3453_2.1268_0.4387	1
1205	3	8	298	493	377	540	0	16	2.0999	2.21913	298_331_348_355_362_369_372_375_393_407_411_428_449_462_489_493	377_384_407_410_414_419_429_436_467_476_481_491_515_525_537_540	2.3736_1.7843_1.6079_2.5722_2.6396_2.0666_-1_3.2295_1.6268_-1_2.1332_1.5648_1.8704_-1_3.1606_-1	2
1208	3	8	818	906	2019	2050	0	7	1.73435	2.04438	818_867_872_885_899_904_906	2019_2023_2026_2036_2045_2047_2050	-1_1.4327_-1_1.0983_-1_3.6105_2.036	2
1210	3	8	213	69	2319	2389	0	5	2.69145	2.23307	213_165_137_119_69	2319_2338_2351_2357_2389	3.049_3.2362_0.3132_2.3339_-1	2
1243	4	1	2031	2285	37	325	0	23	2.01845	2.16151	2031_2068_2102_2108_2110_2130_2132_2137_2138_2147_2148_2157_2158_2161_2175_2184_2194_2210_2247_2273_2276_2281_2285	37_77_99_103_107_132_138_145_146_175_176_182_191_192_218_223_232_278_315_318_319_322_325	-1_3.1992_2.0064_-1_2.4166_1.4207_2.752_1.8411_1.5438_-1_2.1615_1.9514_2.5787_1.2718_2.7605_-1_1.4619_3.8374_2.0305_2.6155_1.4347_1.6235_-1	1
1244	4	1	182	314	1677	1793	0	13	1.9109	2.15963	182_184_218_223_228_241_249_259_269_271_284_285_314	1677_1681_1687_1695_1701_1707_1716_1735_1757_1758_1768_1770_1793	1.5511_2.7116_1.8593_1.9734_2.4899_4.8855_1.9625_2.1538_1.3625_1.5732_-1_1.6379_1.7548	1
1246	4	1	186	85	652	706	0	9	2.1796	2.3579	186_181_179_168_139_135_130_127_85	652_668_673_684_688_692_701_705_706	-1_2.5788_2.1168_3.1855_2.1796_-1_2.006_1.7335_2.7051	1
1250	4	1	2787	2721	933	1010	0	5	2.8751	2.94627	2787_2773_2763_2736_2721	933_940_987_998_1010	-1_4.2589999999999995_2.8751_-1_1.7047	1
1252	4	1	2561	2458	2012	2150	0	5	2.1536	2.1716	2561_2511_2496_2480_2458	2012_2039_2086_2116_2150	2.6239_-1_1.7553_2.0956_2.2116	1
1255	4	1	770	811	2608	2676	0	5	2.0417	2.27222	770_779_786_805_811	2608_2655_2661_2671_2676	1.5976_3.6278_1.6073_2.4867_2.0417	1
1285	4	2	2477	2328	2090	2228	0	14	2.1466	2.02111	2477_2431_2426_2411_2381_2373_2360_2353_2347_2342_2340_2337_2335_2328	2090_2114_2117_2127_2149_2166_2177_2187_2197_2203_2205_2213_2226_2228	1.4694_1.5941_-1_1.8065_1.8658_2.5007_2.2262_2.6098_2.1466_2.552_2.3276_1.9135_2.2807_0.9815	1
1290	4	2	3445	3342	2085	2259	0	6	2.1605	2.1605	3445_3441_3417_3370_3356_3342	2085_2115_2165_2200_2236_2259	-1_-1_2.5052_-1_-1_1.8158	1
1291	4	2	2559	2487	1135	1228	0	6	1.8289	1.8411	2559_2546_2537_2513_2490_2487	1135_1164_1177_1202_1211_1228	-1_-1_1.9359_1.8289_-1_1.7585	1
1293	4	2	588	542	4125	4178	0	6	2.2132	2.14497	588_587_582_568_561_542	4125_4126_4134_4153_4154_4178	-1_-1_1.9256_2.2132_2.2961_-1	1
1301	4	2	2363	2260	3138	3237	0	5	2.2586	2.06263	2363_2334_2301_2298_2260	3138_3180_3214_3215_3237	3.1355_-1_2.1579_2.3593_0.5978	1
1303	4	2	2495	2517	1345	1386	0	5	2.08645	2.29473	2495_2511_2513_2516_2517	1345_1363_1377_1378_1386	3.3385_1.6675_-1_2.4143_1.7586	2
1304	4	2	2660	2718	1553	1600	0	5	2.2116	2.14548	2660_2710_2713_2715_2718	1553_1583_1585_1597_1600	2.3858_1.3408_2.0806_2.2116_2.7086	1
1353	4	3	641	747	1139	1236	0	13	2.0873	2.20187	641_652_654_659_671_676_682_705_715_720_721_722_747	1139_1150_1152_1154_1180_1184_1188_1203_1213_1227_1229_1231_1236	-1_-1_3.1516_1.2187_1.9298_1.3773_3.2889999999999997_-1_-1_2.2448_-1_-1_-1	1
1357	4	3	1805	1678	1345	1506	0	7	2.254	2.33627	1805_1755_1749_1723_1720_1699_1678	1345_1368_1412_1458_1459_1468_1506	2.289_4.6247_2.254_2.6397_2.0376_1.8092_0.6997	1
1359	4	3	2823	2781	538	590	0	6	1.7792	1.7465	2823_2820_2818_2797_2792_2781	538_540_542_554_555_590	2.0983_-1_2.1647_1.5242_1.1661_1.7792	1
1360	4	3	293	385	2113	2211	0	5	2.3973	2.4699	293_341_353_358_385	2113_2157_2165_2173_2211	2.3973_2.3499_-1_2.6625_-1	1
1361	4	3	548	587	931	985	0	5	2.2623	2.21447	548_552_561_582_587	931_950_958_982_985	3.1209_2.2623_-1_1.2602_-1	1
1416	4	4	3544	3646	2894	2963	0	10	1.40975	1.69685	3544_3547_3551_3566_3579_3581_3609_3622_3623_3646	2894_2897_2901_2909_2915_2917_2928_2950_2951_2963	2.6899_1.4135_2.0545_-1_1.1095_1.3172_2.6883_1.406_0.8959_-1	2
1417	4	4	2894	2963	3544	3646	0	10	1.40975	1.69685	2894_2897_2901_2909_2915_2917_2928_2950_2951_2963	3544_3547_3551_3566_3579_3581_3609_3622_3623_3646	2.6899_1.4135_2.0545_-1_1.1095_1.3172_2.6883_1.406_0.8959_-1	2
1429	4	4	284	222	2713	2781	0	6	1.9603	2.18586	284_278_273_255_243_222	2713_2714_2718_2721_2739_2781	3.3777_2.1445_1.7833_1.6635_1.9603_-1	2
1432	4	4	2781	2713	222	284	0	6	1.9603	2.18586	2781_2739_2721_2718_2714_2713	222_243_255_273_278_284	-1_1.9603_1.6635_1.7833_2.1445_3.3777	1
1436	4	4	1510	1427	814	860	0	5	2.8411	2.63964	1510_1479_1468_1446_1427	814_831_835_856_860	1.814_2.8921_2.6997_2.8411_2.9513	2
1478	4	5	2307	2177	685	845	0	16	1.7364	2.0497	2307_2260_2248_2246_2245_2226_2221_2215_2208_2205_2202_2199_2189_2183_2180_2177	685_705_726_731_732_759_772_783_788_800_801_827_831_833_838_845	-1_1.9515_3.4667_1.3265_2.8207_1.245_-1_-1_4.1009_1.6052_1.574_1.6895_1.7833_-1_1.2141_1.819	2
1480	4	5	2430	2557	831	918	0	7	2.2627	2.20967	2430_2454_2461_2487_2507_2555_2557	831_835_836_875_892_916_918	-1_2.3618_-1_2.1636_2.439_-1_1.8743	2
1481	4	5	2109	2158	1171	1216	0	6	1.81545	1.85775	2109_2119_2136_2137_2138_2158	1171_1175_1200_1201_1203_1216	1.89_1.8779_1.7530000000000001_1.6098_2.4556_1.5602	2
1482	4	5	303	251	1455	1500	0	6	1.9614	2.32432	303_277_271_269_259_251	1455_1459_1485_1489_1495_1500	1.9614_-1_1.9567_1.5842_2.5904_3.5289	2
1510	4	6	2941	3068	4188	4300	0	18	1.6182	1.86946	2941_2947_2958_2967_2972_2974_2979_2980_2981_2985_2986_3003_3010_3023_3024_3028_3057_3068	4188_4198_4206_4215_4219_4223_4227_4228_4230_4232_4234_4236_4246_4264_4271_4274_4290_4300	1.4666_1.9479_1.6596_1.6225_2.6314_-1_1.2593_1.2996_2.3614_-1_1.5778_4.0677_1.4371_-1_-1_1.3539_1.6182_-1	1
1511	4	6	3632	3488	4188	4301	0	18	1.6629	2.09332	3632_3626_3614_3604_3596_3593_3589_3588_3587_3581_3580_3562_3555_3540_3535_3509_3498_3488	4188_4198_4206_4215_4219_4223_4227_4228_4230_4232_4234_4236_4246_4264_4274_4290_4300_4301	1.4704_1.9459_1.6596_1.6225_2.5905_6.3542_1.2444_1.2996_2.3192_-1_1.5778_2.9286_1.6838_-1_1.3539_1.6629_-1_1.6865	1
1512	4	6	1442	1638	3175	3322	0	12	1.84	1.56181	1442_1488_1522_1563_1585_1594_1600_1607_1622_1633_1634_1638	3175_3205_3229_3230_3273_3284_3288_3291_3308_3313_3321_3322	-1_0.1227_0.1846_2.244_-1_1.0617_1.84_3.1318_1.5184_2.051_-1_1.9021	1
1513	4	6	835	754	2974	3058	0	10	2.3317	2.36234	835_814_811_810_781_780_778_770_768_754	2974_3010_3011_3012_3033_3037_3040_3048_3053_3058	2.9626_2.4316_2.1992_1.8730000000000002_2.9613_-1_2.3964_1.8076_2.267_-1	1
1514	4	6	3280	3388	3636	3752	0	7	1.9505	2.39169	3280_3308_3315_3339_3343_3364_3388	3636_3661_3665_3674_3685_3715_3752	4.6321_1.821_1.9505_1.2234_1.6758_3.074_2.365	1
1515	4	6	2983	2883	4193	4287	0	7	1.9634	1.9723	2983_2967_2917_2903_2893_2889_2883	4193_4215_4232_4249_4262_4270_4287	2.331_1.6225_-1_-1_-1_1.9634_-1	1
1520	4	6	330	398	1111	1203	0	6	2.1447	2.49112	330_343_356_392_394_398	1111_1118_1140_1144_1163_1203	2.1447_2.5032_2.1180000000000003_4.5027_-1_1.187	1
1526	4	6	2073	1939	1182	1248	0	5	2.1785	2.1785	2073_2042_2022_1975_1939	1182_1190_1201_1233_1248	2.1785_-1_-1_-1_-1	1
1530	4	6	3431	3381	3734	3777	0	5	2.0156	2.16347	3431_3402_3399_3383_3381	3734_3746_3759_3773_3777	-1_-1_1.5930000000000002_2.0156_2.8818	1
1561	4	7	241	327	1163	1239	0	8	1.796	1.70865	241_286_290_291_300_301_320_327	1163_1177_1189_1192_1207_1208_1236_1239	2.3887_1.8869_1.8514_1.8263_1.4151_1.4242_1.1109_1.7657	1
1563	4	7	646	736	1916	2008	0	6	1.93785	1.95182	646_671_676_707_715_736	1916_1940_1943_1981_2006_2008	2.0659_1.8098_1.2848_0.6198_3.4167_2.5139	2
1565	4	7	2049	1912	1093	1203	0	5	2.8784	2.8784	2049_2003_1964_1937_1912	1093_1137_1168_1180_1203	-1_2.8784_-1_-1_-1	1
1566	4	7	430	406	2441	2478	0	5	1.81325	1.76527	430_425_416_409_406	2441_2445_2464_2469_2478	-1_1.8952_1.3603_2.0743_1.7313	1
1589	4	8	3102	2934	1439	1555	0	11	2.0317	2.68031	3102_3054_3046_3044_3040_3038_3035_3013_2991_2971_2934	1439_1478_1499_1500_1508_1514_1515_1526_1545_1552_1555	1.4633_1.6173_2.1166_-1_6.5026_4.8194_2.0317_1.7111_2.907_-1_0.9538	1
1592	4	8	372	430	1973	2031	0	6	2.0011	1.9218	372_400_409_415_416_430	1973_1997_2009_2019_2021_2031	-1_2.1654_2.0011_2.1225_1.624_1.696	1
1595	4	8	3423	3493	1958	1969	0	5	2.634	2.54477	3423_3457_3465_3470_3493	1958_1960_1962_1968_1969	3.1314_-1_1.8689_2.634_-1	1
1597	4	8	3110	3025	1960	1980	0	5	2.5625	2.66017	3110_3102_3098_3075_3025	1960_1962_1968_1969_1980	-1_1.8297_2.5625_-1_3.5883	1
1624	5	1	461	360	470	536	0	9	2.0185	2.16559	461_453_446_428_402_395_389_361_360	470_485_492_498_513_516_528_535_536	2.0185_3.7437_1.5242_-1_1.5647_2.1122_2.1977_1.9981_-1	1
1628	5	1	1284	1226	666	709	0	5	1.5837	2.32067	1284_1260_1244_1243_1226	666_684_698_701_709	1.5711_3.8072_1.5837_-1_-1	1
1657	5	2	865	453	2164	2512	0	50	2.0687	2.18803	865_856_855_851_838_833_831_818_812_810_809_805_783_781_778_759_754_734_731_724_708_705_699_698_690_670_665_652_642_633_632_623_618_612_597_596_582_574_563_562_557_552_541_531_524_523_491_485_462_453	2164_2168_2170_2172_2174_2179_2187_2195_2199_2203_2206_2214_2228_2233_2235_2245_2255_2266_2270_2271_2280_2283_2296_2297_2303_2316_2325_2355_2369_2372_2376_2384_2390_2399_2403_2405_2415_2424_2433_2435_2439_2442_2446_2459_2465_2468_2496_2499_2507_2512	3.4304_1.7698_1.5976_1.2113_1.7034_2.1449_1.8131_-1_-1_2.7637_-1_2.6203_-1_2.3727_1.3249_1.4854_-1_-1_1.3402_3.7665_3.3072_3.4522_1.8972_1.2992_-1_2.1533_2.1669_2.1615_2.0741_2.1611_2.4252_2.0633_1.7272_1.2984_1.7174_1.7180000000000002_-1_1.1611_1.7246_1.7231_2.1412_4.5611_2.2211_1.6697_-1_5.2214_2.3711_-1_1.6601_2.1001	1
1658	5	2	389	756	211	510	0	24	1.9798	2.00664	389_404_428_440_441_450_454_483_500_529_574_580_608_611_612_616_623_626_628_633_660_666_708_756	211_218_233_236_237_247_257_261_285_307_349_352_362_363_369_373_382_385_386_389_437_475_488_510	-1_2.1195_-1_1.8793_1.3558_2.8166_1.6563_2.5977_2.7535_1.9798_1.0729_2.7489999999999997_2.0701_1.7672_1.6528_2.0967_1.5277_1.704_1.8516_2.1697_1.7262_1.9816_-1_2.6114	2
1659	5	2	398	469	2676	2826	0	17	1.7732	2.11715	398_406_409_418_427_428_430_435_439_441_445_446_450_453_457_458_469	2676_2689_2696_2699_2705_2715_2716_2720_2726_2730_2735_2736_2745_2748_2750_2782_2826	1.9945_3.3568_1.7732_2.838_-1_-1_2.4581_1.5498_-1_1.2269_1.6466_1.1986_2.6483_1.7648_1.7119_3.3554_-1	2
1660	5	2	484	401	2782	2893	0	10	2.5728	2.47312	484_470_469_428_425_417_413_407_402_401	2782_2826_2827_2852_2858_2860_2862_2865_2868_2893	4.9902_-1_-1_-1_2.6644_1.0951_2.5728_-1_1.0431_-1	1
1661	5	2	759	620	360	530	0	10	1.882	1.90103	759_756_708_666_660_640_639_634_626_620	360_391_427_475_497_508_509_512_520_530	-1_-1_-1_1.9816_1.7262_1.4545_2.6_1.575_1.882_2.0879	2
1663	5	2	1286	1232	1635	1686	0	9	1.9814	1.95246	1286_1279_1278_1270_1260_1251_1245_1243_1232	1635_1640_1641_1644_1651_1656_1666_1671_1686	2.3227_1.9778_-1_-1_-1_-1_1.9814_2.4114_1.069	1
1664	5	2	179	228	1230	1322	0	9	1.8983	1.9804	179_182_183_195_204_211_215_219_228	1230_1235_1240_1261_1290_1305_1313_1317_1322	1.7478_1.6633_2.3005_1.9408_1.8983_-1_-1_2.5361_1.776	2
1666	5	2	1192	1261	2114	2201	0	6	1.5909	1.74804	1192_1200_1201_1216_1217_1261	2114_2124_2127_2149_2151_2201	1.5167_2.3767_1.5909_1.1309_2.125_-1	1
1667	5	2	132	238	3136	3266	0	5	2.1858	2.5181	132_170_211_219_238	3136_3162_3202_3243_3266	2.1858_1.8826_-1_-1_3.4859	1
1668	5	2	1423	1491	1503	1607	0	5	1.6673	1.96026	1423_1441_1466_1468_1491	1503_1529_1578_1583_1607	1.6673_1.5418_2.7021_1.5316_2.3585	1
1703	5	3	714	577	1513	1715	0	7	1.8675	1.9775	714_705_678_677_642_618_577	1513_1547_1588_1604_1653_1676_1715	1.8675_-1_-1_1.3922_2.6728_-1_-1	1
1707	5	3	284	182	2069	2123	0	5	1.98585	1.9338	284_249_212_196_182	2069_2088_2107_2112_2123	1.5221_1.8502_2.2414_2.1215_-1	1
1736	5	4	831	938	2430	2562	0	8	2.1636	2.10282	831_835_836_875_892_916_918_938	2430_2454_2461_2487_2507_2555_2557_2562	-1_2.3618_-1_2.1636_2.439_-1_1.8743_1.6754	1
1737	5	4	1171	1216	2109	2158	0	6	1.81545	1.85775	1171_1175_1200_1201_1203_1216	2109_2119_2136_2137_2138_2158	1.89_1.8779_1.7530000000000001_1.6098_2.4556_1.5602	1
1739	5	4	1403	1376	212	241	0	5	2.007	2.23907	1403_1389_1388_1387_1376	212_224_225_228_241	-1_2.8143_-1_1.8959_2.0069999999999997	1
1773	5	5	698	472	472	691	0	12	1.71735	2.18175	698_657_636_625_580_573_572_570_537_531_503_472	472_503_531_537_570_572_573_580_625_636_657_691	1.7336_1.7011_4.4216_3.1023_-1_0.1363_0.1363_-1_3.1023_4.4216_1.7011_1.3613	2
1793	5	5	568	496	876	916	0	5	1.6945	1.8543	568_531_499_497_496	876_897_914_915_916	-1_-1_1.6945_0.0773_3.7911	2
1823	5	6	204	110	1677	1750	0	7	2.711	2.54721	204_184_170_169_165_126_110	1677_1683_1684_1705_1706_1728_1750	3.0260000000000002_2.167_2.8158_1.986_1.976_3.1487_2.7110000000000003	1
1828	5	6	52	129	1294	1418	0	5	1.55655	1.55655	52_78_87_107_129	1294_1315_1358_1403_1418	1.1642_-1_1.9489_-1_-1	1
1858	5	7	1461	1412	1200	1271	0	9	1.8218	1.94826	1461_1459_1447_1444_1440_1439_1423_1417_1412	1200_1202_1222_1225_1232_1233_1252_1257_1271	2.1806_1.9163_1.5475_2.7319999999999998_1.7887_1.8218_-1_1.6509_-1	2
1860	5	7	934	742	2145	2291	0	7	1.87155	1.81005	934_919_873_861_822_786_742	2145_2182_2222_2223_2225_2257_2291	2.1829_2.3352_1.5602_-1_-1_-1_1.1619	2
1887	5	8	1199	1042	1265	1427	0	5	2.2983	2.2006	1199_1171_1121_1071_1042	1265_1286_1328_1377_1427	-1_-1_3.5967_0.7068_2.2983	2
1890	5	8	272	150	561	682	0	5	1.9576	1.9753	272_258_211_173_150	561_590_595_639_682	1.9576_-1_2.1247_1.8436_-1	1
1908	6	1	113	181	1480	1575	0	9	1.4732	1.61743	113_117_122_136_141_145_153_159_181	1480_1484_1500_1522_1531_1540_1546_1554_1575	1.911_1.0653_1.4732_-1_2.5334_-1_1.9346_1.0457_1.3588	1
1944	6	2	3048	2925	956	1049	0	11	2.24515	2.52196	3048_3043_3037_3033_3027_3026_3018_3015_3004_2966_2925	956_992_994_995_1000_1004_1018_1020_1033_1040_1049	1.8415_2.1267_-1_3.1772_1.0441_2.3636_1.8077_4.9602_-1_-1_2.8547	2
1948	6	2	384	277	4436	4574	0	5	2.4985	2.50323	384_347_340_315_277	4436_4478_4527_4556_4574	1.837_2.3819_3.1789_2.6151_-1	1
1950	6	2	1061	948	2575	2730	0	5	1.64955	2.09607	1061_1028_1005_967_948	2575_2625_2647_2686_2730	1.2994_4.1148_1.9997_-1_0.9704	1
1951	6	2	1250	1119	471	588	0	5	2.5841	2.811	1250_1217_1182_1162_1119	471_507_548_559_588	-1_2.1149_2.5841_3.734_-1	2
1952	6	2	2919	2901	955	968	0	5	1.683	1.6938	2919_2917_2915_2902_2901	955_956_959_966_968	-1_1.7698_1.7205_1.6394_1.6455	2
1954	6	2	4277	4262	1397	1416	0	5	1.8799	1.8553	4277_4271_4268_4264_4262	1397_1413_1414_1415_1416	1.6737_1.5273_2.0861_-1_2.1341	2
2002	6	3	3033	2800	1551	1733	0	20	2.0441	2.19516	3033_3003_2970_2925_2921_2919_2898_2895_2889_2880_2873_2869_2863_2861_2852_2814_2805_2804_2801_2800	1551_1587_1619_1649_1653_1662_1670_1675_1676_1677_1688_1691_1693_1695_1712_1718_1725_1726_1731_1733	2.7854_1.9312_-1_1.2044_1.3271_2.157_-1_2.5002_1.8664_2.3886_1.9064_1.0996_-1_2.2809_3.7566_4.0912_1.7407_2.4851_1.6017_-1	1
2003	6	3	193	97	372	529	0	16	1.72865	1.76252	193_177_168_164_159_153_150_141_139_136_122_117_115_113_111_97	372_386_392_402_404_413_417_428_432_442_470_488_492_498_516_529	-1_1.9169_1.6265_1.5064_1.0317_2.2605_2.2121_1.5499_1.5741_2.24_-1_1.8308_2.5572_1.415_1.0197_1.9345	1
2004	6	3	3058	2942	1733	1827	0	14	1.8159	1.86263	3058_3053_3049_3027_3015_3005_2983_2981_2980_2968_2963_2956_2955_2942	1733_1734_1735_1744_1758_1769_1786_1787_1788_1807_1815_1820_1823_1827	-1_-1_1.5859999999999999_1.1345_1.4405_-1_2.2436_1.8125_1.9675_1.8193_1.7115_2.9244_-1_1.9865	1
2007	6	3	458	532	103	217	0	10	1.828	1.9594	458_479_484_490_492_498_500_511_525_532	103_121_129_140_145_166_170_181_188_217	2.559_-1_-1_-1_3.3406_1.2829_1.94_1.828_1.6877_1.0776	1
2008	6	3	292	355	103	217	0	9	1.828	2.10151	292_305_309_315_320_323_333_346_355	103_121_129_140_166_170_181_188_217	2.559_4.3672_-1_-1_1.2511_1.94_1.828_1.6877_1.0776	1
2009	6	3	2633	2738	1564	1615	0	9	1.8907	1.87068	2633_2653_2656_2661_2671_2694_2733_2737_2738	1564_1580_1586_1592_1601_1611_1612_1614_1615	1.9380000000000002_2.5693_-1_-1_1.8907_-1_-1_1.4026_1.5528	1
2010	6	3	699	617	144	271	0	9	1.7528	2.0768	699_649_648_641_633_630_629_624_617	144_172_173_181_187_207_213_229_271	-1_2.6581_1.7308_1.3447_2.1238_1.0985_-1_1.7528_3.8289	1
2011	6	3	3538	3439	392	523	0	8	1.577	1.88784	3538_3508_3503_3490_3469_3458_3449_3439	392_404_412_442_489_498_504_523	1.577_1.4497_1.6821_-1_-1_1.4062_-1_3.3242	1
2013	6	3	2099	2162	2075	2191	0	6	2.59165	2.322	2099_2118_2124_2148_2157_2162	2075_2085_2123_2165_2180_2191	-1_2.9065_-1_2.8238_1.1982_2.3595	2
2020	6	3	833	749	144	271	0	5	2.8128	2.79817	833_783_761_756_749	144_172_213_229_271	-1_2.8128_-1_1.7528_3.8289	1
2022	6	3	427	328	315	456	0	5	1.9713	1.9713	427_419_371_351_328	315_331_373_408_456	-1_1.9713_-1_-1_-1	2
2023	6	3	2301	2368	1363	1421	0	5	1.7518	1.99804	2301_2315_2332_2358_2368	1363_1366_1380_1403_1421	1.7518_1.6235_2.7579_2.3306_1.5264	1
2054	6	4	4188	4300	2941	3068	0	18	1.6182	1.86946	4188_4198_4206_4215_4219_4223_4227_4228_4230_4232_4234_4236_4246_4264_4271_4274_4290_4300	2941_2947_2958_2967_2972_2974_2979_2980_2981_2985_2986_3003_3010_3023_3024_3028_3057_3068	1.4666_1.9479_1.6596_1.6225_2.6314_-1_1.2593_1.2996_2.3614_-1_1.5778_4.0677_1.4371_-1_-1_1.3539_1.6182_-1	1
2055	6	4	4301	4188	3488	3632	0	18	1.66125	2.03366	4301_4300_4290_4274_4264_4246_4239_4234_4232_4230_4228_4227_4223_4219_4215_4206_4198_4188	3488_3498_3509_3535_3540_3555_3574_3580_3581_3587_3588_3589_3593_3596_3604_3614_3626_3632	1.6865_-1_1.6629_1.3539_-1_1.6838_-1_1.5778_-1_2.3192_1.2996_1.2444_6.3542_2.5905_1.6225_1.6596_1.9459_1.4704	1
2056	6	4	3175	3322	1442	1638	0	12	1.84	1.56181	3175_3205_3229_3230_3273_3284_3288_3291_3308_3313_3321_3322	1442_1488_1522_1563_1585_1594_1600_1607_1622_1633_1634_1638	-1_0.1227_0.1846_2.244_-1_1.0617_1.84_3.1318_1.5184_2.051_-1_1.9021	1
2057	6	4	3058	2974	759	835	0	10	2.267	2.35747	3058_3053_3048_3040_3037_3033_3012_3011_3010_2974	759_768_770_779_780_781_810_811_814_835	-1_2.267_1.8076_-1_-1_2.9613_1.8730000000000002_2.1992_2.4316_2.9626	2
2058	6	4	3636	3730	3280	3412	0	7	1.88575	2.47198	3636_3661_3665_3674_3685_3715_3730	3280_3308_3315_3339_3343_3365_3412	4.6321_1.821_1.9505_1.2234_1.6758_3.5291_-1	1
2061	6	4	4287	4193	2883	2983	0	6	1.9634	1.9723	4287_4270_4262_4232_4215_4193	2883_2889_2893_2917_2967_2983	-1_1.9634_-1_-1_1.6225_2.331	1
2064	6	4	1111	1203	330	398	0	6	2.1447	2.49112	1111_1118_1140_1144_1163_1203	330_343_356_392_394_398	2.1447_2.5032_2.1180000000000003_4.5027_-1_1.187	1
2067	6	4	925	864	345	373	0	5	2.13765	2.26258	925_915_908_865_864	345_356_358_360_373	1.0602_2.0584_3.7148_2.2169_-1	2
2068	6	4	1248	1182	1939	2073	0	5	2.1785	2.1785	1248_1233_1201_1190_1182	1939_1975_2022_2042_2073	-1_-1_-1_-1_2.1785	2
2069	6	4	1617	1505	3281	3395	0	5	2.54755	2.54755	1617_1590_1563_1518_1505	3281_3307_3308_3354_3395	-1_-1_3.4919_-1_1.6032	1
2071	6	4	1973	1855	2606	2689	0	5	2.0681	2.26093	1973_1943_1916_1890_1855	2606_2624_2648_2659_2689	-1_2.6523_2.0624_-1_2.0681	1
2074	6	4	3777	3730	3381	3412	0	5	2.0156	2.16347	3777_3773_3759_3746_3730	3381_3383_3399_3402_3412	2.8818_2.0156_1.5930000000000002_-1_-1	1
2106	6	5	1750	1677	110	204	0	7	2.711	2.54721	1750_1728_1706_1705_1684_1683_1677	110_126_165_169_170_184_204	2.7110000000000003_3.1487_1.976_1.986_2.8158_2.167_3.0260000000000002	2
2108	6	5	1581	1413	2180	2229	0	6	2.01855	1.98665	1581_1543_1504_1501_1456_1413	2180_2211_2213_2216_2224_2229	1.5207_-1_2.311_2.3888_1.7261_-1	1
2115	6	5	1294	1418	52	129	0	5	1.55655	1.55655	1294_1315_1358_1403_1418	52_78_87_107_129	1.1642_-1_1.9489_-1_-1	1
2178	6	6	1255	935	935	1255	0	16	2.1017	2.10267	1255_1254_1239_1235_1230_1205_1188_1146_1145_1111_1063_1039_1008_977_937_935	935_937_977_1008_1040_1063_1111_1145_1146_1188_1205_1230_1235_1238_1254_1255	-1_-1_2.1017_-1_1.2824_2.4298_-1_1.3727_1.3727_-1_2.4298_3.7296_-1_-1_-1_-1	1
2226	6	6	153	15	3406	3505	0	5	1.7594	2.20783	153_106_67_46_15	3406_3450_3478_3485_3505	-1_1.0468_1.7594_3.8173_-1	1
2295	6	7	90	164	766	883	0	10	1.91505	2.04543	90_92_99_104_111_113_135_136_147_164	766_770_781_801_807_809_842_843_866_883	1.9709_2.4292_1.7896_1.9316_1.2771_1.6243_3.1141_1.8985_2.6761_1.7429	2
2296	6	7	478	552	1015	1121	0	10	2.1999	2.09432	478_495_497_498_500_507_534_535_547_552	1015_1057_1060_1062_1064_1070_1090_1092_1111_1121	3.3089999999999997_2.5458_1.6396_-1_1.2687_2.1999_0.9399_3.1521_2.3058_1.4881	2
2297	6	7	933	752	910	1105	0	8	1.7151	1.66267	933_891_844_794_789_787_770_752	910_960_1006_1015_1029_1042_1073_1105	-1_-1_1.7517_1.6785_1.5030000000000001_1.2894_1.7826_1.9708	2
2298	6	7	3832	3896	271	316	0	7	1.84605	2.46742	3832_3857_3864_3878_3885_3894_3896	271_286_291_295_302_313_316	1.7765_3.2446_1.7783_4.5889_-1_1.9138_1.5024	2
2299	6	7	2162	1985	426	561	0	6	2.2714	2.29623	2162_2114_2077_2036_2009_1985	426_448_491_525_556_561	-1_-1_2.1356_2.2714_2.4817_-1	2
2302	6	7	660	620	1015	1105	0	6	1.706	1.66155	660_654_652_636_630_620	1015_1029_1042_1073_1082_1105	1.6785_1.4587_1.3127_1.8474_1.7335_1.9385	2
2303	6	7	257	187	959	1045	0	6	2.04315	2.23692	257_254_252_235_212_187	959_963_964_976_1002_1045	2.2988_1.5348_3.3266_-1_1.7875_-1	2
2304	6	7	300	360	1015	1090	0	6	1.93585	2.36065	300_317_320_323_329_360	1015_1057_1062_1064_1070_1090	-1_4.6451_-1_1.2687_2.603_0.9258	2
2305	6	7	1688	1602	953	1118	0	5	2.77445	2.73807	1688_1682_1647_1607_1602	953_1002_1022_1069_1118	-1_2.1946_2.5254_3.2088_3.0235	2
2309	6	7	431	390	959	1002	0	5	2.0495	2.09892	431_429_427_409_390	959_963_964_976_1002	2.3578_1.5348_2.7619_-1_1.7412	2
2310	6	7	2324	2358	287	313	0	5	2.3809	2.5168	2324_2335_2348_2350_2358	287_291_302_309_313	2.0069_2.3809_-1_-1_3.1626	2
2343	6	8	4348	4193	1396	1598	0	11	1.8539	1.807	4348_4329_4326_4322_4306_4291_4262_4249_4239_4218_4193	1396_1426_1429_1433_1466_1484_1524_1526_1545_1586_1598	-1_1.8145_1.3979_1.8933_-1_-1_-1_-1_1.9177_1.6468_2.1718	2
2344	6	8	4150	4298	1521	1646	0	10	1.6291	1.92776	4150_4188_4203_4215_4218_4223_4230_4277_4290_4298	1521_1559_1570_1581_1586_1590_1593_1619_1634_1646	3.2485_2.9741_1.5405_1.6291_1.6468_-1_2.1177_1.4759_1.5307_1.1865	2
2345	6	8	3777	3661	1759	1907	0	10	2.2812	2.19832	3777_3773_3760_3748_3709_3677_3668_3665_3664_3661	1759_1763_1792_1803_1844_1869_1887_1898_1900_1907	2.4822_2.2812_1.8274_-1_-1_-1_2.4309_-1_-1_1.9699	1
2346	6	8	247	141	384	491	0	9	1.89865	2.07786	247_219_193_183_182_165_147_144_141	384_418_429_438_443_468_485_488_491	1.9202_2.7305_-1_2.4996_1.444_1.5264_1.8771_3.1596_1.4655	1
2348	6	8	541	497	221	292	0	7	1.5849	1.52314	541_534_518_507_500_498_497	221_245_271_278_288_289_292	2.0909999999999997_0.987_1.66_1.5849_1.2489_1.045_2.0452	1
2351	6	8	1417	1351	895	958	0	6	1.97345	1.9561	1417_1407_1404_1398_1389_1351	895_905_906_913_925_958	2.3552_-1_1.5223_2.0772_-1_1.8697	1
2352	6	8	620	649	202	285	0	6	1.7911	1.73117	620_625_630_647_648_649	202_221_253_282_284_285	1.9022_1.4753_1.0812_2.3461_1.6836_1.8986	2
2353	6	8	403	268	1736	1838	0	5	2.36765	2.36765	403_368_328_298_268	1736_1746_1781_1795_1838	-1_2.9878_-1_1.7475_-1	1
2356	6	8	1435	1386	1057	1127	0	5	1.8605	2.26768	1435_1434_1427_1388_1386	1057_1061_1087_1123_1127	1.7023_3.1306_1.8605_3.1939_1.4511	1
2357	6	8	1617	1566	1057	1127	0	5	1.8605	2.30924	1617_1616_1608_1568_1566	1057_1061_1087_1123_1127	1.7023_3.1306_1.8605_3.4017_1.4511	2
2358	6	8	1599	1569	895	925	0	5	1.8247	1.9717	1599_1588_1585_1579_1569	895_905_906_913_925	2.5681_-1_1.5223_1.8247_-1	1
2384	7	1	770	964	1424	1639	0	25	1.9868	2.18911	770_783_792_797_809_811_816_843_856_862_863_871_872_875_896_915_917_932_933_938_939_947_952_961_964	1424_1430_1449_1459_1480_1483_1498_1522_1533_1538_1539_1548_1549_1554_1560_1569_1574_1584_1590_1594_1602_1618_1623_1636_1639	-1_2.1366_1.9991_1.355_1.8728_-1_2.5639999999999996_-1_2.1993_2.1678_2.7231_2.9588_1.1797_1.6288_1.6073_1.8209_1.9868_2.0413_6.5444_1.0702_-1_1.8459999999999999_2.8492_1.5322_1.8881	2
2386	7	1	2543	2628	979	1025	0	8	1.7637	2.05104	2543_2546_2590_2594_2604_2611_2625_2628	979_989_1001_1002_1004_1021_1024_1025	-1_1.3442_1.7637_-1_1.7373_-1_2.8168_2.5932	2
2387	7	1	2488	2397	792	891	0	8	1.7976	1.94423	2488_2477_2467_2456_2445_2441_2431_2397	792_814_816_825_840_842_847_891	1.7206_1.5135_1.8746_2.9617_2.2724_-1_1.3226_-1	2
2389	7	1	694	623	678	862	0	5	2.7944	2.7944	694_649_648_642_623	678_718_764_814_862	-1_-1_-1_2.5694_3.0194	2
2391	7	1	2887	2837	867	895	0	5	1.87575	1.73535	2887_2883_2875_2866_2837	867_869_874_887_895	2.7197_0.4702_2.166_1.5855_-1	2
2407	7	2	460	654	3296	3483	0	31	1.7781	1.88438	460_467_475_477_478_479_480_482_485_494_495_500_527_530_548_559_578_603_606_608_617_618_620_625_627_636_642_646_648_652_654	3296_3303_3314_3317_3319_3321_3323_3326_3333_3338_3339_3353_3358_3359_3386_3398_3421_3424_3430_3434_3439_3440_3444_3449_3452_3465_3473_3477_3481_3482_3483	3.3185_-1_2.7088_3.3179_2.0832_-1_1.5965_2.3145_1.4534_1.6764_1.806_1.7781_-1_-1_1.4902_1.8765_-1_1.1117_2.1052_1.7265_0.8474_-1_-1_1.3415_1.4307_2.1548_1.6398_2.1207_1.4017_2.0407_-1	1
2409	7	2	2441	2328	3283	3409	0	12	1.8328	1.86869	2441_2418_2417_2416_2404_2398_2395_2387_2386_2353_2332_2328	3283_3299_3300_3301_3317_3333_3336_3346_3348_3383_3393_3409	-1_1.4768_1.6158_1.4626_-1_1.8328_1.5229_2.0595_2.094_2.1295_2.6243_-1	1
2410	7	2	1553	1459	1866	1974	0	9	2.2487	2.20273	1553_1544_1537_1517_1513_1504_1493_1465_1459	1866_1877_1883_1907_1920_1926_1946_1973_1974	-1_1.9851_2.3744_2.2487_-1_-1_-1_-1_-1	1
2416	7	2	1128	1168	4530	4570	0	6	1.9558	1.87642	1128_1143_1150_1156_1160_1168	4530_4546_4554_4557_4561_4570	2.5125_1.4249_-1_1.9558_1.5107_1.9782	1
2422	7	2	348	278	3825	3916	0	5	1.7841	1.7886	348_342_327_288_278	3825_3833_3837_3887_3916	-1_1.6932_1.893_1.8612_1.7069999999999999	1
2456	7	3	973	697	298	596	0	28	1.89605	2.27427	973_972_967_964_952_947_939_935_925_896_883_875_872_871_863_849_845_843_838_816_813_811_809_807_764_759_717_697	298_301_312_315_341_350_362_369_375_389_402_404_410_411_423_433_438_442_446_472_491_493_498_516_560_563_566_596	1.915_3.0376_4.4798_2.0695_3.4121_1.8771_-1_1.4945_1.6526_1.7714_1.3435_1.3723_1.6184_2.9882_2.381_-1_2.4545_2.3007_1.7334_-1_1.7135_1.7228_1.7804_1.0454_2.7329_3.4227_-1_4.2632	1
2457	7	3	982	1112	7	279	0	27	1.8658	2.11654	982_990_1003_1010_1011_1018_1019_1020_1021_1022_1025_1027_1031_1032_1039_1046_1062_1064_1069_1081_1083_1084_1086_1090_1098_1099_1112	7_13_37_56_59_106_107_112_114_116_118_119_131_132_144_150_166_170_171_208_218_220_225_227_243_244_279	1.3991_-1_-1_1.4901_2.5737_1.7467_2.2341_1.6558_2.1291_1.885_3.0555_2.8591_4.5989_3.5306_-1_1.8658_-1_1.4701_1.7196_-1_1.5566_-1_0.9373_0.9175_2.5691_2.8172_1.4364	1
2458	7	3	1895	2145	1146	1336	0	17	1.9945	2.0945	1895_1940_1943_1952_1954_1958_1959_1979_1991_1993_2006_2023_2040_2074_2095_2103_2145	1146_1180_1184_1193_1198_1199_1200_1204_1207_1208_1213_1235_1268_1294_1304_1316_1336	2.2603_-1_1.3737_-1_2.0744_1.7672_3.1652_1.8122_1.6426_1.9945_-1_-1_1.7977_2.5011_2.4088_2.6717_1.7591	1
2459	7	3	1593	1482	2244	2396	0	13	2.0335	2.31097	1593_1555_1533_1528_1525_1517_1515_1514_1513_1511_1504_1485_1482	2244_2286_2303_2307_2317_2338_2342_2352_2366_2371_2382_2395_2396	2.7373_-1_2.0071_1.3615_1.8036_2.1489_1.9862_1.6575_1.9103_3.5999_3.4474_2.0599_3.012	1
2462	7	3	82	182	1165	1229	0	8	1.9567	2.3314	82_98_109_113_151_164_175_182	1165_1180_1187_1188_1198_1203_1220_1229	-1_1.8546_2.4691_1.9567_4.0287_2.4171_1.6662_1.9274	1
2466	7	3	3010	2919	899	953	0	7	1.7945	2.13183	3010_2961_2950_2937_2930_2929_2919	899_913_930_943_946_947_953	-1_-1_1.7945_2.8618_-1_-1_1.7392	1
2472	7	3	1371	1317	596	656	0	5	2.6735	2.7496	1371_1352_1350_1349_1317	596_641_642_645_656	-1_1.5706_4.0047_-1_2.6735	1
2511	7	4	1163	1239	241	327	0	8	1.796	1.70865	1163_1177_1189_1192_1207_1208_1236_1239	241_286_290_291_300_301_320_327	2.3887_1.8869_1.8514_1.8263_1.4151_1.4242_1.1109_1.7657	1
2513	7	4	2478	2441	406	430	0	5	1.81325	1.76527	2478_2469_2464_2445_2441	406_409_416_425_430	1.7313_2.0743_1.3603_1.8952_-1	1
2514	7	4	1203	1093	1912	2049	0	5	2.8784	2.8784	1203_1180_1168_1137_1093	1912_1937_1964_2003_2049	-1_-1_-1_2.8784_-1	1
2515	7	4	648	556	3082	3198	0	5	2.1637	2.46466	648_618_584_582_556	3082_3088_3137_3187_3198	4.9079_1.6863_1.3044_2.261_2.1637	1
2538	7	5	2291	2145	746	934	0	7	2.0121	1.9799	2291_2257_2225_2223_2222_2182_2145	746_787_822_861_873_919_934	-1_1.8413_-1_-1_1.5602_2.3352_2.1829	1
2560	7	6	766	1002	90	212	0	14	1.95125	2.14529	766_770_781_801_807_809_842_843_866_883_901_923_959_1002	90_92_99_104_111_113_135_136_147_164_174_183_187_212	1.9709_2.4292_1.7896_1.9316_1.2771_1.6243_3.1141_1.8985_2.6761_1.7429_2.9564_2.7698_2.0661_1.7875	2
2561	7	6	1015	1121	478	552	0	10	2.1999	2.09432	1015_1057_1060_1062_1064_1070_1090_1092_1111_1121	478_495_497_498_500_507_534_535_547_552	3.3089999999999997_2.5458_1.6396_-1_1.2687_2.1999_0.9399_3.1521_2.3058_1.4881	2
2562	7	6	1105	910	752	933	0	8	1.7151	1.66267	1105_1073_1042_1029_1015_1006_960_910	752_770_787_789_794_844_891_933	1.9708_1.7826_1.2894_1.5030000000000001_1.6785_1.7517_-1_-1	2
2563	7	6	271	316	3832	3896	0	7	1.84605	2.46742	271_286_291_295_302_313_316	3832_3857_3864_3878_3885_3894_3896	1.7765_3.2446_1.7783_4.5889_-1_1.9138_1.5024	2
2564	7	6	1105	1015	620	660	0	6	1.706	1.66155	1105_1082_1073_1042_1029_1015	620_630_636_652_654_660	1.9385_1.7335_1.8474_1.3127_1.4587_1.6785	2
2565	7	6	1045	959	187	257	0	6	2.04315	2.23692	1045_1002_976_964_963_959	187_212_235_252_254_257	-1_1.7875_-1_3.3266_1.5348_2.2988	2
2572	7	6	802	867	3449	3499	0	5	2.2049	2.2049	802_804_809_843_867	3449_3453_3458_3490_3499	2.9525_-1_1.4573_-1_-1	2
2573	7	6	1002	959	390	431	0	5	2.0495	2.09892	1002_976_964_963_959	390_409_427_429_431	1.7412_-1_2.7619_1.5348_2.3578	2
2615	7	7	2422	2315	463	579	0	11	2.54325	2.47053	2422_2416_2404_2398_2397_2358_2345_2338_2329_2327_2315	463_467_477_485_489_504_516_530_540_554_579	2.3757_3.1839999999999997_-1_1.4274_-1_-1_1.9163_-1_2.7108_-1_3.2089999999999996	1
2616	7	7	579	463	2315	2422	0	11	2.7108	2.65636	579_541_540_527_516_504_489_485_477_467_463	2315_2321_2329_2338_2345_2372_2397_2398_2404_2416_2422	3.2089999999999996_-1_2.7108_3.7713_1.9163_-1_-1_1.4274_-1_3.1839999999999997_2.3757	1
2630	7	7	531	618	2327	2387	0	6	2.394	2.33895	531_540_546_552_598_618	2327_2329_2337_2352_2372_2387	2.7713_2.7108_2.0772_1.7965_-1_-1	1
2631	7	7	2339	2387	510	618	0	5	1.9163	1.9256	2339_2345_2352_2372_2387	510_516_552_598_618	2.064_1.9163_1.7965_-1_-1	1
2671	7	8	703	740	10	50	0	7	2.2345	2.07877	703_706_708_709_725_727_740	10_15_17_18_37_38_50	1.1559_2.2345_2.7562_1.4180000000000001_3.594_0.9355_2.4573	1
2675	7	8	453	342	2542	2642	0	6	2.089	1.91363	453_440_403_396_390_342	2542_2553_2591_2593_2595_2642	-1_-1_2.089_-1_1.5462_2.1057	1
2676	7	8	485	598	732	777	0	6	2.0907	1.99216	485_531_534_535_549_598	732_758_759_760_765_777	2.4034_1.5926_0.9083_2.9658_2.0907_-1	2
2678	7	8	2300	2360	706	780	0	5	2.0313	2.0313	2300_2315_2327_2358_2360	706_739_758_777_780	2.0377_2.0249_-1_-1_-1	1
2703	8	1	562	385	1435	1637	0	18	1.9015	1.93103	562_550_540_528_517_491_481_475_467_455_454_443_414_413_411_410_407_385	1435_1473_1483_1497_1515_1531_1548_1552_1557_1561_1566_1575_1594_1602_1610_1611_1620_1637	2.2355_-1_2.5199_1.7890000000000001_1.7649_2.2865_1.9015_1.6382_1.9241_1.6896_1.7972_1.1213_-1_2.4061_2.0626_2.2517_1.5774_-1	1
2704	8	1	1968	2064	771	923	0	11	1.9474	1.99853	1968_1999_2004_2019_2031_2037_2045_2047_2053_2055_2064	771_811_814_820_842_847_862_869_881_887_923	1.6879_2.4157_1.9474_-1_2.1825_1.35_-1_0.9234_2.2049_3.9064_1.3686	1
2705	8	1	2422	2359	960	1067	0	10	2.2167	2.11329	2422_2400_2396_2393_2390_2389_2380_2370_2365_2359	960_983_993_1001_1002_1014_1018_1040_1059_1067	2.1027_2.3429_2.2867_-1_1.7444_1.7775_2.2167_2.2801_2.574_1.6946	1
2706	8	1	2755	2890	1280	1404	0	8	1.90135	2.45787	2755_2801_2808_2825_2854_2882_2885_2890	1280_1324_1326_1345_1348_1375_1382_1404	1.7848_1.0046_4.463_-1_-1_2.0179_3.7844_1.6925	1
2735	8	2	770	649	3370	3492	0	12	1.9557	2.11017	770_769_752_743_740_697_695_694_670_657_656_649	3370_3376_3403_3418_3421_3430_3433_3434_3465_3481_3482_3492	2.2586_-1_1.6728_3.2437_-1_2.2654_1.9557_1.8008_3.0239999999999996_1.2732_1.4973_-1	2
2738	8	2	2086	1993	4133	4251	0	9	1.63105	1.68334	2086_2081_2070_2050_2047_2023_2017_2013_1993	4133_4142_4145_4191_4196_4222_4229_4235_4251	-1_1.6685_1.5919999999999999_1.1715_2.1046_1.4509999999999998_1.7930000000000001_1.5936_2.0925	2
2740	8	2	641	605	3248	3321	0	7	2.3317	2.68394	641_639_638_634_623_621_605	3248_3260_3264_3270_3289_3291_3321	-1_2.2415_4.3698_-1_2.3317_2.048_2.4287	2
2742	8	2	245	368	2618	2709	0	5	1.4263	2.4128	245_265_310_360_368	2618_2620_2657_2683_2709	1.2173_-1_-1_1.4263_4.5948	2
2745	8	2	2004	1884	3876	3950	0	5	2.3036	2.20807	2004_1969_1951_1918_1884	3876_3895_3915_3946_3950	-1_-1_1.7722_2.3036_2.5484	2
2784	8	3	377	540	298	493	0	16	2.0999	2.21913	377_384_407_410_414_419_429_436_467_476_481_491_515_525_537_540	298_331_348_355_362_369_372_375_393_407_411_428_449_462_489_493	2.3736_1.7843_1.6079_2.5722_2.6396_2.0666_-1_3.2295_1.6268_-1_2.1332_1.5648_1.8704_-1_3.1606_-1	2
2787	8	3	2019	2050	818	906	0	7	1.73435	2.04438	2019_2023_2026_2036_2045_2047_2050	818_867_872_885_899_904_906	-1_1.4327_-1_1.0983_-1_3.6105_2.036	2
2789	8	3	37	134	2853	2898	0	5	2.1228	2.37888	37_68_105_121_134	2853_2855_2870_2884_2898	3.637_2.2812_1.8738_1.9796_2.1228	2
2820	8	4	1563	1439	2953	3102	0	11	2.0317	2.67209	1563_1552_1545_1526_1515_1514_1508_1500_1499_1478_1439	2953_2971_2991_3013_3035_3038_3040_3044_3046_3054_3102	0.8798_-1_2.907_1.7111_2.0317_4.8194_6.5026_-1_2.1166_1.6173_1.4633	2
2823	8	4	1973	2031	372	430	0	6	2.0011	1.9218	1973_1997_2009_2019_2021_2031	372_400_409_415_416_430	-1_2.1654_2.0011_2.1225_1.624_1.696	2
2824	8	4	1980	1940	3025	3137	0	6	2.5625	2.66017	1980_1969_1968_1962_1960_1940	3025_3075_3098_3102_3110_3137	3.5883_-1_2.5625_1.8297_-1_-1	2
2827	8	4	1958	1969	3423	3493	0	5	2.634	2.54477	1958_1960_1962_1968_1969	3423_3457_3465_3470_3493	3.1314_-1_1.8689_2.634_-1	1
2853	8	5	1260	1321	1268	1312	0	6	1.8011	1.98838	1260_1306_1308_1315_1319_1321	1268_1300_1301_1308_1309_1312	-1_2.2725_2.9794_1.8011_1.7261_1.1628	2
2855	8	5	1427	1265	1042	1199	0	5	2.2983	2.2006	1427_1377_1328_1286_1265	1042_1071_1121_1171_1199	2.2983_0.7068_3.5967_-1_-1	1
2858	8	5	682	561	150	272	0	5	1.9576	1.9753	682_639_595_590_561	150_173_211_258_272	-1_1.8436_2.1247_-1_1.9576	1
2873	8	6	1598	1396	4193	4348	0	11	1.8539	1.80405	1598_1581_1545_1526_1524_1484_1457_1433_1429_1426_1396	4193_4215_4239_4249_4262_4291_4306_4322_4326_4329_4348	2.1718_1.6291_1.9177_-1_-1_-1_-1_1.8933_1.3979_1.8145_-1	1
2874	8	6	1907	1759	3661	3777	0	10	2.2812	2.52718	1907_1900_1898_1887_1868_1844_1803_1792_1763_1759	3661_3664_3665_3666_3677_3709_3748_3760_3773_3777	1.9699_-1_-1_4.0752_-1_-1_-1_1.8274_2.2812_2.4822	1
2875	8	6	1521	1619	4150	4277	0	8	1.6468	2.09037	1521_1559_1570_1581_1586_1590_1593_1619	4150_4188_4203_4215_4218_4223_4230_4277	3.2485_2.9741_1.5405_1.6291_1.6468_-1_2.1177_1.4759	1
2876	8	6	491	375	141	235	0	8	1.95095	2.0643	491_488_485_468_443_438_390_375	141_144_147_165_182_183_187_235	1.4655_3.1596_1.8771_1.5264_1.444_2.4996_2.0248_2.5174	2
2882	8	6	958	870	1351	1415	0	6	1.8697	1.82307	958_925_913_906_905_870	1351_1389_1398_1404_1407_1415	1.8697_-1_2.0772_1.5223_-1_-1	1
2883	8	6	202	285	620	649	0	6	1.7911	1.82957	202_221_254_282_284_285	620_625_630_647_648_649	1.9022_1.4753_1.6716_2.3461_1.6836_1.8986	1
2885	8	6	1127	1057	1566	1617	0	5	1.8605	2.17234	1127_1123_1087_1061_1057	1566_1569_1608_1616_1617	1.4511_2.7172_1.8605_3.1306_1.7023	2
2886	8	6	925	870	1569	1596	0	5	1.6735	1.6735	925_913_906_905_870	1569_1579_1585_1588_1596	-1_1.8247_1.5223_-1_-1	2
2926	8	7	2642	2537	342	453	0	6	2.051	1.93847	2642_2595_2593_2591_2553_2537	342_390_396_403_440_453	2.1057_1.5462_-1_2.089_-1_2.013	1
2933	8	7	706	780	2300	2360	0	5	2.0313	2.0313	706_739_758_777_780	2300_2315_2327_2358_2360	2.0377_2.0249_-1_-1_-1	1
2967	8	8	758	618	2086	2331	0	15	1.914	1.95854	758_740_729_720_698_695_655_649_647_640_638_636_633_623_618	2086_2107_2126_2133_2149_2155_2174_2223_2225_2250_2260_2262_2265_2285_2331	-1_1.9723_1.6708_-1_2.8687_-1_1.3757_1.5757_2.8781_2.0408_-1_-1_-1_1.9140000000000001_1.3308	1
2968	8	8	2331	2086	618	758	0	15	1.9723	2.04546	2331_2285_2264_2262_2258_2250_2225_2223_2174_2155_2149_2133_2124_2107_2086	618_623_633_636_637_640_647_649_655_695_698_715_718_740_758	1.3308_1.9140000000000001_1.8555_-1_2.4603_2.0408_2.8781_1.5757_1.3757_-1_2.8687_2.2282_-1_1.9723_-1	1
2977	8	8	1439	1358	1694	1807	0	7	1.9156	1.82309	1439_1425_1409_1398_1379_1367_1358	1694_1726_1729_1746_1770_1779_1807	1.5619_2.0355_1.9156_1.8008_2.1784_2.0463_1.2231	1
2978	8	8	1813	1694	1358	1439	0	7	1.8582	1.77673	1813_1779_1770_1746_1729_1720_1694	1358_1367_1379_1398_1409_1415_1439	1.1574_2.0463_2.1784_1.8008_1.9156_-1_1.5619	1
2986	8	8	2087	2158	1162	1183	0	5	1.7407	1.96367	2087_2114_2124_2136_2158	1162_1164_1180_1181_1183	2.6503_-1_1.5_1.7407_-1	1
2987	8	8	1162	1183	2087	2158	0	5	1.7407	1.96367	1162_1164_1180_1181_1183	2087_2114_2124_2136_2158	2.6503_-1_1.5_1.7407_-1	1

## Sheet: Table S4
Table S4. Information about the Blocks Related to AST Events in A. sinensis genome.
block_id	chr1	chr2	start1	end1	start2	end2	pvalue	length	ks_median	ks_average	block1	block2	ks	group
67	1	2	362	644	2735	2980	0	45	1.0253	1.17036	362_393_394_405_409_411_413_420_430_441_442_446_459_462_463_476_498_510_511_513_520_527_531_539_543_549_556_557_562_568_571_575_576_581_584_585_591_595_597_599_604_605_607_611_644	2735_2771_2772_2778_2779_2780_2782_2788_2795_2800_2802_2803_2807_2808_2810_2835_2852_2866_2867_2868_2871_2876_2880_2893_2900_2901_2908_2910_2913_2916_2917_2918_2920_2924_2925_2926_2930_2935_2937_2940_2947_2951_2954_2956_2980	-1_1.1058_1.0705_1.1677_0.8793_1.1485_1.3838_0.7121_0.9777_0.9895_1.41_1.0629_1.0506_0.9708_1.3285_0.8966_2.1719_2.1661_1.4673_0.9153_1.7449_0.6488_0.9705_1.0_1.7866_1.1041_0.8875_0.8578_0.9867_1.558_1.7399_1.7324_2.3346_0.7290000000000001_1.2111_0.8784_0.8469_0.7907_0.8693_0.9285_0.8319_1.3949_0.6576_1.1386_0.9923	1
69	1	2	318	376	473	539	0	22	1.2634	1.41709	318_319_320_322_328_335_336_337_339_340_342_343_353_355_357_358_360_361_362_365_370_376	473_474_475_477_482_485_486_489_494_495_497_499_504_507_514_515_519_522_523_527_530_539	1.3342_0.7487_1.0427_1.6392_1.0105_0.7556_1.2194_1.4866_0.9968_0.8345_1.9577_0.9765_1.0421_1.0722_2.0712_2.0416_1.2311_1.4665_1.296_4.2836_1.2957_1.3735	1
83	1	2	501	488	2850	2863	0	5	0.9993	1.20502	501_498_493_490_488	2850_2852_2859_2862_2863	0.9993_2.1719_0.9376_0.7921_1.1242	1
125	1	3	1674	1432	278	523	0	60	0.978	1.07828	1674_1672_1667_1666_1662_1659_1641_1639_1635_1633_1631_1628_1627_1626_1623_1622_1620_1617_1611_1608_1602_1585_1581_1568_1567_1560_1558_1557_1556_1554_1551_1549_1548_1547_1546_1544_1541_1539_1532_1531_1528_1527_1523_1522_1518_1514_1513_1508_1500_1498_1496_1486_1484_1483_1480_1479_1474_1473_1435_1432	278_280_285_294_299_309_313_315_332_333_334_338_339_340_341_347_348_350_356_360_362_370_374_384_385_389_390_393_403_404_407_410_411_412_413_416_422_423_427_428_435_439_441_442_448_450_451_458_470_472_481_484_488_493_498_500_501_502_522_523	1.2846_0.8488_2.2058_0.7329_0.7274_1.2533_1.0107_1.3975_1.1133_0.8141_0.7327_0.97_0.9814_0.9746_0.8133_0.6182_0.8182_1.2473_1.4758_0.8712_0.8832_0.8172_1.0327_1.1677_0.873_1.025_1.3816_0.7767_0.8514_1.3554_-1_0.8355_1.1314_0.7594_1.0643_1.3568_0.7952_0.9239_1.3035_0.9233_1.4056_1.0699_0.8154_0.9471_1.1746_1.3377_0.7755_0.7739_0.9377_1.4915_1.7354_0.7882_1.4693_1.1111_1.5756_2.2365_0.7121_1.0986_0…	1
126	1	3	1300	1000	515	844	0	44	0.9569	1.14717	1300_1270_1269_1268_1266_1261_1250_1249_1237_1236_1220_1217_1216_1209_1207_1201_1195_1193_1187_1175_1172_1167_1165_1163_1157_1155_1154_1152_1150_1144_1136_1133_1131_1119_1104_1103_1102_1098_1097_1093_1091_1048_1041_1000	515_538_559_561_568_579_589_591_622_623_641_647_650_654_656_659_660_662_672_681_684_685_687_690_704_706_708_709_711_715_725_728_731_755_771_775_776_777_778_780_783_810_841_844	0.9569_1.5241_0.847_0.7392_0.8591_0.9112_0.9661_0.8698_0.9543_1.6351_0.9564_0.9324_1.1358_0.91_0.8396_1.0475_1.6606_1.1856_-1_0.8506_0.8829_-1_1.4329_0.606_-1_2.9667_0.7718_1.6117_1.4731_1.0321_2.1919_0.956_1.0795_1.2327_0.9095_1.2008_0.8489_0.8589_0.9289_1.2792_0.9907_-1_-1_1.7043	1
131	1	3	1049	1127	661	760	0	10	1.24875	1.5836	1049_1069_1109_1111_1113_1119_1120_1123_1125_1127	661_691_737_739_751_755_756_757_759_760	3.9247_1.7209999999999999_1.2408_0.9187_1.0922_1.2327_0.9164_1.3482_2.1846_1.2567	1
132	1	3	1278	1332	1280	1352	0	9	1.0428	1.09206	1278_1294_1295_1298_1310_1311_1324_1330_1332	1280_1302_1303_1306_1334_1336_1349_1350_1352	1.1448_0.7775_0.9423_0.9006_1.0428_1.0124_1.2276_1.2715_1.5090000000000001	1
164	1	4	319	7	2276	2644	0	72	1.0184	1.12775	319_310_308_302_300_298_294_292_279_277_276_259_256_252_247_245_244_242_237_235_228_223_222_214_211_200_198_193_191_189_181_179_176_160_154_145_143_141_140_138_137_134_132_130_126_123_119_117_115_101_90_89_88_86_76_71_70_69_55_48_47_46_45_44_40_39_38_34_26_14_12_7	2276_2288_2289_2295_2296_2297_2298_2301_2303_2306_2307_2321_2322_2326_2327_2328_2334_2335_2336_2337_2348_2355_2359_2361_2362_2372_2373_2380_2381_2385_2386_2387_2389_2393_2396_2411_2417_2422_2425_2426_2430_2431_2438_2440_2443_2444_2446_2448_2449_2458_2477_2479_2487_2490_2512_2513_2516_2517_2546_2551_2555_2556_2557_2558_2561_2566_2574_2578_2585_2621_2623_2644	1.4347_1.0431_0.8833_-1_3.5864_0.8158_0.9555_2.0149_1.7079_0.755_0.8501_0.8111_0.9539_1.3518_1.9716_-1_1.1042_1.5471_0.755_0.7289_0.9587_1.3054_0.8148_1.3129_0.9867_0.9_0.6058_1.034_1.2104_-1_1.0087_1.1244_0.8272_0.7514_1.4044_1.5186_1.3736_1.1464_0.9621_0.9162_1.3556_0.9035_1.2159_1.0297_1.1432_1.0184_1.2356_0.898_0.8225_0.7185_1.2411_1.1936_0.9382_1.2821_0.7471_2.0239_1.1054_0.961_0.914_0.7716_…	1
165	1	4	726	1040	293	622	0	44	1.0648	1.2689	726_744_745_750_753_757_771_772_773_784_794_801_820_828_829_838_840_842_856_858_867_871_877_878_882_883_891_893_895_899_908_912_934_937_946_961_992_995_1004_1019_1021_1026_1030_1040	293_341_342_346_351_355_373_378_380_385_392_394_415_417_418_424_425_430_434_438_440_441_445_446_449_450_489_504_515_516_552_553_561_562_570_577_587_589_596_601_602_604_608_622	2.1999_4.0435_1.2472_0.9715_1.0099_0.963_1.2890000000000001_0.9476_1.328_1.4548_1.0648_1.0597_1.0115_1.0422_1.9475_0.9355_1.2396_1.2591_1.0193_0.9296_1.7809_0.9917_1.1182_0.7897_0.973_0.804_0.8115_1.756_1.199_1.0186_1.1285_1.1558_-1_2.9664_-1_1.0687_-1_1.0903_0.1197_0.8179_1.4666_0.9699_2.0193_1.0161	1
172	1	4	968	891	409	489	0	6	1.0994	1.08923	968_920_899_895_893_891	409_444_477_478_484_489	-1_-1_1.0017_1.1971_1.3466_0.8115	1
203	1	5	1878	1712	1365	1504	0	21	0.9175	1.09911	1878_1865_1861_1854_1845_1815_1806_1803_1792_1783_1782_1769_1762_1759_1758_1757_1748_1736_1734_1719_1712	1365_1407_1408_1410_1413_1421_1436_1439_1450_1460_1464_1468_1471_1483_1485_1489_1491_1493_1495_1500_1504	0.5728_1.8548_3.0977_-1_0.8701_0.9816_1.3725_1.028_0.9059999999999999_0.8866_1.1655_1.1996_0.8276_1.0452_0.8871_0.6553_0.8819_0.7593_0.802_0.929_1.2596	1
205	1	5	2452	2279	529	633	0	14	1.1677	1.32384	2452_2415_2414_2413_2412_2406_2404_2359_2358_2317_2315_2314_2308_2279	529_550_551_552_554_556_558_567_570_593_597_601_623_633	2.8045_1.1638_1.2576_2.6441_1.0196_1.1716_0.7711_0.7564_1.2091_1.1520000000000001_0.8984_1.4567_0.9815_1.2474	1
206	1	5	1882	2001	4	51	0	12	1.2273	1.73822	1882_1888_1890_1893_1894_1895_1926_1940_1974_1995_1997_2001	4_5_6_7_9_15_23_33_41_47_49_51	1.4075_0.8842_1.2727_0.7306_0.9387_1.9523_2.4199_1.1819_3.3388_0.9716_5.1007_0.6598	1
208	1	5	3040	3086	183	272	0	7	1.1142	1.51711	3040_3063_3071_3074_3075_3079_3086	183_204_213_227_230_243_272	3.6865_1.0801_1.7225_1.1142_0.8926_1.1507_0.9732	1
211	1	5	1707	1690	1376	1401	0	5	0.9377	1.06268	1707_1702_1701_1692_1690	1376_1386_1387_1395_1401	0.9377_0.9172_1.0025_0.7931_1.6629	1
212	1	5	2101	2007	987	1029	0	5	1.2938	1.70966	2101_2078_2060_2057_2007	987_1003_1009_1013_1029	0.9376_1.2938_1.4318_0.9454_3.9397	1
240	1	6	2733	2608	2946	3048	0	24	1.07605	1.15779	2733_2726_2725_2721_2718_2716_2712_2711_2709_2708_2704_2699_2690_2678_2677_2676_2672_2669_2668_2662_2657_2655_2649_2608	2946_2957_2962_2965_2968_2969_2979_2983_2986_2990_2995_3002_3003_3004_3010_3011_3015_3020_3026_3027_3039_3040_3046_3048	0.9644_0.7151_0.9651_1.2042_1.0165_1.3842_1.8081_1.2687_0.9739_1.0838_1.1752_1.1222_1.1408_0.9375_1.0499_1.0141_1.5315_0.8715_1.1589_0.7169_0.919_1.0683_1.6536_2.0435	1
241	1	6	2434	2544	2602	2742	0	22	1.13335	1.27497	2434_2435_2436_2441_2448_2450_2465_2466_2468_2469_2472_2477_2483_2484_2487_2496_2497_2501_2509_2514_2541_2544	2602_2603_2607_2608_2616_2618_2636_2638_2644_2645_2651_2652_2659_2661_2663_2698_2700_2702_2707_2723_2731_2742	1.7599_0.7924_0.9844_0.8344_1.1424_2.5726_1.0729_0.7864_0.9278_1.5568_1.0617_1.1785_0.7899_1.5643_1.8096_0.718_1.2725_1.5998_1.0586_1.1243_2.1975_1.2447	1
242	1	6	2847	2787	2946	3026	0	21	1.0432	1.14616	2847_2841_2840_2838_2833_2830_2829_2827_2826_2824_2823_2822_2818_2813_2809_2800_2799_2798_2793_2790_2787	2946_2951_2957_2962_2965_2968_2969_2979_2983_2986_2988_2990_2995_3002_3003_3004_3010_3011_3015_3020_3026	1.0152_1.7806_0.7779_0.9371_1.2108_0.9824_1.6398_1.5583_1.4809999999999999_0.8713_1.6131_1.0838_0.8640000000000001_1.0432_0.9849_0.8788_1.0943_0.9219_1.5054_0.7633_1.0622	1
243	1	6	2646	2589	2826	2919	0	14	1.075	1.39402	2646_2640_2639_2637_2634_2632_2630_2623_2609_2607_2606_2604_2602_2589	2826_2845_2846_2850_2855_2863_2865_2873_2880_2890_2892_2896_2899_2919	1.0071_1.1386_1.3047_4.1789_0.9498_0.9329999999999999_1.7017_1.3999_1.0338_1.075_-1_1.0235_0.8722_1.504	1
245	1	6	2856	2921	3088	3183	0	8	1.0453	1.06733	2856_2858_2860_2888_2889_2911_2920_2921	3088_3094_3097_3106_3109_3145_3176_3183	0.9182_0.9266_1.0206_1.07_1.395_1.1054_0.9694_1.1334	1
246	1	6	2553	2541	2768	2786	0	6	1.1946	1.2872	2553_2548_2546_2545_2544_2541	2768_2771_2773_2774_2776_2786	0.9231_1.2765_1.1789_0.9905_1.2103_2.1439	1
248	1	6	2914	2909	3140	3151	0	4	0.99805	0.9593	2914_2912_2911_2909	3140_3141_3145_3151	0.9078_0.7357_1.1054_1.0883	1
335	2	1	2735	2980	362	644	0	45	1.0253	1.17036	2735_2771_2772_2778_2779_2780_2782_2788_2795_2800_2802_2803_2807_2808_2810_2835_2852_2866_2867_2868_2871_2876_2880_2893_2900_2901_2908_2910_2913_2916_2917_2918_2920_2924_2925_2926_2930_2935_2937_2940_2947_2951_2954_2956_2980	362_393_394_405_409_411_413_420_430_441_442_446_459_462_463_476_498_510_511_513_520_527_531_539_543_549_556_557_562_568_571_575_576_581_584_585_591_595_597_599_604_605_607_611_644	-1_1.1058_1.0705_1.1677_0.8793_1.1485_1.3838_0.7121_0.9777_0.9895_1.41_1.0629_1.0506_0.9708_1.3285_0.8966_2.1719_2.1661_1.4673_0.9153_1.7449_0.6488_0.9705_1.0_1.7866_1.1041_0.8875_0.8578_0.9867_1.558_1.7399_1.7324_2.3346_0.7290000000000001_1.2111_0.8784_0.8469_0.7907_0.8693_0.9285_0.8319_1.3949_0.6576_1.1386_0.9923	1
336	2	1	473	539	318	376	0	22	1.2634	1.41709	473_474_475_477_482_485_486_489_494_495_497_499_504_507_514_515_519_522_523_527_530_539	318_319_320_322_328_335_336_337_339_340_342_343_353_355_357_358_360_361_362_365_370_376	1.3342_0.7487_1.0427_1.6392_1.0105_0.7556_1.2194_1.4866_0.9968_0.8345_1.9577_0.9765_1.0421_1.0722_2.0712_2.0416_1.2311_1.4665_1.296_4.2836_1.2957_1.3735	1
348	2	1	2863	2850	488	501	0	5	0.9993	1.20502	2863_2862_2859_2852_2850	488_490_493_498_501	1.1242_0.7921_0.9376_2.1719_0.9993	1
398	2	2	2512	2280	275	488	0	38	1.1404	1.35111	2512_2509_2501_2491_2474_2473_2466_2462_2457_2445_2430_2426_2424_2417_2413_2407_2402_2400_2399_2392_2391_2388_2385_2384_2383_2375_2372_2371_2370_2368_2364_2362_2361_2345_2344_2340_2314_2280	275_276_280_285_303_304_306_309_314_326_344_347_349_351_355_360_364_368_369_375_376_380_381_382_383_388_389_390_391_393_397_447_449_458_459_461_473_488	1.0417_1.8984_0.9151_-1_0.9116_1.3899_0.8794_0.9946_1.0501_1.339_1.1916_1.2072_1.0132_0.7869_0.8204_0.8759_-1_1.1784_1.692_1.8304_-1_1.4404_1.1404_1.2887_0.7693_1.1145_1.1971_1.4980000000000002_0.9186_0.9288_1.3487_-1_3.2404_1.0585_2.3568_0.9372_4.3335_-1	1
400	2	2	488	275	2280	2512	0	37	1.185	1.39729	488_473_461_459_458_449_447_397_393_391_390_389_388_383_382_381_380_376_375_369_368_364_360_355_351_349_347_344_314_309_306_304_302_285_280_277_275	2280_2314_2340_2344_2345_2361_2362_2364_2368_2370_2371_2372_2375_2383_2384_2385_2388_2391_2392_2399_2400_2402_2407_2413_2417_2424_2426_2430_2457_2462_2466_2473_2474_2491_2503_2509_2512	-1_4.3335_0.9372_2.3568_1.0585_3.2404_-1_1.3487_0.9288_0.9186_1.4980000000000002_1.1971_1.1145_0.7693_1.2887_1.1404_1.4404_-1_1.8304_1.692_1.1784_-1_0.8759_0.8204_0.7869_1.0132_1.2072_1.1916_1.0501_0.9946_0.8794_1.3899_1.8815_-1_1.7023_1.6069_1.0417	1
410	2	2	1245	1073	119	211	0	16	1.1584	1.47073	1245_1227_1226_1213_1200_1192_1184_1183_1165_1164_1158_1157_1128_1113_1082_1073	119_127_129_139_148_150_151_153_156_158_161_162_184_203_208_211	1.1651_1.1468_1.7494_0.9135_0.8536_1.5701_4.5418_0.9631_1.1347_1.1517_1.3827_0.9841_1.4849_0.7982_1.7039_1.9881	1
411	2	2	211	119	1073	1245	0	16	1.1584	1.55522	211_208_203_184_162_161_158_156_153_151_150_148_139_129_127_119	1073_1082_1113_1129_1157_1158_1164_1165_1183_1184_1192_1200_1213_1226_1227_1245	1.9881_1.7039_0.7982_2.8367_0.9841_1.3827_1.1517_1.1347_0.9631_4.5418_1.5701_0.8536_0.9135_1.7494_1.1468_1.1651	1
412	2	2	176	273	2661	2766	0	15	1.215	1.31236	176_216_218_221_222_231_233_235_237_241_247_266_268_269_273	2661_2674_2689_2691_2692_2701_2715_2725_2730_2739_2745_2756_2758_2759_2766	1.8118_0.8743_1.3824_1.8701_1.9556_0.9637_1.2782_1.0378_0.8441_1.1912_1.2388_1.0249_-1_0.7831_2.1171	1
413	2	2	2661	2766	176	273	0	15	1.215	1.31236	2661_2674_2689_2691_2692_2701_2715_2725_2730_2739_2745_2756_2758_2759_2766	176_216_218_221_222_231_233_235_237_241_247_266_268_269_273	1.8118_0.8743_1.3824_1.8701_1.9556_0.9637_1.2782_1.0378_0.8441_1.1912_1.2388_1.0249_-1_0.7831_2.1171	1
520	2	3	4256	3980	842	1104	0	56	1.01575	1.11111	4256_4253_4252_4246_4244_4241_4240_4224_4222_4219_4208_4206_4205_4204_4200_4197_4196_4194_4191_4189_4182_4181_4180_4178_4176_4165_4164_4160_4159_4158_4154_4150_4147_4146_4139_4134_4125_4122_4116_4114_4074_4073_4057_4055_4051_4050_4044_4040_4015_4014_4011_4003_4001_3983_3982_3980	842_843_847_850_853_857_861_864_867_870_873_877_878_879_887_902_904_905_906_909_915_919_921_923_927_941_944_952_954_955_958_961_965_969_976_982_985_988_989_990_994_997_1007_1010_1017_1018_1028_1033_1034_1035_1045_1062_1071_1095_1096_1104	1.0278_0.9983_1.1461_0.8662_0.7872_0.9899_1.433_1.3372_0.7646_1.3526_1.0717_0.9028_1.1469_1.1382_0.9693_1.2199_1.2059_0.9263_0.8436_0.9285_0.9251_1.1075_0.7706_1.169_3.4031_0.6431_0.9327_1.0091_0.7589_0.9088_1.1133_1.2661_1.4406_1.4399_1.7209_1.0224_1.6136_0.7969_0.9561_1.0539_1.1897_1.0233_0.9776_0.9875_0.7932_1.2893_1.4667_0.8515_0.9718_1.1166_0.9386_0.9835_1.2254_0.88_1.4136_1.0062	1
521	2	3	1759	1955	2097	2396	0	40	1.1034	1.25327	1759_1761_1771_1776_1777_1781_1785_1788_1812_1825_1826_1827_1833_1852_1855_1857_1859_1860_1862_1863_1866_1867_1870_1873_1877_1881_1884_1885_1889_1893_1895_1909_1920_1923_1924_1926_1933_1941_1954_1955	2097_2099_2108_2114_2119_2124_2125_2129_2140_2171_2175_2180_2187_2211_2213_2218_2219_2222_2226_2228_2242_2249_2252_2260_2263_2280_2298_2306_2313_2320_2323_2334_2366_2374_2377_2382_2383_2384_2393_2396	3.6_0.9696_0.9593_1.2241_1.4701_2.2454_1.8559999999999999_1.2104_1.0445_1.1479_1.0483_0.9021_1.1351_1.5946_0.9474_0.7482_1.1903_1.2096_0.7168_0.8668_1.0116_1.1351_2.1075_1.1479_0.9763_1.4277_1.2752_0.8462_1.1034_1.085_2.3194_1.0264_0.746_1.075_0.8823_0.9933_-1_1.4152_0.9509_1.2665	1
522	2	3	4581	4397	2954	3029	0	23	0.96205	1.03486	4581_4580_4579_4576_4575_4574_4566_4565_4563_4561_4556_4555_4554_4549_4545_4533_4528_4527_4489_4488_4446_4445_4397	2954_2957_2959_2961_2962_2963_2974_2977_2980_2982_2995_2998_3000_3006_3009_3011_3012_3013_3025_3026_3027_3028_3029	1.6413_1.127_0.8464_0.9104_0.7636_1.1737_0.6535_0.8658_1.2056_0.6232_0.8494_1.0802_-1_0.9885_0.9686_1.0498_0.8617_0.8323_0.9555_0.898_1.4416_1.4058_1.6251	1
523	2	3	4259	4383	2865	3027	0	21	0.9832	1.27317	4259_4262_4273_4283_4285_4293_4296_4299_4302_4304_4311_4312_4313_4314_4316_4318_4319_4338_4344_4346_4383	2865_2866_2878_2887_2888_2898_2902_2903_2905_2909_2920_2921_2922_2925_2926_2928_2938_2950_2952_2997_3027	0.8787_0.929_1.3949_0.9049_0.9749_0.9924_0.8276_1.1565_0.9915_1.689_0.8448_-1_1.4967_0.778_0.8764_0.8886_1.1491_0.7578_2.2614_3.6508_2.0205	1
526	2	3	4684	4617	77	183	0	10	1.5431	1.63291	4684_4681_4666_4665_4664_4655_4649_4646_4644_4617	77_81_131_136_138_143_148_152_153_183	-1_2.8332_1.7227_-1_1.976_0.8689_1.3635_2.2146_1.1248_0.9596	1
527	2	3	4374	4285	88	140	0	10	1.2227	1.33719	4374_4373_4372_4369_4364_4357_4353_4334_4313_4285	88_89_90_94_107_116_121_122_138_140	1.2453_1.1971_0.7997_1.3172_1.2936_0.9413_1.2001_-1_2.7032_-1	1
530	2	3	4484	4442	15	42	0	6	1.06835	1.01398	4484_4482_4480_4465_4460_4442	15_19_21_29_31_42	1.1965_0.9864_1.1671_0.7458_0.8378_1.1503	1
585	2	4	2071	2333	2102	2286	0	53	1.0666	1.09324	2071_2117_2124_2127_2131_2133_2136_2139_2143_2144_2149_2151_2152_2154_2165_2171_2174_2177_2178_2179_2185_2187_2197_2198_2202_2209_2217_2228_2238_2245_2246_2248_2257_2259_2261_2263_2265_2267_2268_2270_2274_2276_2283_2284_2295_2301_2307_2314_2317_2318_2320_2326_2333	2102_2132_2136_2137_2139_2142_2149_2150_2152_2157_2158_2159_2161_2164_2168_2171_2180_2181_2182_2183_2188_2189_2193_2194_2196_2198_2203_2211_2217_2226_2228_2229_2233_2235_2236_2237_2240_2241_2243_2246_2258_2259_2260_2261_2264_2268_2272_2273_2275_2276_2277_2280_2286	2.7414_1.2461_1.2336_0.8753_1.1194_1.2983_1.1347_1.1034_1.1512_0.6489_0.7228_1.0231_1.1005_0.934_1.44_1.0846_1.6211_0.8584_1.1175_0.8928_0.7322_1.0897_0.8785_1.286_0.9958_0.9081_0.8033_1.2369_1.0796_1.1583_1.3352_1.1963_1.0073_1.0469_1.5099_1.1317_0.9089_0.852_0.9375_0.919_-1_0.7657_1.4821_1.0517_1.0536_1.2788_1.2238_1.2107_0.8191_0.987_0.8209_1.0088_0.7859	1
586	2	4	1756	1515	81	331	0	47	1.12685	1.21568	1756_1754_1749_1744_1741_1691_1674_1671_1667_1666_1656_1652_1651_1644_1639_1638_1634_1632_1630_1628_1624_1621_1618_1614_1612_1610_1609_1606_1601_1600_1594_1593_1585_1581_1580_1577_1574_1559_1549_1548_1540_1539_1534_1527_1523_1522_1515	81_85_88_92_94_127_128_130_135_137_141_167_168_176_181_183_185_187_188_191_210_219_223_230_244_251_253_263_269_273_276_277_284_285_286_289_290_298_300_301_306_311_314_320_327_328_331	0.8528_0.7494_0.9969_-1_0.8894_-1_1.2691_1.0031_-1_0.8808_1.2276_1.4701_1.1987_2.9248_1.409_1.8546_1.1167_-1_2.0274_-1_1.4565_0.893_1.1272_1.2685_0.9112_2.7414_1.0399_0.9561_0.6362_1.1781_1.1278_1.1265_1.1165_0.9908_1.3069_1.1447_1.0035_0.7459_0.8652_1.3758_1.1953_1.2252_0.8716_1.0426_1.4124_1.4602_0.9692	1
587	2	4	762	949	1485	1784	0	27	1.184	1.33108	762_763_800_805_818_824_839_843_846_850_852_854_862_873_874_879_880_881_886_887_892_906_918_923_926_934_949	1485_1486_1534_1579_1594_1616_1622_1624_1628_1634_1638_1639_1645_1651_1658_1667_1670_1672_1680_1688_1724_1744_1756_1769_1770_1779_1784	1.3688_1.7183_1.3013_1.4523_1.1682_1.032_0.7852_1.0981_1.2241_2.5263_0.7855_1.0011_-1_-1_1.1840000000000002_1.3422_1.3851_1.3835_1.0915_1.1325_0.8503_1.9248_0.9997_2.9073_0.9026_1.0866_1.6257	1
588	2	4	2602	2533	826	1002	0	15	1.0976	1.12574	2602_2594_2591_2582_2576_2574_2567_2566_2558_2556_2546_2545_2540_2539_2533	826_874_878_887_915_939_954_960_965_966_976_980_983_999_1002	-1_1.4753_1.8685_1.2562_1.1081_1.0976_0.8979_0.9171_0.7365_0.8532_1.3216_1.2732_0.9184_0.9109999999999999_-1	1
590	2	4	800	728	1391	1552	0	14	0.9399	1.1958	800_795_794_787_786_767_765_764_763_762_757_750_744_728	1391_1437_1438_1456_1460_1479_1483_1484_1485_1486_1488_1505_1511_1552	2.0148_0.8838_0.9375_2.401_0.8004_0.9423_1.3889_0.8574_1.4086_1.6740000000000002_0.8587_0.888_1.0128_0.6729999999999999	1
591	2	4	1465	1381	2998	3083	0	11	1.0974	1.13772	1465_1418_1417_1415_1413_1409_1404_1403_1402_1396_1381	2998_3021_3022_3023_3024_3027_3032_3034_3037_3042_3083	0.2433_1.8818_1.2589_0.8817_1.2524_0.8938_0.9801_1.03_1.1419_1.0974_1.8536	1
592	2	4	956	1023	770	810	0	10	1.0445	1.21494	956_994_995_996_998_1002_1014_1017_1019_1023	770_780_781_782_786_789_796_805_807_810	1.5207_2.6483_0.9656_0.6334_1.0182_1.0465_1.1332_0.9792_1.0425_1.1618	1
596	2	4	1395	1417	3522	3541	0	6	0.9478	0.99395	1395_1401_1403_1409_1415_1417	3522_3526_3529_3536_3540_3541	0.9727_0.9229_1.055_0.8727_0.8815_1.2589	1
700	2	6	1264	1376	1495	1529	0	10	0.8812	0.96975	1264_1290_1299_1314_1322_1334_1343_1361_1368_1376	1495_1499_1501_1506_1509_1511_1517_1525_1527_1529	0.8712_0.8594_0.9738_0.5723_0.9894_0.8382_0.835_0.8912_1.1948_1.6722	1
701	2	6	1469	1428	1101	1130	0	9	1.0654	1.25128	1469_1463_1460_1459_1454_1442_1440_1435_1428	1101_1103_1105_1106_1110_1114_1115_1119_1130	1.0449_1.6858_1.8017_1.08_1.0311_0.9573_1.7297_0.8656_1.0654	1
761	2	7	4786	4735	1953	2055	0	7	1.2989	1.5162	4786_4784_4780_4771_4764_4757_4735	1953_1978_2005_2015_2022_2053_2055	0.9273_1.0188_1.6235_1.3323_1.0678_1.2989_3.3448	1
803	2	8	3959	3423	2510	3036	0	67	1.1208	1.21055	3959_3955_3953_3949_3948_3947_3924_3923_3918_3913_3882_3880_3879_3871_3866_3864_3860_3839_3833_3829_3828_3799_3794_3793_3791_3790_3779_3775_3729_3697_3695_3674_3652_3651_3641_3636_3631_3624_3614_3613_3609_3599_3598_3592_3590_3589_3588_3587_3586_3581_3574_3567_3553_3552_3549_3547_3542_3537_3534_3530_3528_3525_3513_3480_3477_3453_3423	2510_2516_2519_2537_2539_2542_2552_2554_2557_2560_2586_2588_2591_2595_2599_2600_2605_2641_2642_2649_2652_2674_2683_2685_2689_2690_2695_2697_2726_2729_2731_2755_2778_2780_2782_2783_2808_2810_2817_2818_2820_2832_2853_2855_2861_2863_2864_2868_2869_2870_2873_2887_2902_2903_2905_2906_2908_2924_2938_2939_2941_2949_2961_2994_2996_2997_3036	2.1541_1.0778_1.2206_1.5321_1.4827_1.0668_0.8804_0.9167_1.0108_1.0070000000000001_1.0648_0.9293_1.5251_0.8798_0.8579_1.3292_0.8202_1.1604_1.1434_1.1829_0.9684_0.9115_0.8984_1.2645_0.9123_0.6701_1.4669999999999999_1.423_1.6289_0.8434_0.8834_1.1313_0.9892_1.3606_0.8752_1.2199_1.0811_0.7564_-1_1.365_2.2749_1.6079_0.9523_0.9918_1.405_1.6879_1.6377_2.4174_0.8407_0.835_1.0072_0.8468_1.4012_0.9194_2.379…	1
850	3	1	523	278	1433	1674	0	60	1.0107	1.08033	523_522_502_501_500_498_493_488_484_481_472_470_458_451_450_448_442_441_439_435_428_427_423_422_416_413_412_411_410_407_404_403_393_390_389_385_384_374_370_362_360_356_350_348_347_341_340_339_338_334_333_332_315_313_309_299_294_285_280_278	1433_1435_1473_1474_1479_1480_1483_1484_1486_1496_1498_1500_1508_1513_1514_1518_1522_1523_1527_1528_1531_1533_1539_1541_1544_1546_1547_1548_1549_1551_1554_1556_1557_1558_1560_1567_1568_1581_1585_1602_1608_1611_1618_1620_1622_1623_1626_1627_1628_1631_1633_1635_1639_1641_1659_1662_1666_1667_1671_1674	1.1076_0.9365_1.0986_0.7121_2.2365_1.5756_1.1111_1.4693_0.7882_1.7354_1.4915_0.9377_0.7739_0.7755_1.3377_1.1746_0.9471_0.8154_1.0699_1.4056_0.9233_1.0193_0.9239_0.7952_1.3568_1.0643_0.7594_1.1314_0.8355_-1_1.3554_0.8514_0.7767_1.3816_1.025_0.873_1.1677_1.0327_0.8172_0.8832_0.8712_1.4758_1.0255_0.8182_0.6182_0.8133_0.9746_0.9814_0.97_0.7327_0.8141_1.1133_1.3975_1.0107_1.2533_0.7274_0.7329_2.2058_1…	1
851	3	1	844	515	1000	1300	0	44	0.9661	1.15443	844_841_810_783_780_778_777_776_775_771_751_731_728_725_715_711_709_708_706_704_690_687_685_684_681_672_662_660_659_656_654_650_647_641_623_622_591_589_576_568_561_559_538_515	1000_1041_1048_1091_1093_1097_1098_1102_1103_1104_1113_1131_1133_1136_1144_1150_1152_1154_1155_1157_1163_1165_1171_1172_1175_1187_1193_1195_1201_1207_1209_1216_1217_1220_1236_1237_1249_1250_1254_1266_1268_1269_1270_1300	1.7043_-1_-1_0.9907_1.2792_0.9289_0.8589_0.8489_1.2008_0.9095_1.0922_1.0795_0.956_2.1919_1.0321_1.4731_1.6117_0.7718_2.9667_-1_0.606_1.4329_-1_0.8829_0.8506_-1_1.1856_1.6606_1.0475_0.8396_0.91_1.1358_0.9324_0.9564_1.6351_0.9543_0.8698_0.9661_1.3345_0.8591_0.7392_0.847_1.5241_0.9569	1
854	3	1	661	760	1049	1127	0	10	1.24875	1.5836	661_691_737_739_751_755_756_757_759_760	1049_1069_1109_1111_1113_1119_1120_1123_1125_1127	3.9247_1.7209999999999999_1.2408_0.9187_1.0922_1.2327_0.9164_1.3482_2.1846_1.2567	1
857	3	1	1280	1352	1278	1332	0	9	1.0428	1.09206	1280_1302_1303_1306_1334_1336_1349_1350_1352	1278_1294_1295_1298_1310_1311_1324_1330_1332	1.1448_0.7775_0.9423_0.9006_1.0428_1.0124_1.2276_1.2715_1.5090000000000001	1
888	3	2	1104	842	3980	4256	0	55	1.01575	1.07227	1104_1096_1095_1071_1062_1045_1035_1034_1033_1028_1018_1017_1010_1007_997_994_990_989_988_985_982_976_969_965_961_958_955_954_952_943_941_926_923_921_919_915_909_906_905_904_887_879_878_877_873_870_867_864_861_857_853_850_847_843_842	3980_3982_3983_4000_4003_4011_4014_4015_4037_4044_4050_4051_4055_4057_4073_4074_4114_4116_4122_4125_4134_4139_4146_4147_4150_4154_4158_4159_4160_4164_4165_4176_4178_4180_4181_4182_4189_4191_4194_4196_4200_4204_4205_4206_4208_4219_4222_4224_4240_4241_4244_4246_4252_4253_4256	1.0062_1.4136_0.88_1.2514_0.9835_0.9386_1.1166_0.9718_0.7968_1.4667_1.2893_0.7932_0.9875_0.9776_1.0233_1.1897_1.0539_0.9561_0.7969_1.6136_1.0224_1.7209_1.4399_1.4406_1.2661_1.1133_0.9088_0.7589_1.0091_1.2648_0.6431_-1_1.169_0.7706_1.1075_0.9251_0.9285_0.8436_0.9263_1.2059_0.9693_1.1382_1.1469_0.9028_1.0717_1.3526_0.7646_1.3372_1.433_0.9899_0.7872_0.8662_1.1461_0.9983_1.0278	1
889	3	2	2097	2396	1759	1955	0	40	1.1034	1.25327	2097_2099_2108_2114_2119_2124_2125_2129_2140_2171_2175_2180_2187_2211_2213_2218_2219_2222_2226_2228_2242_2249_2252_2260_2263_2280_2298_2306_2313_2320_2323_2334_2366_2374_2377_2382_2383_2384_2393_2396	1759_1761_1771_1776_1777_1781_1785_1788_1812_1825_1826_1827_1833_1852_1855_1857_1859_1860_1862_1863_1866_1867_1870_1873_1877_1881_1884_1885_1889_1893_1895_1909_1920_1923_1924_1926_1933_1941_1954_1955	3.6_0.9696_0.9593_1.2241_1.4701_2.2454_1.8559999999999999_1.2104_1.0445_1.1479_1.0483_0.9021_1.1351_1.5946_0.9474_0.7482_1.1903_1.2096_0.7168_0.8668_1.0116_1.1351_2.1075_1.1479_0.9763_1.4277_1.2752_0.8462_1.1034_1.085_2.3194_1.0264_0.746_1.075_0.8823_0.9933_-1_1.4152_0.9509_1.2665	1
890	3	2	3029	2954	4397	4581	0	23	0.99445	1.07319	3029_3028_3027_3026_3025_3013_3012_3011_3009_3006_3000_2998_2995_2982_2980_2977_2974_2963_2962_2961_2958_2957_2954	4397_4445_4446_4488_4489_4527_4530_4533_4545_4549_4554_4555_4556_4561_4563_4565_4566_4574_4575_4576_4579_4580_4581	1.6251_1.4058_1.4416_0.898_0.9555_0.8323_1.0004_1.0498_0.9686_0.9885_-1_1.0802_0.8494_0.6232_1.2056_0.8658_0.6535_1.1737_0.7636_0.9104_1.5508_1.127_1.6413	1
891	3	2	2864	2997	4261	4346	0	19	0.9832	1.23534	2864_2866_2887_2888_2898_2902_2903_2905_2909_2920_2921_2922_2925_2926_2928_2938_2950_2952_2997	4261_4262_4283_4285_4293_4296_4299_4302_4304_4311_4312_4313_4314_4316_4318_4319_4338_4344_4346	1.0668_0.929_0.9049_0.9749_0.9924_0.8276_1.1565_0.9915_1.689_0.8448_-1_1.4967_0.778_0.8764_0.8886_1.1491_0.7578_2.2614_3.6508	1
894	3	2	140	88	4285	4374	0	10	1.2001	1.30011	140_138_124_121_116_107_94_90_89_88	4285_4313_4352_4353_4357_4364_4369_4372_4373_4374	-1_2.7032_1.0035_1.2001_0.9413_1.2936_1.3172_0.7997_1.1971_1.2453	1
895	3	2	183	77	4617	4684	0	10	1.5431	1.63291	183_153_152_148_143_138_136_131_81_77	4617_4644_4646_4649_4655_4664_4665_4666_4681_4684	0.9596_1.1248_2.2146_1.3635_0.8689_1.976_-1_1.7227_2.8332_-1	1
899	3	2	43	15	4442	4484	0	6	1.03905	1.00422	43_31_29_21_19_15	4442_4460_4465_4480_4482_4484	1.0917_0.8378_0.7458_1.1671_0.9864_1.1965	1
1098	3	6	1369	1610	3963	4156	0	45	1.0357	1.10675	1369_1373_1374_1377_1379_1385_1387_1391_1393_1403_1453_1470_1473_1476_1481_1484_1486_1488_1490_1491_1493_1496_1507_1514_1523_1531_1534_1535_1536_1537_1538_1541_1543_1554_1556_1563_1564_1566_1580_1581_1584_1586_1598_1599_1610	3963_3965_3966_3969_3970_3984_3987_3996_3998_4005_4007_4044_4046_4049_4052_4057_4058_4060_4065_4066_4069_4070_4078_4084_4092_4100_4103_4104_4105_4108_4109_4112_4114_4118_4121_4122_4124_4126_4129_4131_4134_4135_4141_4142_4156	-1_1.3467_2.6988_-1_0.7711_1.6213_1.2055_1.2488_1.3392_1.0705_0.9168_0.7674_1.0357_0.9415_0.8894_1.7255_0.7667_1.1266_0.7376_0.5389_1.1949_0.9866_0.9522_1.1775_1.2603_1.2012_0.6383_1.1345_0.7853_1.1027_0.8533_1.0234_1.1861_0.7795_1.811_1.9399_0.7492_0.8206_0.9554_1.3096_1.1396_1.1301_0.8513_0.9861_0.8737	1
1102	3	6	1360	1432	3828	3897	0	11	1.22715	1.35602	1360_1366_1373_1374_1377_1379_1385_1387_1391_1393_1432	3828_3852_3856_3857_3861_3862_3872_3875_3886_3888_3897	0.9470000000000001_1.1214_1.541_2.8104_-1_0.7653_1.6201_1.2055_1.2488_1.3437_0.9570000000000001	1
1241	4	1	2644	2247	7	315	0	71	1.0184	1.14091	2644_2623_2621_2585_2578_2574_2566_2561_2558_2557_2556_2555_2551_2546_2517_2516_2513_2512_2490_2487_2479_2477_2458_2449_2448_2446_2444_2443_2440_2438_2431_2430_2426_2425_2422_2417_2411_2396_2393_2389_2387_2386_2385_2381_2380_2373_2372_2362_2361_2359_2355_2348_2337_2336_2335_2334_2328_2327_2322_2321_2307_2306_2303_2301_2298_2297_2296_2295_2289_2288_2247	7_12_14_26_34_38_39_40_44_45_46_47_48_55_69_70_71_76_86_88_89_90_101_115_117_119_123_126_130_132_134_137_138_140_141_143_145_154_160_176_179_181_189_191_193_198_200_211_214_222_223_228_235_237_242_244_246_247_256_259_276_277_279_292_294_298_300_302_308_310_315	0.7682_1.2307_1.3694_1.4236_0.7922_0.9903_0.9259999999999999_0.9781_0.9577_1.061_1.0995_1.2669_0.7716_0.914_0.961_1.1054_2.0239_0.7471_1.2821_0.9382_1.1936_1.2411_0.7185_0.8225_0.898_1.2356_1.0184_1.1432_1.0297_1.2159_0.9035_1.3556_0.9162_0.9621_1.1464_1.3736_1.5186_1.4044_0.7514_0.8272_1.1244_1.0087_-1_1.2104_1.034_0.6058_0.9_0.9867_1.3129_0.8148_1.3054_0.9587_0.7289_0.755_1.5471_1.1042_1.6644_1…	1
1242	4	1	293	622	726	1040	0	45	1.06675	1.27193	293_341_342_346_351_355_373_378_380_385_392_394_415_417_418_423_424_425_430_434_438_440_441_445_446_449_450_489_504_515_516_552_553_561_562_570_577_587_589_596_601_602_604_608_622	726_744_745_750_753_757_771_772_773_784_794_801_820_828_829_835_838_840_842_856_858_867_871_877_878_882_883_891_893_895_899_908_912_934_937_946_961_992_995_1004_1019_1021_1026_1030_1040	2.1999_4.0435_1.2472_0.9715_1.0099_0.963_1.2890000000000001_0.9476_1.328_1.4548_1.0648_1.0597_1.0115_1.0422_1.9475_1.3961_0.9355_1.2396_1.2591_1.0193_0.9296_1.7809_0.9917_1.1182_0.7897_0.973_0.804_0.8115_1.756_1.199_1.0186_1.1285_1.1558_-1_2.9664_-1_1.0687_-1_1.0903_0.1197_0.8179_1.4666_0.9699_2.0193_1.0161	1
1281	4	2	2102	2286	2071	2333	0	53	1.0666	1.09324	2102_2132_2136_2137_2139_2142_2149_2150_2152_2157_2158_2159_2161_2164_2168_2171_2180_2181_2182_2183_2188_2189_2193_2194_2196_2198_2203_2211_2217_2226_2228_2229_2233_2235_2236_2237_2240_2241_2243_2246_2258_2259_2260_2261_2264_2268_2272_2273_2275_2276_2277_2280_2286	2071_2117_2124_2127_2131_2133_2136_2139_2143_2144_2149_2151_2152_2154_2165_2171_2174_2177_2178_2179_2185_2187_2197_2198_2202_2209_2217_2228_2238_2245_2246_2248_2257_2259_2261_2263_2265_2267_2268_2270_2274_2276_2283_2284_2295_2301_2307_2314_2317_2318_2320_2326_2333	2.7414_1.2461_1.2336_0.8753_1.1194_1.2983_1.1347_1.1034_1.1512_0.6489_0.7228_1.0231_1.1005_0.934_1.44_1.0846_1.6211_0.8584_1.1175_0.8928_0.7322_1.0897_0.8785_1.286_0.9958_0.9081_0.8033_1.2369_1.0796_1.1583_1.3352_1.1963_1.0073_1.0469_1.5099_1.1317_0.9089_0.852_0.9375_0.919_-1_0.7657_1.4821_1.0517_1.0536_1.2788_1.2238_1.2107_0.8191_0.987_0.8209_1.0088_0.7859	1
1282	4	2	345	81	1517	1756	0	45	1.1272	1.24803	345_328_327_320_314_311_306_301_300_298_290_289_286_285_284_277_276_273_269_263_253_251_244_232_223_219_210_191_188_186_185_183_181_176_168_167_141_137_135_127_94_92_88_85_81	1517_1522_1523_1527_1534_1539_1540_1548_1549_1559_1574_1577_1580_1581_1585_1593_1594_1600_1601_1606_1609_1610_1612_1614_1618_1621_1624_1628_1630_1632_1634_1638_1639_1644_1651_1652_1656_1666_1667_1691_1741_1744_1749_1754_1756	1.012_1.4602_1.4124_1.0426_0.8716_1.2252_1.1953_1.3758_0.8652_0.7459_1.0035_1.1447_1.3069_0.9908_1.1165_1.1265_1.1278_1.1781_0.6362_0.9561_1.0399_2.7414_0.9112_1.2118_1.1272_0.893_1.4565_-1_2.0274_2.3966_1.1167_1.8546_1.409_2.9248_1.1987_1.4701_1.2276_0.8808_-1_-1_0.8894_-1_0.9969_0.7494_0.8528	1
1283	4	2	1485	1784	762	949	0	27	1.184	1.33108	1485_1486_1534_1579_1594_1616_1622_1624_1628_1634_1638_1639_1645_1651_1658_1667_1670_1672_1680_1688_1724_1744_1756_1769_1770_1779_1784	762_763_800_805_818_824_839_843_846_850_852_854_862_873_874_879_880_881_886_887_892_906_918_923_926_934_949	1.3688_1.7183_1.3013_1.4523_1.1682_1.032_0.7852_1.0981_1.2241_2.5263_0.7855_1.0011_-1_-1_1.1840000000000002_1.3422_1.3851_1.3835_1.0915_1.1325_0.8503_1.9248_0.9997_2.9073_0.9026_1.0866_1.6257	1
1284	4	2	1002	826	2533	2602	0	15	1.0976	1.12574	1002_999_983_980_976_966_965_960_954_939_915_887_878_874_826	2533_2539_2540_2545_2546_2556_2558_2566_2567_2574_2576_2582_2591_2594_2602	-1_0.9109999999999999_0.9184_1.2732_1.3216_0.8532_0.7365_0.9171_0.8979_1.0976_1.1081_1.2562_1.8685_1.4753_-1	1
1286	4	2	1552	1391	728	800	0	14	0.9399	1.1958	1552_1511_1505_1488_1486_1485_1484_1483_1479_1460_1456_1438_1437_1391	728_744_750_757_762_763_764_765_767_786_787_794_795_800	0.6729999999999999_1.0128_0.888_0.8587_1.6740000000000002_1.4086_0.8574_1.3889_0.9423_0.8004_2.401_0.9375_0.8838_2.0148	1
1287	4	2	3083	2998	1381	1465	0	11	1.03	1.11781	3083_3042_3037_3034_3032_3027_3024_3023_3022_3021_2998	1381_1396_1401_1403_1404_1409_1413_1415_1417_1418_1465	1.8536_1.0974_0.9229_1.03_0.9801_0.8938_1.2524_0.8817_1.2589_1.8818_0.2433	1
1288	4	2	770	810	956	1023	0	10	1.0445	1.21494	770_780_781_782_786_789_796_805_807_810	956_994_995_996_998_1002_1014_1017_1019_1023	1.5207_2.6483_0.9656_0.6334_1.0182_1.0465_1.1332_0.9792_1.0425_1.1618	1
1559	4	7	2708	2836	1625	1776	0	25	1.14295	1.25188	2708_2722_2729_2745_2747_2753_2772_2775_2776_2777_2785_2788_2789_2793_2804_2805_2810_2818_2820_2821_2823_2825_2830_2831_2836	1625_1640_1648_1662_1663_1674_1703_1705_1709_1711_1719_1721_1724_1725_1738_1739_1742_1749_1754_1755_1756_1764_1767_1772_1776	-1_1.0279_0.6571_0.9531_0.8662_1.1655_1.1721_1.1204_0.9874_0.8499_2.1433_0.87_0.8264_1.5985_0.6969_0.9712_1.7347_1.9357_1.2854_1.3446_1.531_2.5415_1.5154_1.273_0.978	1
1560	4	7	2831	2868	1835	1873	0	9	1.1633	1.16011	2831_2836_2838_2842_2844_2859_2860_2862_2868	1835_1839_1845_1850_1852_1863_1864_1866_1873	1.165_0.7438_0.8193_1.0561_2.0469_1.2081_1.4319_1.1633_0.8066	1
1562	4	7	668	722	79	182	0	8	1.1754	1.25412	668_671_685_702_704_705_720_722	79_82_113_141_161_164_180_182	0.799_1.3597_1.7987_0.845_1.0054_0.841_2.0388_1.3454	1
1586	4	8	3658	3262	1539	1941	0	72	1.0266	1.08692	3658_3654_3641_3637_3636_3632_3624_3619_3618_3607_3604_3602_3601_3596_3594_3593_3591_3587_3586_3584_3577_3576_3573_3526_3522_3521_3520_3515_3513_3509_3508_3507_3501_3500_3499_3497_3495_3494_3477_3474_3472_3466_3465_3455_3454_3448_3445_3429_3423_3422_3421_3418_3417_3413_3408_3395_3371_3362_3356_3354_3353_3349_3348_3342_3339_3338_3332_3331_3322_3315_3308_3262	1539_1551_1555_1557_1558_1559_1562_1563_1575_1580_1581_1583_1584_1587_1588_1590_1591_1593_1594_1598_1600_1601_1602_1615_1620_1623_1624_1627_1629_1634_1635_1648_1651_1652_1653_1654_1661_1665_1683_1685_1688_1692_1694_1701_1702_1707_1710_1731_1734_1735_1736_1737_1749_1750_1754_1779_1829_1841_1852_1855_1856_1860_1861_1862_1863_1866_1870_1872_1888_1898_1907_1941	0.7348_0.8735_1.1072_0.8088_1.1889_2.3478_1.0669_0.889_1.1759_1.3513_0.6167_0.8643_0.6125_1.4327_1.0667_1.1854_0.8907_1.0007_1.046_0.6537_1.2158_0.8848_0.9509_0.8832_0.9696_0.7819_1.5102_0.8369_1.7228_0.8368_0.922_2.2422_0.982_1.899_1.0190000000000001_0.7846_1.2039_0.7104_1.0511_0.6429_0.7973_0.9746_1.0215_1.4744_1.3547_1.041_0.9509_1.1024_0.9256_0.9332_0.9279_0.7659999999999999_1.4011_1.2808_0.9…	1
1587	4	8	2844	3113	1492	1702	0	50	0.9918	1.17464	2844_2886_2888_2893_2903_2911_2914_2920_2934_2937_2941_2949_2953_2954_2967_2968_2969_2972_2973_2974_2976_2981_2982_2983_2989_2990_2992_3037_3042_3043_3044_3049_3052_3054_3057_3058_3059_3065_3066_3067_3069_3071_3072_3091_3094_3096_3101_3102_3112_3113	1492_1520_1522_1524_1526_1535_1539_1551_1555_1558_1559_1562_1563_1575_1581_1583_1584_1587_1588_1590_1591_1593_1594_1598_1600_1601_1602_1615_1620_1623_1624_1627_1629_1633_1634_1635_1648_1651_1652_1653_1654_1661_1665_1683_1685_1688_1692_1694_1701_1702	4.2994_0.9628_1.3945_2.286_1.2052_1.4409_0.7862_0.8735_0.9538_1.1777_2.3339_1.0669_0.8798_1.1759_0.6196_0.8557_0.6125_1.4486_1.0667_1.2083_0.9685_1.0005_1.046_0.6475_1.2176_0.8556_0.9509_0.8453_0.9549_0.7819_1.5099_0.8389_1.6007_0.9505_0.8767_0.922_2.1974_0.9831_1.9895_1.0190000000000001_0.7846_1.1079999999999999_0.7365_1.0365_0.6429_0.7973_0.9746_1.0184_1.4744_1.3547	1
1588	4	8	1800	1973	941	1103	0	20	1.06555	1.20752	1800_1840_1848_1859_1865_1869_1888_1892_1906_1907_1924_1934_1936_1937_1953_1956_1959_1964_1965_1973	941_965_972_985_995_1018_1028_1035_1038_1040_1057_1066_1069_1070_1076_1077_1079_1089_1093_1103	-1_1.1723_0.8884_0.922_1.0597_-1_1.1108_1.9655_1.1129_2.4943_1.5212_1.4585_1.014_1.0714_1.8374_0.5848_0.9521_0.9067_0.8167_0.8466	1
1591	4	8	3376	3395	1754	1779	0	7	0.8986	1.05721	3376_3381_3383_3387_3388_3390_3395	1754_1759_1763_1766_1770_1775_1779	0.8986_0.8398_1.028_0.863_0.8664_1.6634_1.2413	1
1593	4	8	3149	3109	1655	1703	0	6	0.86395	1.02258	3149_3117_3114_3113_3112_3109	1655_1698_1700_1701_1702_1703	1.5535_0.8124_0.9155_0.7391_0.6581_1.4569	1
1620	5	1	1504	1364	1712	1878	0	20	0.929	1.06556	1504_1500_1495_1493_1491_1489_1485_1483_1471_1468_1464_1460_1450_1439_1436_1421_1410_1408_1389_1364	1712_1719_1735_1736_1739_1757_1758_1759_1762_1769_1782_1783_1792_1803_1804_1815_1829_1832_1843_1878	1.2596_0.929_0.7816_0.7593_0.7982_0.6553_0.8871_1.0452_0.8276_1.1996_1.1655_0.8866_0.9059999999999999_1.028_1.0882_0.9816_-1_2.4354_2.2012_0.4106	1
1621	5	1	648	529	2283	2452	0	14	1.1677	1.54656	648_623_601_597_593_570_567_558_556_554_552_551_550_529	2283_2308_2314_2315_2317_2358_2359_2404_2406_2412_2413_2414_2415_2452	4.3654_0.9815_1.4567_0.8984_1.1520000000000001_1.2091_0.7564_0.7711_1.1716_1.0196_2.6441_1.2576_1.1638_2.8045	1
1623	5	1	4	51	1882	2001	0	12	1.2273	1.73822	4_5_6_7_9_15_23_33_41_47_49_51	1882_1888_1890_1893_1894_1895_1926_1940_1974_1995_1997_2001	1.4075_0.8842_1.2727_0.7306_0.9387_1.9523_2.4199_1.1819_3.3388_0.9716_5.1007_0.6598	1
1625	5	1	183	272	3040	3086	0	7	1.1142	1.51711	183_204_213_227_230_243_272	3040_3063_3071_3074_3075_3079_3086	3.6865_1.0801_1.7225_1.1142_0.8926_1.1507_0.9732	1
1627	5	1	1029	987	2007	2101	0	5	1.2938	1.70966	1029_1013_1009_1003_987	2007_2057_2060_2078_2101	3.9397_0.9454_1.4318_1.2938_0.9376	1
1629	5	1	1401	1376	1690	1707	0	5	0.9377	1.06268	1401_1395_1387_1386_1376	1690_1692_1701_1702_1707	1.6629_0.7931_1.0025_0.9172_0.9377	1
1771	5	5	1687	1587	1289	1399	0	12	0.8391	0.805182	1687_1653_1647_1646_1645_1640_1639_1638_1637_1632_1630_1587	1289_1322_1326_1328_1329_1330_1332_1334_1357_1358_1359_1399	-1_0.9493_1.3282_0.8391_0.7819_0.4321_0.7574_0.17300000000000001_0.9420000000000001_1.3522_1.033_0.2688	1
1772	5	5	1399	1289	1587	1687	0	12	0.9091	0.788036	1399_1357_1355_1334_1330_1327_1326_1324_1323_1322_1321_1289	1587_1630_1632_1636_1637_1639_1640_1644_1645_1646_1647_1687	0.2688_1.0134_1.1183_0.4473_0.2181_0.9338_0.8945_1.136_0.6598_1.0693_0.9091_-1	1
1782	5	5	1630	1645	1326	1359	0	8	0.86975	0.7873	1630_1632_1636_1638_1639_1640_1644_1645	1326_1328_1333_1334_1355_1357_1358_1359	0.8769_0.8821_0.39799999999999996_0.17300000000000001_0.8626_0.7676_1.2544_1.0838	1
1783	5	5	1326	1357	1630	1647	0	8	0.8795	0.828325	1326_1328_1330_1333_1334_1335_1355_1357	1630_1632_1637_1638_1639_1644_1646_1647	0.8769_0.8821_0.2181_0.2849_0.6726_1.5748_0.9979_1.1193	1
1904	6	1	3048	2945	2608	2731	0	24	1.103	1.2013	3048_3046_3040_3039_3027_3026_3020_3015_3011_3010_3004_3003_3002_2995_2990_2986_2981_2979_2969_2968_2965_2962_2957_2945	2608_2649_2655_2657_2662_2668_2669_2672_2676_2677_2678_2690_2699_2704_2708_2709_2711_2712_2716_2718_2721_2725_2726_2731	2.0435_1.6536_1.0683_0.919_0.7169_1.1589_0.8715_1.5315_1.0141_1.0499_0.9375_1.1408_1.1222_1.1752_1.0838_0.9739_2.0691_1.8081_1.3842_1.0165_1.2042_0.9651_0.7151_1.2082	1
1905	6	1	2602	2742	2434	2544	0	22	1.13335	1.27497	2602_2603_2607_2608_2616_2618_2636_2638_2644_2645_2651_2652_2659_2661_2663_2698_2700_2702_2707_2723_2731_2742	2434_2435_2436_2441_2448_2450_2465_2466_2468_2469_2472_2477_2483_2484_2487_2496_2497_2501_2509_2514_2541_2544	1.7599_0.7924_0.9844_0.8344_1.1424_2.5726_1.0729_0.7864_0.9278_1.5568_1.0617_1.1785_0.7899_1.5643_1.8096_0.718_1.2725_1.5998_1.0586_1.1243_2.1975_1.2447	1
1906	6	1	3026	2945	2787	2844	0	21	1.0838	1.1673	3026_3020_3015_3011_3010_3004_3003_3002_2995_2990_2988_2986_2981_2979_2969_2968_2965_2962_2957_2951_2945	2787_2790_2793_2798_2799_2800_2808_2813_2818_2822_2823_2824_2826_2827_2829_2830_2833_2838_2840_2841_2844	1.0622_0.7633_1.5054_0.9219_1.0943_0.8788_1.1681_1.0432_0.8640000000000001_1.0838_1.6131_0.8713_1.5615_1.5583_1.6398_0.9824_1.2108_0.9371_0.7779_1.7806_1.1956	1
1908	6	1	113	181	1480	1575	0	9	1.4732	1.61743	113_117_122_136_141_145_153_159_181	1480_1484_1500_1522_1531_1540_1546_1554_1575	1.911_1.0653_1.4732_-1_2.5334_-1_1.9346_1.0457_1.3588	1
1909	6	1	3088	3183	2856	2921	0	8	1.0453	1.06733	3088_3094_3097_3106_3109_3145_3176_3183	2856_2858_2860_2888_2889_2911_2920_2921	0.9182_0.9266_1.0206_1.07_1.395_1.1054_0.9694_1.1334	1
1910	6	1	2786	2768	2541	2553	0	6	1.1946	1.2872	2786_2776_2774_2773_2771_2768	2541_2544_2545_2546_2548_2553	2.1439_1.2103_0.9905_1.1789_1.2765_0.9231	1
1945	6	2	1495	1529	1264	1376	0	10	0.8812	0.96975	1495_1499_1501_1506_1509_1511_1517_1525_1527_1529	1264_1290_1299_1314_1322_1334_1343_1361_1368_1376	0.8712_0.8594_0.9738_0.5723_0.9894_0.8382_0.835_0.8912_1.1948_1.6722	1
1946	6	2	995	967	1428	1469	0	9	1.0747	1.25257	995_986_983_981_976_971_970_969_967	1428_1435_1440_1442_1454_1459_1460_1463_1469	1.0747_0.8656_1.5919999999999999_0.9573_1.0311_1.2684_1.7875_1.6516_1.0449	1
1947	6	2	1130	1101	1428	1469	0	9	1.0654	1.2564	1130_1119_1115_1114_1110_1105_1104_1103_1101	1428_1435_1440_1442_1454_1459_1460_1463_1469	1.0654_0.8656_1.7297_0.9573_1.0311_1.1395_1.7883_1.6858_1.0449	1
2001	6	3	3963	4156	1369	1610	0	45	1.0357	1.10675	3963_3965_3966_3969_3970_3984_3987_3996_3998_4005_4007_4044_4046_4049_4052_4057_4058_4060_4065_4066_4069_4070_4078_4084_4092_4100_4103_4104_4105_4108_4109_4112_4114_4118_4121_4122_4124_4126_4129_4131_4134_4135_4141_4142_4156	1369_1373_1374_1377_1379_1385_1387_1391_1393_1403_1453_1470_1473_1476_1481_1484_1486_1488_1490_1491_1493_1496_1507_1514_1523_1531_1534_1535_1536_1537_1538_1541_1543_1554_1556_1563_1564_1566_1580_1581_1584_1586_1598_1599_1610	-1_1.3467_2.6988_-1_0.7711_1.6213_1.2055_1.2488_1.3392_1.0705_0.9168_0.7674_1.0357_0.9415_0.8894_1.7255_0.7667_1.1266_0.7376_0.5389_1.1949_0.9866_0.9522_1.1775_1.2603_1.2012_0.6383_1.1345_0.7853_1.1027_0.8533_1.0234_1.1861_0.7795_1.811_1.9399_0.7492_0.8206_0.9554_1.3096_1.1396_1.1301_0.8513_0.9861_0.8737	1
2005	6	3	3828	3924	1360	1435	0	13	1.22715	1.50216	3828_3852_3856_3857_3861_3862_3872_3875_3886_3888_3894_3897_3924	1360_1366_1373_1374_1377_1379_1385_1387_1391_1393_1403_1432_1435	0.9470000000000001_1.1214_1.541_2.8104_-1_0.7653_1.6201_1.2055_1.2488_1.3437_1.0705_0.9570000000000001_3.3952	1
2006	6	3	956	1032	1484	1586	0	11	1.2449	1.19896	956_994_1008_1012_1017_1020_1022_1026_1028_1031_1032	1484_1504_1510_1543_1556_1564_1566_1580_1581_1584_1586	-1_1.3618_-1_1.5203_1.6772_0.7492_0.8206_0.9535_1.3235_1.1396_1.2449	1
2161	6	6	842	672	388	620	0	25	1.0016	1.10362	842_829_820_811_810_808_806_804_802_799_798_797_794_790_786_779_778_776_775_773_767_758_757_714_672	388_430_432_442_443_446_449_454_457_460_467_469_478_481_493_505_506_508_511_512_523_536_541_581_620	-1_1.3696_1.1123_0.9653_1.1156_1.0472_0.9345_0.9144_0.9904_0.8239_1.187_3.5355_0.8566_1.3472_0.9839_1.0016_1.091_1.2104_1.1659_0.8697_0.8577_1.0457_0.8986_0.0593_-1	1
2166	6	6	709	625	210	368	0	22	1.0457	1.22609	709_695_684_681_675_674_672_670_668_666_662_660_655_651_646_645_642_641_639_634_626_625	210_256_258_267_272_273_277_283_287_291_295_300_307_316_327_328_330_333_335_344_362_368	-1_1.3572_0.7338_0.9519_1.3097_1.0973_0.9016_1.1520000000000001_0.9144_0.9940000000000001_3.6297_2.4086_1.2692_0.9987_0.9702_1.08_1.2129_1.1019_0.8632_0.8577_1.0457_0.8982	1
2167	6	6	368	210	625	709	0	22	1.0457	1.22318	368_362_344_335_333_330_328_327_316_307_300_295_291_287_282_277_273_272_267_258_256_210	625_626_634_639_641_642_645_646_651_655_660_662_666_668_670_672_674_675_681_684_695_709	0.8982_1.0457_0.8577_0.8632_1.1019_1.2129_1.08_0.9702_0.9987_1.2692_2.4086_3.6297_0.9940000000000001_0.9144_1.0908_0.9016_1.0973_1.3097_0.9519_0.7338_1.3572_-1	1
2168	6	6	2378	2261	1751	1828	0	21	1.07355	1.1981	2378_2362_2357_2355_2353_2346_2343_2337_2336_2324_2322_2320_2319_2303_2277_2276_2268_2267_2265_2264_2261	1751_1762_1763_1766_1769_1772_1776_1778_1779_1797_1800_1803_1804_1808_1811_1812_1815_1820_1822_1824_1828	-1_0.8511_1.649_1.7147_1.6884_0.8552_1.0122_1.3125_0.716_1.081_1.1002_0.909_1.0194_0.988_1.0661_1.1915_0.8112_2.0425_0.922_1.6264_1.4056	1
2169	6	6	1828	1751	2261	2378	0	21	1.07355	1.1981	1828_1824_1822_1820_1815_1812_1811_1808_1804_1803_1800_1797_1779_1778_1776_1772_1769_1766_1763_1762_1751	2261_2264_2265_2267_2268_2276_2277_2303_2319_2320_2322_2324_2336_2337_2343_2346_2353_2355_2357_2362_2378	1.4056_1.6264_0.922_2.0425_0.8112_1.1915_1.0661_0.988_1.0194_0.909_1.1002_1.081_0.716_1.3125_1.0122_0.8552_1.6884_1.7147_1.649_0.8511_-1	1
2170	6	6	2588	2446	1807	1976	0	17	1.0304	1.27119	2588_2561_2533_2488_2487_2484_2482_2478_2473_2469_2464_2457_2453_2451_2450_2448_2446	1807_1853_1900_1905_1906_1908_1913_1923_1928_1935_1952_1958_1961_1967_1968_1971_1976	-1_-1_-1_3.3110000000000004_0.9408_0.9155_0.9969_1.1405_0.8363_0.9822_1.3011_1.1025_0.7998_1.7761_0.8609_1.7691_1.0639	1
2171	6	6	1976	1807	2446	2588	0	17	1.0706	1.2884	1976_1971_1968_1967_1961_1958_1952_1935_1928_1923_1913_1908_1906_1905_1900_1853_1807	2446_2448_2450_2451_2453_2457_2464_2469_2474_2478_2482_2484_2487_2488_2533_2561_2588	1.0639_1.7691_0.8609_1.7761_0.7998_1.1025_1.3011_0.9822_1.0773_1.1405_0.9969_0.9155_0.9408_3.3110000000000004_-1_-1_-1	1
2173	6	6	1204	1290	891	956	0	16	1.0406	1.11595	1204_1207_1219_1227_1233_1235_1244_1246_1248_1254_1255_1264_1278_1280_1286_1290	891_894_902_905_910_915_920_922_924_935_937_939_949_953_954_956	1.3311_0.8164_1.7983_0.9635_1.1781_0.9914_0.9866_1.038_0.8862_1.3855_1.2429_1.0771_1.0432_0.8067_1.0213_1.2889	1
2174	6	6	891	956	1204	1290	0	16	1.0406	1.11595	891_894_902_905_910_915_920_922_924_935_937_939_949_953_954_956	1204_1207_1219_1227_1233_1235_1244_1246_1248_1254_1255_1264_1278_1280_1286_1290	1.3311_0.8164_1.7983_0.9635_1.1781_0.9914_0.9866_1.038_0.8862_1.3855_1.2429_1.0771_1.0432_0.8067_1.0213_1.2889	1
2176	6	6	2348	2261	1900	1976	0	16	0.9708	1.16095	2348_2301_2300_2297_2295_2290_2286_2283_2279_2276_2275_2268_2267_2265_2264_2261	1900_1905_1906_1908_1913_1923_1928_1935_1952_1957_1958_1961_1967_1968_1971_1976	-1_1.9469999999999998_0.9708_0.8399_0.8433_1.1339_0.882_0.9509_1.2444_1.197_0.7959_0.8112_1.8688_0.9224_1.6264_1.3804	1
2177	6	6	1976	1900	2261	2348	0	16	0.9708	1.16095	1976_1971_1968_1967_1961_1958_1957_1952_1935_1928_1923_1913_1908_1906_1905_1900	2261_2264_2265_2267_2268_2275_2276_2279_2283_2286_2290_2295_2297_2300_2301_2348	1.3804_1.6264_0.9224_1.8688_0.8112_0.7959_1.197_1.2444_0.9509_0.882_1.1339_0.8433_0.8399_0.9708_1.9469999999999998_-1	1
2179	6	6	3407	3539	51	169	0	14	1.20605	1.35664	3407_3413_3425_3426_3431_3442_3443_3450_3458_3490_3493_3508_3538_3539	51_70_77_79_82_100_101_106_113_136_138_159_168_169	1.5597_0.9244_1.4141_2.4324_1.0333_1.1605_0.8696_1.0468_0.7767_1.2516_0.8166_1.5428_2.3021_1.8623	1
2180	6	6	51	169	3407	3539	0	14	1.20605	1.35664	51_70_77_79_82_100_101_106_113_136_138_159_168_169	3407_3413_3425_3426_3431_3442_3443_3450_3458_3490_3493_3508_3538_3539	1.5597_0.9244_1.4141_2.4324_1.0333_1.1605_0.8696_1.0468_0.7767_1.2516_0.8166_1.5428_2.3021_1.8623	1
2183	6	6	932	858	1637	1740	0	12	1.0071	1.33273	932_895_887_881_872_869_867_866_863_861_859_858	1637_1644_1692_1702_1710_1712_1713_1718_1722_1726_1732_1740	2.2101_3.0811_0.858_1.3824_0.6077_0.9927_2.2965_1.12_0.8924_1.0151_0.5377_0.9991	1
2185	6	6	1740	1637	858	932	0	12	1.0071	1.33273	1740_1732_1726_1722_1718_1713_1712_1710_1702_1692_1644_1637	858_859_861_863_866_867_869_872_881_887_895_932	0.9991_0.5377_1.0151_0.8924_1.12_2.2965_0.9927_0.6077_1.3824_0.858_3.0811_2.2101	1
2199	6	6	695	848	430	582	0	7	0.8803	1.14457	695_734_752_786_819_847_848	430_439_446_493_541_581_582	1.455_0.7767_3.5549_0.9839_-1_0.0401_0.0568	1
2200	6	6	430	582	695	848	0	7	0.8803	1.14457	430_439_446_493_541_581_582	695_734_752_786_819_847_848	1.455_0.7767_3.5549_0.9839_-1_0.0401_0.0568	1
2219	6	6	2432	2424	3266	3284	0	5	1.1627	1.57364	2432_2431_2430_2429_2424	3266_3273_3279_3281_3284	1.1627_2.4164_0.7954_2.5263_0.9674	1
2413	7	2	2079	1953	4737	4786	0	7	1.2989	1.2958	2079_2053_2022_2015_2005_1978_1953	4737_4757_4764_4771_4780_4784_4786	1.8019999999999998_1.2989_1.0678_1.3323_1.6235_1.0188_0.9273	1
2418	7	2	2441	2379	4163	4286	0	5	1.515	1.17534	2441_2435_2400_2399_2379	4163_4210_4254_4255_4286	1.515_2.2275_0.052000000000000005_0.0414_2.0408	1
2508	7	4	1625	1776	2708	2836	0	26	1.1204	1.24238	1625_1640_1648_1657_1662_1663_1674_1703_1705_1709_1711_1719_1721_1724_1725_1738_1739_1742_1749_1754_1755_1756_1764_1767_1772_1776	2708_2722_2729_2740_2745_2747_2753_2772_2775_2776_2777_2785_2788_2789_2793_2804_2805_2810_2818_2820_2821_2823_2825_2830_2831_2836	-1_1.0279_0.6571_1.0144_0.9531_0.8662_1.1655_1.1721_1.1204_0.9874_0.8499_2.1433_0.87_0.8264_1.5985_0.6969_0.9712_1.7347_1.9357_1.2854_1.3446_1.531_2.5415_1.5154_1.273_0.978	1
2509	7	4	1829	1873	2830	2868	0	10	1.16415	1.19296	1829_1835_1839_1845_1850_1852_1863_1864_1866_1873	2830_2831_2836_2838_2842_2844_2859_2860_2862_2868	1.4886_1.165_0.7438_0.8193_1.0561_2.0469_1.2081_1.4319_1.1633_0.8066	1
2510	7	4	79	182	668	722	0	8	1.1754	1.25412	79_82_113_141_161_164_180_182	668_671_685_702_704_705_720_722	0.799_1.3597_1.7987_0.845_1.0054_0.841_2.0388_1.3454	1
2665	7	8	1105	501	202	779	0	131	1.0847	1.2074	1105_1097_1093_1091_1087_1084_1082_1079_1078_1077_1070_1064_1062_1056_1046_1045_1044_1038_1036_1035_1025_1018_1009_1005_999_990_985_979_976_973_969_959_954_950_948_940_939_938_935_926_925_923_914_893_890_886_879_875_874_873_871_866_865_860_847_846_841_837_836_826_822_816_811_807_802_801_793_788_787_776_773_737_734_733_732_730_727_721_719_716_712_711_710_709_708_703_699_694_691_689_686_680_675_669…	202_216_231_234_242_247_253_264_266_267_278_288_289_292_295_296_298_303_304_306_313_318_336_342_352_358_367_374_375_377_382_390_398_404_406_412_414_416_419_430_432_438_448_457_459_464_469_471_473_478_481_485_487_489_500_503_506_511_512_516_522_527_540_542_548_549_559_566_567_575_578_582_585_587_589_591_594_595_597_601_603_606_607_608_609_611_613_616_619_621_624_631_632_646_656_657_660_663_668_669…	0.8782_2.1547_1.7309_1.0773_1.0847_1.702_2.7876_0.9404_1.9878_0.7988_1.0813_0.8825_1.6022_1.5255_1.3004_1.109_1.5912_0.8482_1.3868_1.8122_0.7046_-1_0.9077_0.8165_1.0457_2.4889_0.9696_1.0509_1.419_1.2344_1.2570000000000001_1.9685_0.7534_1.2325_1.1276_0.6929_0.9402_1.5098_0.6564_1.2922_1.4496_1.3123_0.7482_1.028_0.9913_-1_1.2764_0.9121_0.8679_1.0812_1.0927_1.1864_1.0177_1.0949_1.0194_1.0342_1.2285_…	1
2666	7	8	1210	1388	76	141	0	18	1.0401	1.33159	1210_1236_1248_1252_1260_1265_1269_1298_1304_1336_1346_1353_1354_1355_1357_1384_1386_1388	76_88_91_92_95_101_104_112_114_116_123_125_127_130_131_134_137_141	0.8076_1.006_1.6579_-1_0.8841_1.0029_1.0401_0.9717_1.956_0.7703_1.1229_1.6365_2.8617_1.2146_1.2093_0.8316_2.6886_0.9752	1
2667	7	8	2498	2431	1991	2037	0	15	0.9474	1.08328	2498_2497_2477_2476_2469_2464_2461_2459_2455_2452_2450_2441_2439_2438_2431	1991_1994_2004_2005_2009_2021_2023_2024_2025_2026_2028_2031_2034_2036_2037	0.9961_0.7296_1.9504_0.7638_0.8281_0.9535_0.8693_0.8740000000000001_0.8276_1.1931_0.9474_1.8325_1.2237_0.9103_1.3498	1
2668	7	8	2328	2272	2085	2212	0	12	1.17165	1.31133	2328_2327_2322_2316_2314_2313_2309_2295_2291_2284_2275_2272	2085_2086_2101_2109_2114_2119_2138_2163_2174_2204_2206_2212	1.1319_1.3127_1.2425_1.0851_2.6143_1.1317_0.7567_1.2114_1.2293_0.6681_1.0211_2.3311	1
2669	7	8	2980	2852	1958	2062	0	11	1.2722	1.24049	2980_2945_2938_2904_2902_2883_2880_2871_2866_2853_2852	1958_1979_2028_2042_2044_2047_2048_2051_2055_2061_2062	1.2962_-1_-1_2.331_1.6903_0.6890000000000001_0.9064_1.2722_1.2906_0.8907_0.7979999999999999	1
2672	7	8	1523	1604	66	125	0	7	1.3882	1.57198	1523_1552_1574_1576_1578_1596_1604	66_94_118_119_121_123_125	2.8623_-1_0.8482_1.1171_1.8439_1.1011_1.6593	1
2673	7	8	2498	2464	3256	3291	0	6	0.89715	1.01723	2498_2497_2477_2476_2469_2464	3256_3259_3269_3270_3274_3291	0.9966_0.6934_1.8851_0.7340000000000001_0.8419_0.9524	1
2733	8	2	3036	2695	3423	3729	0	43	1.1313	1.28814	3036_2997_2996_2994_2961_2949_2941_2939_2938_2924_2908_2906_2905_2903_2902_2887_2873_2870_2869_2868_2864_2863_2861_2855_2853_2832_2821_2818_2817_2810_2808_2783_2782_2780_2778_2755_2731_2729_2726_2717_2713_2697_2695	3423_3453_3477_3480_3513_3525_3528_3530_3534_3537_3542_3547_3549_3552_3554_3567_3574_3581_3586_3587_3588_3589_3590_3592_3598_3599_3610_3613_3614_3624_3631_3636_3641_3651_3652_3674_3695_3697_3700_3711_3713_3725_3729	1.0799_1.0122_1.35_-1_1.3564_1.1274_1.1208_1.4461_1.3566_1.5156_1.2676_0.9573_2.3791_0.9194_1.6011_0.8468_1.0072_0.835_0.8407_2.4174_1.6377_1.6879_1.405_0.9918_0.9523_1.6079_1.6952_1.365_-1_0.7564_1.0811_1.2199_0.8752_1.3606_0.9892_1.1313_0.8834_0.8434_1.04_2.7649_0.8545_1.9475_1.2869	1
2734	8	2	2685	2498	3793	3973	0	25	1.0648	1.13132	2685_2683_2674_2652_2649_2642_2641_2605_2600_2599_2595_2591_2588_2586_2560_2557_2554_2552_2542_2539_2537_2519_2516_2510_2498	3793_3794_3799_3828_3829_3833_3839_3860_3864_3866_3871_3879_3880_3882_3913_3918_3923_3924_3947_3948_3949_3953_3955_3959_3973	1.2645_0.8984_0.9115_0.9684_1.1829_1.1434_1.1604_0.8202_1.3292_0.8579_0.8798_1.5251_0.9293_1.0648_1.0070000000000001_1.0108_0.9167_0.8804_1.0668_1.4827_1.5321_1.2206_1.0778_2.1541_0.9981	1
2817	8	4	1941	1539	3262	3658	0	73	1.0267	1.07077	1941_1907_1898_1888_1872_1870_1866_1863_1862_1861_1860_1856_1855_1852_1841_1829_1779_1754_1750_1749_1737_1736_1735_1734_1731_1710_1707_1702_1701_1694_1692_1688_1685_1683_1665_1661_1654_1653_1652_1651_1645_1635_1634_1633_1629_1627_1624_1623_1620_1615_1602_1601_1600_1598_1594_1593_1591_1590_1588_1587_1584_1583_1581_1580_1575_1563_1562_1559_1558_1557_1555_1551_1539	3262_3308_3315_3322_3331_3332_3338_3339_3342_3348_3349_3353_3354_3356_3362_3371_3395_3408_3413_3417_3418_3421_3422_3423_3429_3445_3448_3454_3455_3465_3466_3472_3474_3477_3494_3495_3497_3499_3500_3501_3504_3508_3509_3511_3513_3515_3520_3521_3522_3526_3573_3576_3577_3584_3586_3587_3591_3593_3594_3596_3601_3602_3604_3607_3618_3619_3624_3632_3636_3637_3641_3654_3658	-1_0.8156_1.0722_1.3142_1.1766_0.8681_1.2672_1.0266_1.4418_1.0516_1.4215_1.0268_1.0315_1.516_1.1768_0.8985_1.2413_0.9101_1.2808_1.4011_0.7659999999999999_0.9279_0.9332_0.9256_1.1024_0.9509_1.041_1.3547_1.4744_1.0215_0.9746_0.7973_0.6429_1.0511_0.7104_1.2039_0.7846_1.0190000000000001_1.899_0.982_1.0445_0.922_0.8368_1.122_1.7228_0.8369_1.5102_0.7819_0.9696_0.8832_0.9509_0.8848_1.2158_0.6537_1.046_1…	1
2819	8	4	941	1103	1800	1973	0	19	1.014	1.10886	941_965_972_985_995_1018_1028_1035_1038_1057_1066_1069_1070_1076_1077_1079_1089_1093_1103	1800_1840_1848_1859_1865_1869_1888_1892_1907_1924_1934_1936_1937_1953_1956_1959_1964_1965_1973	-1_1.1723_0.8884_0.922_1.0597_-1_1.1108_1.9655_0.7225_1.5212_1.4585_1.014_1.0714_1.8374_0.5848_0.9521_0.9067_0.8167_0.8466	1
2822	8	4	1754	1779	3376	3395	0	7	0.8986	1.05721	1754_1759_1763_1766_1770_1775_1779	3376_3381_3383_3387_3388_3390_3395	0.8986_0.8398_1.028_0.863_0.8664_1.6634_1.2413	1
2825	8	4	1703	1655	3109	3149	0	6	0.86395	1.02258	1703_1702_1701_1700_1698_1655	3109_3112_3113_3114_3117_3149	1.4569_0.6581_0.7391_0.9155_0.8124_1.5535	1
2917	8	7	779	202	501	1105	0	130	1.09095	1.21723	779_777_775_774_771_770_760_758_755_747_746_745_741_740_739_737_734_725_724_721_719_718_713_697_694_693_689_687_685_683_670_669_668_663_660_657_656_646_632_631_624_621_619_616_613_611_609_608_607_606_603_601_597_595_594_591_589_587_585_582_578_575_566_565_559_549_548_542_540_522_516_512_511_506_503_500_489_487_485_481_478_473_471_469_464_459_457_448_438_433_430_419_416_413_412_406_404_398_390_382…	501_504_506_508_511_520_535_554_555_569_570_571_575_578_579_582_586_592_593_594_596_597_598_606_608_609_614_616_619_626_636_637_638_639_640_648_652_669_675_680_686_689_691_694_700_703_708_709_710_711_712_716_719_721_727_730_732_733_734_738_773_776_787_788_793_801_802_807_811_822_826_836_837_841_846_847_860_865_866_871_873_874_875_879_887_890_893_914_923_925_926_935_938_939_940_948_950_954_959_969…	1.3642_-1_1.1135_0.9718_1.5743_0.9747_2.9658_-1_1.131_1.9288_1.4771_1.7704_0.9824_1.1216_-1_-1_0.7611_1.04_0.9827_0.8384_2.1425_0.903_1.121_1.1496_0.9294_0.9177_1.003_1.2008_0.9242_1.0892_1.1398_0.9096_0.5534_0.9041_1.0057_0.7206_0.9325_0.9881_1.0627_1.1265_1.1259_1.0827_1.2445_1.7712_1.8_1.1384_1.1343_1.2374_1.1361_1.0337_0.8731_1.3211_1.1259_0.9533_0.6564_0.7807_1.5063_1.4911_2.7527_-1_1.2473_1…	1
2918	8	7	76	141	1210	1388	0	18	1.0401	1.33159	76_88_91_92_95_101_104_112_114_116_123_125_127_130_131_134_137_141	1210_1236_1248_1252_1260_1265_1269_1298_1304_1336_1346_1353_1354_1355_1357_1384_1386_1388	0.8076_1.006_1.6579_-1_0.8841_1.0029_1.0401_0.9717_1.956_0.7703_1.1229_1.6365_2.8617_1.2146_1.2093_0.8316_2.6886_0.9752	1
2919	8	7	2037	1991	2431	2498	0	15	0.9442	1.08307	2037_2036_2034_2031_2029_2026_2025_2024_2023_2021_2009_2005_2004_1994_1991	2431_2438_2439_2441_2451_2452_2455_2459_2461_2464_2469_2476_2477_2497_2498	1.3498_0.9103_1.2237_1.8325_0.9442_1.1931_0.8276_0.8740000000000001_0.8693_0.9535_0.8281_0.7638_1.9504_0.7296_0.9961	1
2920	8	7	2212	2073	2272	2333	0	14	1.17165	1.47448	2212_2206_2204_2174_2163_2138_2119_2114_2109_2101_2086_2085_2076_2073	2272_2275_2284_2291_2295_2308_2313_2314_2316_2322_2327_2328_2329_2333	2.3311_1.0211_0.6681_1.2293_1.2114_0.8356_1.1317_2.6143_1.0851_1.2425_1.3127_1.1319_3.7359_1.092	1
2921	8	7	2062	1958	2852	2980	0	11	1.2722	1.24049	2062_2061_2055_2051_2048_2047_2044_2042_2028_1979_1958	2852_2853_2866_2871_2880_2883_2902_2904_2938_2945_2980	0.7979999999999999_0.8907_1.2906_1.2722_0.9064_0.6890000000000001_1.6903_2.331_-1_-1_1.2962	1
2925	8	7	3291	3256	2464	2498	0	6	0.89715	1.01723	3291_3274_3270_3269_3259_3256	2464_2469_2476_2477_2497_2498	0.9524_0.8419_0.7340000000000001_1.8851_0.6934_0.9966	1
2930	8	7	814	794	361	407	0	5	0.8832	1.06688	814_808_805_804_794	361_387_389_398_407	0.8832_0.7735_1.5465_0.8317_1.2995	1

## Sheet: Table S5
Table S5. Information about the Blocks Related to ECH Events in Grape Genome.
block_id	chr1	chr2	start1	end1	start2	end2	pvalue	length	ks_median	ks_average	block1	block2	ks	group
23	10	12	781	544	133	388	0	56	1.2718	1.42636	781_767_763_758_749_748_747_740_737_729_728_727_725_716_712_709_706_705_694_686_683_672_670_668_666_651_649_645_644_643_642_640_637_636_635_633_631_630_627_621_619_618_612_606_596_592_586_581_579_575_574_571_562_548_547_544	133_139_153_159_160_161_162_168_169_190_191_195_199_201_206_210_213_214_220_223_224_231_233_235_236_242_246_248_249_253_255_258_271_273_294_295_296_297_298_301_305_306_315_320_335_344_348_352_358_362_363_370_383_386_387_388	2.4873_1.0154_1.1709_1.3144_1.6045_0.7338_1.7611_0.8991_0.9292_0.8501_0.8871_0.9364_-1_1.3132_1.3632_1.0034_0.9942_0.9521_-1_4.0606_1.024_1.7872_1.5932_1.3142_1.4948_1.0864_1.0616_0.8344_1.0166_1.4422_1.2434_1.3468_2.0802_1.2718_1.0429_2.1295_1.6306_1.0323_1.0362_1.8897_0.8252_1.3845_1.5059_0.9496_1.4849_1.0381_-1_2.3542_1.1378_1.7619999999999998_1.7166_2.4142_0.8546_2.0557_3.4789999999999996_1.0…	2
24	10	12	387	479	608	713	0	19	1.29155	1.79111	387_392_395_400_402_411_412_414_418_419_452_453_454_456_457_463_467_471_479	608_610_613_619_623_626_629_633_652_654_666_675_679_685_686_689_691_707_713	1.8697_3.3588_0.7766_2.9633_1.1345_1.0826_0.9790000000000001_3.7982_-1_-1_1.0852_2.9647_1.3948_1.7946_1.1883_-1_2.3746_1.0563_0.8365	2
25	10	12	263	348	752	838	0	10	1.3166	1.42771	263_273_280_301_304_305_312_338_342_348	752_776_780_786_788_797_811_820_822_838	-1_1.3198_1.0291_1.0976_1.1776_1.3166_0.7865_1.5151_2.7245_1.8826	2
26	10	12	124	77	428	477	0	10	0.9879	1.0672	124_123_120_118_114_107_98_96_80_77	428_430_440_441_442_446_454_455_474_477	0.8190000000000001_0.7814_0.8198_1.3814_1.0841_1.2207_-1_1.6465_0.8640000000000001_0.9879	2
27	10	12	114	212	442	518	0	9	1.1347	1.20703	114_158_160_166_198_199_201_202_212	442_484_485_486_502_503_504_506_518	1.0841_1.0307_1.4773_0.9246_1.2163_1.2397_1.8701_0.8858_1.1347	2
28	10	12	344	265	725	828	0	9	1.2454	1.37325	344_338_334_324_323_322_307_305_265	725_731_738_749_753_755_788_796_828	1.9839_0.8973_1.7654_1.9693_1.1296_0.8332_-1_1.3612_1.0461	2
31	10	12	61	33	587	645	0	5	1.1731	1.0043	61_51_49_42_33	587_593_597_599_645	1.2776_0.5622_-1_1.1731_-1	2
33	10	12	544	513	490	549	0	5	1.4301	1.45878	544_536_521_520_513	490_532_545_546_549	2.1942_1.1055_1.4301_1.6934_0.8707	2
68	10	19	883	431	11	401	0	67	1.7332	1.83928	883_866_846_802_801_797_784_781_779_775_773_769_768_761_759_750_730_716_712_694_685_672_671_669_668_665_663_661_660_649_635_617_612_596_595_586_581_580_577_571_570_558_555_541_535_534_532_512_505_500_499_496_490_471_467_453_452_450_449_447_441_440_436_435_434_432_431	11_21_26_31_34_36_66_67_70_72_73_75_76_92_95_112_119_129_135_153_158_163_165_166_168_169_172_173_175_178_200_204_211_228_230_248_256_257_264_269_271_297_299_305_306_309_315_322_325_334_335_337_345_353_356_372_373_375_376_388_389_391_392_395_398_399_401	1.1225_1.7417_1.7332_1.3201_0.9576_1.0701_1.7218_2.0037_2.2382_2.0445_2.3299_1.0603_0.9581_0.9803_2.2545_1.2625_1.1069_1.9698_1.2054_2.0925_1.2735_2.2226_0.9442_1.704_1.4532_2.3577_5.1565_3.7564_1.2622_1.5137_1.7447_1.1196_1.6576_1.969_1.7603_2.0097_2.4464_1.3186_0.9046_1.7581_-1_1.2519_1.2297_1.0106_1.0602_4.4906_-1_1.0259_2.978_0.9102_0.9690000000000001_1.0056_0.9728_1.9566_2.0123_1.9098_1.4291…	1
69	10	19	128	85	412	445	0	15	1.3086	1.50756	128_125_124_123_119_103_102_101_98_97_96_93_91_86_85	412_415_418_420_424_431_433_434_435_436_437_442_443_444_445	2.0580000000000003_0.9561_0.9059999999999999_0.9655_0.9997_0.7936_2.8352_2.3797_1.8638_0.8706_1.6175_-1_2.0449_1.9013_0.914	1
70	10	19	204	240	465	498	0	9	1.1368	1.2098	204_208_216_217_221_232_233_239_240	465_466_469_472_474_493_495_497_498	-1_1.1343_1.0744_1.23_0.7643_1.5384_1.7497_1.1393_1.048	1
72	10	19	318	263	511	542	0	6	1.56625	1.73692	318_317_315_300_264_263	511_518_520_524_541_542	2.0164_1.6863_1.1995_2.7171_1.3559999999999999_1.4462	1
175	11	4	321	663	282	642	0	50	1.29465	1.4142	321_327_329_333_338_341_348_358_365_371_373_382_383_394_396_431_468_470_472_473_476_478_485_489_504_505_512_518_524_525_527_530_531_537_543_554_560_561_574_578_583_586_599_602_605_635_652_654_661_663	282_295_302_305_312_317_319_320_329_338_340_345_347_352_373_395_432_449_490_491_494_497_507_508_518_519_524_528_533_535_536_537_538_539_544_547_548_549_557_559_561_562_563_564_590_632_639_640_641_642	-1_1.0315_1.526_1.7091_1.8683_1.0389_2.2724_1.3802_1.2177_0.6874_1.4161_1.0874_1.3237_1.6318_2.2135_1.2056_1.1988_-1_1.034_1.17_1.1386_1.099_1.3911_-1_1.8436_1.0287_1.9126_1.5861_1.7114_1.6364_1.5913_0.7407_0.9628_1.2978_1.2915_1.963_1.1322_1.3964_1.0939_1.0267_-1_1.5088_0.8847_2.4144_2.3792_1.2881_1.0584_0.875_1.2059_2.5827	1
176	11	4	321	37	1	193	0	35	1.4116	1.40489	321_320_316_304_288_278_274_271_269_265_251_247_244_243_234_195_173_171_170_168_156_120_112_109_108_105_99_98_97_84_80_75_64_46_37	1_7_11_22_29_31_37_40_42_43_69_70_71_72_75_92_117_119_121_123_127_137_141_143_144_146_151_153_156_162_172_178_179_190_193	-1_1.271_0.8995_1.9205_1.5014_0.8962_0.7255_1.8066_1.5523_0.9241_0.8582_0.9323_0.8067_1.2235_1.8083_1.4432_-1_1.4116_1.1221_1.2744_0.8531_1.1532_1.8142_1.1_2.0545_1.8423_1.8857_1.7818_0.9761_1.4357_1.3377_3.0466_1.5897_1.6362_1.4773	1
177	11	4	833	605	546	663	0	9	1.6104	1.70378	833_792_744_712_697_663_626_606_605	546_583_601_613_624_642_657_662_663	2.8829_-1_1.2203_2.0005_0.6447_2.5827_1.0805_2.3644_0.8542	1
179	11	4	186	216	84	111	0	7	0.9942	1.19984	186_188_191_195_202_205_216	84_85_90_92_100_102_111	0.8689_0.9942_1.1983_1.4432_0.9828_0.9291_1.9824	1
207	11	9	8	316	10	304	0	49	1.1703	1.32179	8_12_14_17_19_24_25_30_40_50_51_53_55_58_64_66_70_71_73_75_91_98_99_104_105_110_112_113_114_115_120_168_211_215_227_237_243_251_264_265_273_280_284_289_293_299_300_303_316	10_18_19_24_28_37_38_44_57_63_64_65_68_70_73_76_80_82_87_90_120_125_128_130_132_137_138_140_141_146_147_171_195_208_220_222_224_225_239_247_262_279_281_283_289_291_292_293_304	0.9644_1.8432_-1_0.9376_1.1724_2.572_1.0764_1.1297_1.0438_0.9336_1.4319_1.7062_1.395_0.9675_1.6445_1.0372_-1_-1_2.6934_1.4389_0.8378_1.5963_2.4817_-1_1.1316_-1_1.465_1.3754_0.9358_1.0499_1.1852_1.1211_1.2347_2.5667_1.2589_0.8608_1.1511_1.0556_1.2674_0.826_1.0861_0.8341_-1_1.6956_1.1703_1.2611_1.4995_1.0778_0.8238	2
208	11	9	469	623	429	645	0	27	1.3759	1.49071	469_472_474_476_477_483_489_490_492_497_504_507_524_525_527_530_535_544_545_552_561_563_565_591_595_616_623	429_433_434_460_462_468_474_477_485_505_509_517_530_532_533_535_547_551_552_561_566_571_582_601_608_624_645	0.9159_1.2821_1.3759_0.9014_1.651_2.0141_1.5862_1.431_0.8328_1.3777_1.1977_2.3616_2.1808_2.3281_1.3251_0.9329_1.4307_1.4508_2.3683_1.0036_1.2009_1.1411_1.2199_2.4794_2.4148_0.831_1.0143	2
209	11	9	195	158	155	176	0	12	1.0817	1.09989	195_191_190_189_188_186_183_178_173_168_165_158	155_158_159_162_163_164_165_167_170_171_173_176	1.1579_1.3122_1.0011_0.9082_1.0257_1.4018_1.3691_0.8581_-1_1.1211_1.0817_0.8619	2
213	11	9	665	661	671	681	0	5	1.2122	1.4058	665_664_663_662_661	671_672_679_680_681	1.1775_1.0907_2.1572_1.3914_1.2122	2
217	12	10	388	133	544	775	0	54	1.28265	1.41864	388_387_386_383_370_363_362_358_352_348_344_335_320_315_306_298_297_296_295_294_273_271_256_255_253_249_248_246_242_236_235_233_231_224_223_221_214_213_209_206_201_199_195_191_190_169_168_162_161_160_159_153_139_133	544_547_548_562_571_574_575_579_581_586_592_596_606_612_618_627_630_631_633_635_636_637_640_642_643_644_645_649_651_666_668_670_672_683_686_694_705_706_709_712_716_725_727_728_729_737_740_747_748_749_758_763_767_775	1.0006_3.4789999999999996_2.0557_0.8546_2.4142_1.7166_1.7619999999999998_1.1378_2.3542_-1_1.0381_1.4849_0.9496_1.5059_1.3845_1.0362_1.0323_1.6306_2.1295_1.0429_1.2718_2.0802_1.2814_1.2434_1.4422_1.0166_0.8344_1.0616_1.0864_1.4948_1.3142_1.5932_1.7872_1.024_4.0606_1.2839_0.9521_0.9942_1.4638_1.3632_1.3132_-1_0.9364_0.8871_0.8501_0.9292_0.8991_1.7611_0.7338_1.6045_1.3144_1.1709_1.0154_1.6957	1
218	12	10	608	713	380	479	0	18	1.1883	1.67379	608_613_619_623_626_629_633_652_655_666_675_679_685_686_689_691_707_713	380_395_400_402_411_412_414_418_419_452_453_454_456_457_463_467_471_479	1.6776_0.7766_2.9633_1.1345_1.0826_0.9790000000000001_3.7982_-1_-1_1.0852_2.9647_1.3948_1.7946_1.1883_-1_2.3746_1.0563_0.8365	1
219	12	10	752	838	263	348	0	10	1.3166	1.42771	752_776_780_786_788_797_811_820_822_838	263_273_280_301_304_305_312_338_342_348	-1_1.3198_1.0291_1.0976_1.1776_1.3166_0.7865_1.5151_2.7245_1.8826	1
220	12	10	477	428	77	124	0	10	0.9879	1.0672	477_474_455_454_446_442_441_440_430_428	77_80_96_98_107_114_118_120_123_124	0.9879_0.8640000000000001_1.6465_-1_1.2207_1.0841_1.3814_0.8198_0.7814_0.8190000000000001	1
221	12	10	442	518	114	212	0	9	1.1347	1.20703	442_484_485_486_502_503_504_506_518	114_158_160_166_198_199_201_202_212	1.0841_1.0307_1.4773_0.9246_1.2163_1.2397_1.8701_0.8858_1.1347	1
222	12	10	828	725	266	344	0	9	1.0641	1.26792	828_796_788_755_753_749_737_731_725	266_305_307_322_323_324_333_338_344	0.9986_1.3612_-1_0.8332_1.1296_1.9693_0.9703_0.8973_1.9839	1
226	12	10	549	490	513	544	0	5	1.4301	1.45878	549_546_545_532_490	513_520_521_536_544	0.8707_1.6934_1.4301_1.1055_2.1942	1
227	12	10	645	587	33	61	0	5	1.1731	1.0043	645_599_597_593_587	33_42_49_51_61	-1_1.1731_-1_0.5622_1.2776	1
289	12	19	133	393	3	302	0	33	1.4261	1.62209	133_134_135_157_201_203_206_208_211_215_220_226_231_235_237_246_294_309_315_318_322_334_335_336_340_346_347_348_352_368_370_385_393	3_48_51_99_129_132_135_140_141_147_153_159_163_168_174_178_200_205_211_219_220_225_228_229_238_242_243_248_256_268_269_301_302	2.0315_2.2552_1.4380000000000002_4.2819_1.359_1.07_1.2949_1.4447_1.6671_1.1966_-1_1.5587_1.9295_1.5697_2.2503_1.2309_1.8932_1.3994_1.6534_1.1791_1.4142_2.0364_2.9269_0.7902_1.3833_1.0552_0.9657_1.9141_1.1478_1.2094_2.3201_1.2289_0.8115	2
290	12	19	428	519	418	468	0	11	1.4596	1.41468	428_430_437_454_455_466_472_473_497_509_519	418_420_421_435_437_447_451_452_461_462_468	1.0493_0.769_2.2061_1.5116_1.5035_1.4596_1.0629_1.236_1.2163_2.0631_1.4841	2
291	12	19	748	666	345	373	0	7	1.5825	1.36396	748_707_699_691_687_675_666	345_353_355_356_358_372_373	1.6580000000000001_1.2975_0.8617_1.5825_0.9276_1.6211_1.5993	2
423	13	6	123	484	260	566	0	59	1.2492	1.49715	123_148_169_214_216_219_222_227_233_235_240_242_245_250_263_266_268_279_280_282_283_286_289_299_301_304_308_310_315_324_345_346_347_348_350_351_352_353_362_363_367_370_371_378_379_382_383_384_385_396_409_411_427_429_434_439_474_483_484	260_295_308_326_327_329_335_346_349_351_355_357_358_360_366_367_370_373_374_376_377_379_387_399_400_402_406_411_413_448_458_459_460_467_468_469_470_471_481_482_483_492_493_498_500_507_508_509_510_512_518_521_523_524_531_532_547_565_566	2.5959_2.8173_0.6351_1.045_1.1497_1.0839_-1_0.9767_1.3953_2.7652_5.1374_1.8435_1.5823_1.6695_0.9718_0.8195_1.1421_1.5964_1.2599_1.6262_1.2321_0.6991_0.72_1.2211_1.2714_1.1982_2.5657_1.4559_1.2336_1.9193_1.8666_-1_1.2385_0.8674_1.3639_1.2895_1.3746_1.1618_1.1725_1.3881_1.02_3.8671_0.7892_-1_1.3814_1.1647_1.0391_1.6544_1.0425_0.9620000000000001_1.3681_2.9149_0.9589_0.987_1.4903_2.1146_0.9979_1.5548…	2
424	13	6	15	177	616	776	0	31	1.18425	1.34119	15_18_24_27_46_47_48_49_52_55_58_66_67_74_83_90_95_101_104_105_106_111_132_138_142_147_148_154_165_167_177	616_618_619_622_641_642_647_648_650_651_653_664_666_675_680_683_685_690_694_695_699_713_730_748_749_755_757_762_772_773_776	-1_1.0916_1.1242_0.726_2.656_0.7661_1.9992_1.3997_1.1321_1.3651_1.7728_1.3005_0.9538_1.771_2.5981_1.0777_1.6375_1.1261_0.8293_1.2499_1.1168_1.0457_1.2174_1.3532_1.0044_1.1838_1.0668_1.1847_1.7936_0.9453_1.7473	2
425	13	6	1682	1507	53	260	0	25	1.2465	1.40113	1682_1672_1671_1669_1668_1655_1654_1653_1652_1647_1641_1636_1620_1614_1609_1605_1601_1600_1585_1584_1577_1573_1569_1519_1507	53_93_95_100_115_129_130_132_133_140_146_162_166_201_205_207_210_213_221_224_230_234_242_257_260	1.1707_1.2465_1.0993_2.5564_-1_-1_1.4122_-1_-1_2.1998_0.8436_1.5423_1.5774_1.1053_1.8961_1.2136_1.1957_1.7659_1.2522_1.1455_1.886_1.3641_0.9991_0.9385_1.0135	2
426	13	6	750	844	1221	1294	0	12	1.31625	1.34994	750_766_768_773_774_775_780_781_785_789_822_844	1221_1243_1244_1245_1246_1247_1250_1253_1256_1269_1277_1294	1.63_1.0524_1.3652_1.2673_1.5351_0.9609_0.813_2.4311_0.9204_1.6689_1.6452_0.9098	2
427	13	6	613	483	265	362	0	10	1.1687	1.26323	613_608_599_596_556_516_506_498_496_483	265_270_282_283_299_302_314_323_336_362	0.7812_1.9057_1.9443_1.2217_-1_0.7551_1.1687_1.0659_-1_-1	2
428	13	6	381	318	334	453	0	9	1.2097	1.2014	381_380_368_337_336_327_324_319_318	334_362_406_417_418_424_448_452_453	1.4356_1.2977_-1_1.2013_1.2181_0.8405_1.9193_0.8149_0.8838	2
431	13	6	664	594	1145	1211	0	6	1.41185	1.5357	664_654_643_633_632_594	1145_1152_1157_1160_1165_1211	-1_1.0672_2.2564_1.7565_1.0627_-1	2
448	13	8	283	483	746	924	0	38	1.25085	1.38914	283_289_302_308_310_311_336_340_347_348_350_360_361_363_368_370_371_378_379_392_393_396_398_400_406_407_408_427_428_430_432_464_465_468_472_473_474_483	746_748_759_768_769_770_773_791_792_798_800_811_812_815_819_827_829_831_833_835_838_839_840_843_860_861_864_868_869_871_875_885_886_895_899_901_903_924	2.2225_0.6829_0.9652_1.1393_1.2142_1.2419_1.3514_1.7875_0.8611_1.06_1.1844_2.9729_1.6422_2.3758_1.4392_2.1344_0.9551_2.0227_1.0838_1.0498_1.7608_0.9635_0.7564_0.8455_1.0018_1.3445_1.2598_0.9874_0.8594_1.0614_1.7859_1.4234_1.1256_1.4415_2.0749_1.3756_1.2983_2.0355	1
449	13	8	83	197	308	424	0	24	1.4234	1.71889	83_91_94_104_105_110_113_118_121_130_132_133_134_142_147_150_154_155_165_177_188_189_194_197	308_313_317_326_332_336_342_344_350_359_363_364_366_380_381_385_387_391_401_407_418_419_422_424	1.1286_2.0366_3.2255_0.6728_1.175_3.1374_1.5822_1.1833_1.1861_3.8175_2.7619_1.002_0.8555_0.8473_1.8794_2.0980000000000003_1.0225_2.1719_2.108_2.4042_0.8534_1.2646_0.9468_1.8929	1
450	13	8	614	514	577	657	0	21	1.0802	1.13681	614_613_608_599_597_594_590_585_582_580_574_566_561_558_557_543_540_538_516_515_514	577_584_587_593_596_603_604_606_609_611_612_615_629_630_631_646_648_649_655_656_657	1.047_0.6812_1.3228_1.6627_1.3301_1.041_1.2967_1.2345_0.8731_1.1134_0.9519_1.4827_1.0284_1.671_-1_0.9459_0.9005_0.8634_0.6772_1.2167_1.3959	1
451	13	8	287	216	660	715	0	19	1.00565	1.21348	287_286_284_269_263_253_251_245_243_240_239_238_237_231_225_220_219_217_216	660_662_664_671_674_676_678_684_685_687_688_690_692_696_698_708_713_714_715	0.8119_0.8322_1.172_1.976_1.0276_0.9811_0.915_2.8415_0.9064_-1_0.8137_0.8886_1.1431_1.7277_1.3101_1.3897_1.3479_0.7745_0.9837	1
452	13	8	1640	1455	1268	1405	0	17	1.3029	1.34581	1640_1611_1610_1609_1600_1585_1574_1573_1569_1561_1560_1547_1535_1533_1524_1478_1455	1268_1282_1286_1287_1302_1311_1328_1329_1332_1340_1341_1342_1359_1360_1369_1393_1405	-1_2.1501_1.6185_1.4565_1.5239_1.3314_1.18_1.4015_0.9035_1.2525_0.6451_0.9425_1.5581_0.9806_1.1991_2.1153_1.2744	1
453	13	8	839	680	1002	1111	0	10	1.2201	1.28352	839_836_786_775_773_750_717_713_705_680	1002_1005_1019_1030_1038_1062_1075_1077_1081_1111	1.2937_1.5715_1.1676_1.1414_2.1678_1.2725_1.5553_0.7266_0.7711_1.1677	1
454	13	8	1618	1653	1123	1168	0	8	1.309	1.52383	1618_1619_1620_1640_1641_1647_1652_1653	1123_1124_1126_1139_1142_1148_1167_1168	1.3090000000000002_1.0343_1.4114_1.4047_0.8623_1.2789_-1_3.3662	1
455	13	8	1022	1118	425	500	0	7	1.23715	1.41487	1022_1044_1068_1092_1110_1114_1118	425_436_445_478_496_499_500	-1_1.2645_1.1202_1.2098_0.9943_1.6865_2.2139	1
519	14	17	750	1029	231	589	0	30	1.3476	1.41524	750_751_763_764_785_786_799_804_810_815_825_827_837_839_844_868_878_888_891_911_940_954_959_960_971_972_976_980_1018_1029	231_233_251_286_312_313_323_331_336_344_349_357_405_408_420_441_455_468_476_504_528_534_535_536_567_568_572_573_577_589	1.7447_1.8718_2.0473_1.1601_1.3797_1.7648_0.8434_1.3753_1.4921_-1_1.9313_1.4524_1.1794_0.9247_1.3365_2.2966_1.3476_1.5586_1.0671_2.146_1.2568_1.0034_1.6301_1.0861_2.5329_0.8097_0.9623_0.9932_0.9371_0.9111	2
520	14	17	1560	1736	577	759	0	27	1.2506	1.43702	1560_1569_1572_1574_1581_1585_1593_1595_1605_1607_1608_1621_1626_1633_1638_1662_1668_1678_1682_1688_1689_1705_1707_1715_1722_1724_1736	577_604_614_615_620_621_635_640_647_648_650_657_658_668_671_686_693_697_703_709_710_732_734_749_755_756_759	-1_3.7271_-1_0.9755_0.8797_1.2379_1.6379_1.8823_1.2982_0.9562_0.8787_-1_1.4125_1.2082_1.7807_-1_0.9205_1.1475_0.7463_1.6985_1.9924_1.4775_1.23_1.5281_1.2506_1.1318_2.0534	2
521	14	17	1067	1211	1	116	0	23	1.05685	1.21132	1067_1085_1100_1106_1114_1116_1119_1120_1140_1151_1158_1163_1165_1167_1169_1171_1175_1180_1183_1197_1208_1210_1211	1_12_30_37_41_42_46_48_51_54_55_66_67_68_70_73_75_85_87_104_113_114_116	0.9156_0.8094_1.2413_1.1342_1.1955_2.4703_1.0608_0.8363_0.818_1.9893_0.7126_1.3882_1.1793_0.8738_1.0529_1.0391_0.9111_0.91_1.6288_0.9179999999999999_1.9202_1.6444_-1	2
522	14	17	1616	1459	841	945	0	23	1.2333	1.27895	1616_1567_1526_1524_1523_1522_1517_1512_1506_1505_1503_1502_1501_1499_1494_1493_1491_1489_1483_1475_1473_1468_1459	841_847_858_859_862_863_866_877_881_882_884_890_891_893_900_901_906_907_910_917_919_940_945	1.3219999999999998_0.946_1.1488_1.8606_-1_1.198_-1_0.8559_0.9398_1.4641_1.2333_1.4277_1.0761_1.4937_1.3001_1.0214_1.6821_0.9575_0.8797_1.9731_1.0682_1.3462_1.6636	2
526	14	17	1050	979	781	844	0	5	1.5045	1.53977	1050_1049_1048_1022_979	781_785_791_813_844	2.2089_1.7890000000000001_0.9412_1.22_-1	2
527	14	17	1041	1036	585	593	0	5	1.043	1.42518	1041_1040_1038_1037_1036	585_586_587_589_593	1.4122_1.043_0.9768_0.8895_2.8044	2
528	14	17	1357	1330	964	1008	0	5	1.3379	1.3148	1357_1354_1348_1341_1330	964_970_975_990_1008	1.3379_1.2806_1.4677_1.5046_0.9832	2
543	14	1	903	750	210	436	0	33	1.56125	1.62409	903_897_893_888_887_883_868_867_859_858_855_849_844_841_840_837_834_825_818_815_814_811_806_804_803_799_786_785_781_763_757_751_750	210_231_238_247_261_263_281_282_285_289_298_305_312_316_320_334_336_337_340_346_348_349_351_353_357_360_369_372_380_399_404_434_436	1.2136_0.9571_-1_1.5357_-1_1.7444_2.1953_3.6379_1.064_1.2603_0.8684_2.1031_2.0276_1.4543_-1_1.0825_1.5868_2.2884_1.6479_1.7034_1.3927_1.3254_1.4297_1.9673_1.6947_1.4466_1.1481_0.9451_2.1959999999999997_1.1401_1.6887_2.2874_1.6903	1
544	14	1	1313	1061	1129	1391	0	31	1.32015	1.52251	1313_1286_1283_1273_1242_1235_1232_1211_1199_1193_1190_1183_1181_1172_1168_1163_1161_1149_1146_1143_1114_1113_1110_1104_1102_1100_1099_1084_1071_1068_1061	1129_1169_1172_1173_1176_1177_1197_1219_1247_1257_1261_1282_1285_1297_1299_1302_1306_1309_1313_1317_1340_1341_1345_1348_1354_1355_1359_1375_1381_1382_1391	1.7275_1.0345_1.0966_1.5565_1.9037_1.7352_1.5998_1.1954_0.8765_1.2719_1.1827_-1_0.9342_0.8746_1.7272_1.3684_0.8219_1.6867_1.2573_1.1759_1.2148_0.8759999999999999_2.889_1.6959_1.4575_2.9955_1.0873_1.4264_4.5227_1.3899_1.0939	1
545	14	1	1535	1694	807	976	0	25	1.45305	1.42436	1535_1553_1585_1593_1595_1598_1605_1607_1608_1610_1614_1621_1622_1624_1626_1634_1660_1669_1678_1680_1681_1682_1684_1689_1694	807_824_855_872_875_877_881_884_886_887_889_891_897_899_903_914_934_944_947_948_949_953_956_967_976	-1_1.1984_2.4368_1.4999_1.9279_1.4062_1.587_1.3672_0.7858_1.6071_2.0358_2.3168_1.1333_0.7783_1.0959999999999999_1.6174_2.0991_0.8454_0.9399_1.6071_0.8992_0.7198_0.8784_1.6303_1.7716	1
546	14	1	1348	1453	623	745	0	16	1.4261	1.56945	1348_1352_1357_1359_1360_1377_1383_1405_1407_1411_1427_1429_1435_1440_1441_1453	623_630_638_639_640_671_676_686_688_697_707_711_720_722_725_745	1.3723_1.7293_1.4136_1.4261_3.5828_-1_0.7796_1.0815_1.1163_1.3208_1.6998_1.6664_-1_1.7667_-1_1.4476	1
547	14	1	960	922	984	1070	0	9	1.3307	1.73148	960_959_954_951_949_948_942_939_922	984_1026_1033_1037_1039_1041_1046_1066_1070	4.1072_1.4466_1.1622_2.5173_1.2616_1.0063_1.3307_1.6732_1.0782	1
548	14	1	972	1036	1	22	0	7	1.4835	1.45671	972_976_977_1008_1020_1029_1036	1_5_6_11_17_21_22	1.4835_0.9942_1.1059_1.9292_1.5833_1.2486_1.8523	1
550	14	1	1706	1583	834	936	0	7	1.2312	1.2312	1706_1669_1622_1621_1614_1612_1583	834_838_861_869_887_889_936	-1_-1_-1_0.9990000000000001_1.4634_-1_-1	1
553	14	1	1563	1545	815	836	0	6	1.342	1.73485	1563_1561_1553_1552_1547_1545	815_818_824_826_834_836	2.2194_1.3684_1.1984_1.2128_1.3156_3.0945	1
554	14	1	1739	1715	47	68	0	6	1.14175	1.27102	1739_1738_1737_1735_1731_1715	47_48_50_52_67_68	1.0931_1.1346_1.2112_0.9754_2.0629_1.1489	1
572	14	5	217	27	8	270	0	24	1.1754	1.43264	217_189_180_153_152_151_142_133_132_113_98_88_79_78_63_53_52_51_43_41_36_29_28_27	8_11_34_75_79_80_86_101_103_115_156_176_181_200_208_228_229_234_245_254_264_267_269_270	1.1098_1.3982_1.4246_1.3492_1.1326_1.0581_0.9744_1.367_0.8747_1.0223_1.1106_1.5842_1.4875_1.6523_4.4763_1.0579_1.2182_0.9929_1.3102_1.291_3.458_1.0574_1.0402_0.9357	2
573	14	5	510	457	544	614	0	12	1.6732	1.59255	510_509_507_506_502_500_494_489_488_479_477_457	544_554_564_565_568_576_588_593_594_599_600_614	1.9557_1.9553_1.6817_1.5478_-1_0.9898_1.7895_1.1434_1.3785_0.9538_1.6732_2.4494	2
574	14	5	370	301	378	455	0	11	1.25665	1.37827	370_369_364_327_326_325_323_320_311_307_301	378_379_381_431_432_436_439_442_453_454_455	1.2990000000000002_0.8707_1.6301_1.4837_1.3368_2.8512_1.0336_1.0332_-1_1.2143_1.0301	2
578	14	5	260	196	290	314	0	6	1.42995	1.6934	260_258_230_228_198_196	290_292_298_299_307_314	1.3064_1.1138_3.2211_2.4899_1.5535_0.4757	2
587	14	7	258	16	357	600	0	33	1.28215	1.46622	258_228_227_202_201_189_183_182_167_157_155_154_152_151_133_131_129_120_113_112_99_98_90_78_70_63_61_55_53_52_48_46_16	357_367_370_386_392_416_434_435_448_453_457_458_469_471_496_499_503_509_519_526_537_538_543_559_567_572_573_578_589_591_594_595_600	1.1958_1.6306_2.0698_0.961_1.7949_1.9941_1.7264_3.1786_1.1131_0.9207_0.9955_0.8553_1.0997_0.8371_1.1377_3.6012_0.8918_1.5315_1.0228_1.5002_-1_1.2899_1.7044_1.261_1.7799_1.3998_1.3132_1.2744_0.8838_1.6516_1.2617_0.8384_2.2030000000000003	2
588	14	7	456	506	65	124	0	10	1.4454	1.42839	456_471_477_479_488_489_494_497_502_506	65_70_80_81_97_98_101_104_121_124	0.9973_1.7374_1.2753_0.9023_1.6938_1.0398_1.6155_1.1492_2.2264_1.6469	2
589	14	7	324	369	221	287	0	9	1.8687	1.78701	324_325_337_353_360_365_367_368_369	221_222_264_276_283_284_285_286_287	2.9167_1.8841_2.7221_0.9241_1.9265_1.8687_1.4895_0.8761_1.4753	2
590	14	7	16	71	601	668	0	7	1.29355	1.3808	16_27_28_30_42_44_71	601_607_611_614_628_636_668	1.4326_1.113_1.1545_1.1339_1.5118_1.939_-1	2
641	15	16	1132	877	823	1046	0	25	1.5993	1.78717	1132_1111_1098_1097_1093_1091_1085_1061_1038_1036_1028_1019_1017_1002_1001_998_994_983_934_933_932_923_913_893_877	823_852_856_857_867_869_870_881_891_892_894_900_903_936_937_940_963_982_1009_1010_1011_1012_1025_1040_1046	2.8867_1.1936_1.8675_1.3108_1.7936_1.4099_1.2059_2.6359_1.6794_1.5993_1.7337_1.3866_0.8594_1.1355_1.0878_1.3076_1.9942_2.782_2.4933_4.173_2.4558_0.991_1.1449_2.405_1.1468	1
642	15	16	726	838	1235	1337	0	19	1.3771	1.51758	726_739_743_751_753_758_767_772_774_776_789_799_804_811_812_824_826_832_838	1235_1243_1250_1258_1262_1264_1268_1271_1272_1275_1287_1293_1297_1301_1306_1320_1325_1334_1337	1.3771_1.4642_-1_1.9264_1.8779_1.3544_1.3331_1.0566_-1_1.5888_2.4483_1.0478_1.6397_1.077_1.0296_1.1493_2.2988_1.0993_2.0306	1
643	15	16	675	627	686	738	0	10	1.4634	1.46244	675_652_650_645_641_640_639_638_633_627	686_692_699_700_704_705_708_709_718_738	2.3335_1.6027_1.5277_1.2317_0.9158_0.9521_1.248_-1_1.8871_1.4634	1
646	15	16	877	945	1046	1096	0	8	1.0901	1.27373	877_878_879_881_884_898_900_945	1046_1048_1050_1051_1052_1069_1077_1096	1.1468_1.0045_1.9983_1.0334_1.5218_-1_-1_0.9376	1
647	15	16	554	528	423	511	0	5	1.517	1.43728	554_546_543_541_528	423_431_467_468_511	2.2023_1.6585_0.9808_0.8278_1.517	1
672	15	2	1003	675	4	329	0	52	1.4109	1.64651	1003_998_997_994_987_964_929_928_927_919_918_915_914_910_908_907_905_902_901_898_895_893_884_872_854_843_840_837_827_820_814_812_811_810_809_804_779_776_770_758_756_755_751_750_747_742_739_734_732_727_694_675	4_31_32_37_41_46_73_74_77_91_92_94_95_99_100_102_108_109_110_114_118_120_127_137_148_154_159_165_173_199_212_215_216_217_221_224_243_246_248_256_258_259_270_271_275_284_286_287_290_295_309_329	0.8614_-1_4.2805_2.4725_1.3595_4.8233_1.2904_0.8629_1.3248_1.2771_1.1185_1.1081_2.2469_2.7446_1.6126_1.1302_0.8174_1.1057_1.8507_1.4766_1.8427_1.4467_1.8753_1.8838_1.5736_0.9372_1.4109_1.8252_1.1009_1.2121_2.2841_1.0590000000000002_0.8905_1.2822_1.2915_2.4973_1.3332_1.5455_1.7155_2.3107_2.4037_1.5582_1.0022_1.0112_0.9015_1.3445_2.5559_0.9511_1.4208_2.4481_-1_-1	2
673	15	2	707	250	414	833	0	36	1.2869	1.47884	707_664_639_631_616_615_613_597_572_568_556_555_554_528_512_498_480_471_460_455_454_452_446_438_436_423_422_410_409_404_403_375_364_315_284_250	414_433_462_477_517_521_523_547_564_574_587_591_593_602_603_623_631_634_635_641_642_643_654_659_668_695_697_721_722_726_744_755_758_767_783_833	1.1674_-1_1.7456_3.1079_0.904_2.1301_1.3605_1.1507_1.5285_1.0152_1.4923_1.0604_1.3558_3.2136_1.0281_-1_1.1868_0.9405_1.0877_2.4807_1.854_0.7991_-1_0.6532_1.218_3.4798_0.9242_1.3562_0.9913_1.439_2.1593_-1_1.0395_0.2123_1.8638_1.3773	2
674	15	2	623	681	443	482	0	10	1.2676	1.45326	623_625_628_633_634_638_646_654_664_681	443_445_450_455_459_462_471_474_480_482	1.8766_1.6656_0.7559999999999999_1.9780000000000002_1.0974_1.2676_1.041_-1_2.1888_1.2083	2
675	15	2	1010	1089	329	369	0	8	1.1627	1.24939	1010_1018_1021_1029_1078_1081_1084_1089	329_335_338_341_352_354_357_369	1.2939_0.7312_1.1515_1.2938_1.1394_0.9516_1.1739_2.2598	2
728	16	15	1235	1337	726	838	0	19	1.3771	1.53991	1235_1243_1250_1258_1262_1264_1268_1271_1272_1275_1287_1293_1297_1301_1306_1320_1325_1334_1337	726_738_743_751_753_758_767_772_774_776_789_799_804_811_812_824_826_832_838	1.3771_1.8437_-1_1.9264_1.8779_1.3544_1.3331_1.0566_-1_1.5888_2.4483_1.0478_1.6397_1.077_1.0296_1.1493_2.2988_1.0993_2.0306	2
729	16	15	738	686	627	675	0	10	1.4634	1.4652	738_718_709_708_705_704_700_699_692_686	627_633_638_639_640_641_645_649_652_675	1.4634_1.8871_-1_1.248_0.9521_0.9158_1.2317_1.5525_1.6027_2.3335	2
730	16	15	689	769	631	702	0	9	1.5239	1.5105	689_705_709_711_713_758_764_765_769	631_640_642_648_650_695_698_699_702	-1_0.9521_2.532_1.5239_1.7052_0.8717_1.0695_1.9191_-1	2
731	16	15	1046	1096	877	945	0	8	1.0901	1.27373	1046_1048_1050_1051_1052_1069_1077_1096	877_878_879_881_884_898_900_945	1.1468_1.0045_1.9983_1.0334_1.5218_-1_-1_0.9376	2
734	16	15	511	423	528	554	0	5	1.517	1.56122	511_468_467_431_423	528_540_543_546_554	1.517_1.4475_0.9808_1.6585_2.2023	2
735	16	15	622	557	577	603	0	5	1.411	1.91782	622_621_585_568_557	577_581_588_593_603	1.411_1.0815_1.683_4.0863_1.3273	2
783	16	2	907	532	325	573	0	35	1.23665	1.33573	907_906_905_904_876_875_867_859_818_768_765_763_759_751_750_745_735_733_719_714_709_696_672_667_666_652_646_634_622_614_580_578_577_576_532	325_327_333_334_363_365_369_372_421_433_434_435_438_441_442_448_451_453_454_457_462_472_489_491_497_504_514_523_528_531_540_541_542_543_573	1.3208_1.1937_0.82_0.6741_1.3256_1.6214_1.204_1.0057_1.6329_1.2746_1.5909_1.2377_1.0663_-1_0.8962_1.0268_1.2356_1.0381_0.7882_1.1581_1.9327_1.7034_1.004_1.1405_-1_1.0586_2.3042_1.5409_1.6363_2.7177_-1_1.5492_1.8737_1.3561_0.8152	1
784	16	2	1341	1243	159	286	0	18	1.3103	1.33986	1341_1339_1337_1323_1311_1306_1301_1297_1295_1290_1286_1279_1265_1264_1261_1258_1252_1243	159_162_165_193_205_215_216_224_225_229_237_239_255_256_264_270_279_286	1.5039_0.9258_1.6941_1.0625_0.8493_1.1188_0.6695_1.5404_1.7182_0.7823_1.4828_1.2706_1.1436_1.7912_1.35_1.9809_1.2226_2.011	1
785	16	2	921	1040	15	120	0	10	1.2364	1.94683	921_933_940_962_966_982_1007_1017_1032_1040	15_23_31_37_40_47_62_79_93_120	0.9793_2.5674_-1_2.8462_1.1212_4.2321_1.1799_1.2364_1.21_2.149	1
786	16	2	80	121	814	870	0	9	1.4873	1.46729	80_86_88_95_98_99_119_120_121	814_830_843_844_852_853_865_869_870	0.9219_1.4194_-1_1.7019_1.7182_2.1816_1.2657_0.9744_1.5552	1
829	17	14	231	589	750	1029	0	31	1.36145	1.46127	231_233_251_286_312_313_323_331_336_344_349_357_405_408_420_441_455_468_476_504_525_534_535_536_567_568_572_573_577_583_589	750_751_763_764_785_786_799_804_810_815_825_827_837_839_844_868_878_888_891_911_941_954_959_960_971_972_976_980_1018_1020_1029	1.7447_1.8718_2.0473_1.1601_1.3797_1.7648_0.8434_1.3753_1.4921_-1_1.9313_1.4524_1.1794_0.9247_1.3365_2.2966_1.3476_1.5586_1.0671_2.146_2.9601_1.0034_1.6301_1.0861_2.5329_0.8097_0.9623_0.9932_0.9371_1.0928_0.9111	1
830	17	14	577	759	1560	1736	0	27	1.2506	1.43702	577_604_614_615_620_621_635_640_647_648_650_657_658_668_671_686_693_697_703_709_710_732_734_749_755_756_759	1560_1569_1572_1574_1581_1585_1593_1595_1605_1607_1608_1621_1626_1633_1638_1662_1668_1678_1682_1688_1689_1705_1707_1715_1722_1724_1736	-1_3.7271_-1_0.9755_0.8797_1.2379_1.6379_1.8823_1.2982_0.9562_0.8787_-1_1.4125_1.2082_1.7807_-1_0.9205_1.1475_0.7463_1.6985_1.9924_1.4775_1.23_1.5281_1.2506_1.1318_2.0534	1
831	17	14	1	116	1067	1211	0	23	1.0971	1.22483	1_12_30_37_41_42_46_48_51_54_55_66_67_68_70_73_75_85_87_104_113_114_116	1067_1085_1100_1106_1114_1116_1137_1138_1140_1151_1158_1163_1165_1167_1169_1171_1175_1180_1183_1197_1208_1210_1211	0.9156_0.8094_1.2413_1.1342_1.1955_2.4703_1.0702_1.124_0.818_1.9893_0.7126_1.3882_1.1793_0.8738_1.0529_1.0391_0.9111_0.91_1.6288_0.9179999999999999_1.9202_1.6444_-1	1
832	17	14	945	841	1459	1616	0	23	1.2333	1.27029	945_940_919_917_910_907_905_901_900_893_891_890_884_882_881_877_866_863_862_859_858_849_841	1459_1468_1473_1475_1483_1489_1491_1493_1494_1499_1501_1502_1503_1505_1506_1512_1517_1522_1523_1524_1526_1568_1616	1.6636_1.3462_1.0682_1.9731_0.8797_0.9575_1.4794_1.0214_1.3001_1.4937_1.0761_1.4277_1.2333_1.4641_0.9398_0.8559_-1_1.198_-1_1.8606_1.1488_0.9668_1.3219999999999998	1
833	17	14	815	847	1519	1567	0	7	1.7333	1.94483	815_818_830_837_838_846_847	1519_1521_1554_1561_1562_1565_1567	3.0471_2.8478_1.0198_2.5259_1.4939_1.7333_0.946	1
835	17	14	1008	964	1330	1356	0	5	1.2806	1.27094	1008_990_975_970_964	1330_1341_1348_1354_1356	0.9832_1.5046_1.4677_1.2806_1.1186	1
838	17	14	593	585	1036	1041	0	5	1.043	1.42518	593_589_587_586_585	1036_1037_1038_1040_1041	2.8044_0.8895_0.9768_1.043_1.4122	1
883	17	1	501	179	211	521	0	50	1.3858	1.5611	501_499_486_475_474_468_464_463_453_446_445_441_403_395_393_388_385_382_380_376_364_362_349_348_347_344_336_332_325_323_316_315_313_312_307_305_294_291_287_252_251_246_233_231_226_216_214_213_200_179	211_212_232_240_243_247_250_251_269_274_277_280_281_283_284_299_303_308_312_316_334_335_337_338_344_346_349_353_356_360_365_367_369_372_389_390_393_394_399_400_401_405_434_436_451_461_464_477_519_521	1.4421_1.3913_1.3398_1.659_-1_1.7358_1.599_1.3839_0.9620000000000001_1.3858_1.6215_2.5795_-1_0.9614_1.2576_1.6128_3.0776_1.4877_1.7047_1.5726_2.0133_1.5718_2.1251_2.8479_0.8495_1.1129_1.7104_1.0992_1.1668_1.1683_1.167_1.0981_1.5907_1.4271_1.1457_1.3123_1.3549_0.8515_-1_2.1299_1.4711_0.7442_1.8825_1.3314_0.8501_1.2389_1.1223_1.1792_5.8074_1.2283	2
884	17	1	596	779	826	1024	0	36	1.17635	1.27096	596_597_599_603_619_621_629_630_634_635_640_647_648_650_656_657_658_660_665_666_667_670_672_673_678_679_689_697_699_703_707_710_713_727_737_779	826_828_832_838_851_855_861_863_871_872_875_881_884_886_890_891_903_905_907_910_911_912_922_923_927_928_936_947_948_953_959_967_973_988_1022_1024	0.8994_0.875_1.3486_1.0909_1.1983_-1_1.1027_1.3471_2.4409_1.2182_2.1179_1.2018_1.2518_1.1001_1.0479_1.2251_1.4227_1.1544_1.028_0.8331_0.9222_1.59_1.3047_0.9125_1.5076_1.4075_1.0095_1.0653_-1_0.7275_0.8666_1.8286_1.3574_1.1343_0.9961_2.679	2
885	17	1	175	19	1139	1362	0	28	1.3002	1.44308	175_142_134_115_108_104_95_94_89_87_82_80_69_66_61_53_50_47_45_44_41_40_39_35_30_28_21_19	1139_1169_1192_1218_1223_1246_1262_1275_1281_1282_1289_1295_1300_1302_1305_1310_1322_1324_1327_1336_1340_1342_1347_1349_1355_1358_1360_1362	1.8252_1.4219_0.8834_1.3253_4.7978_1.1917_1.16_-1_1.5374_-1_1.6835_2.0245_-1_1.3105_1.0004_1.1124_1.7654_1.013_0.8919_1.0235_1.1281_1.3002_0.9652_-1_-1_1.1939_1.3034_1.3322	2
886	17	1	824	688	24	133	0	9	1.3625	1.31189	824_809_803_774_771_758_749_717_688	24_26_36_46_47_50_68_93_133	1.5153_1.5941_1.3101_0.6575_1.3349_1.3625_1.4088_-1_-1	2
887	17	1	857	790	799	850	0	7	1.5759	1.67673	857_853_842_841_837_832_790	799_805_811_812_818_822_850	-1_1.4791_1.3209_1.3187_2.1543_1.6727_2.1147	2
888	17	1	1027	964	577	638	0	6	1.41985	1.37025	1027_982_975_972_969_964	577_617_623_632_635_638	1.3097_1.0756_1.4526_1.5019_1.3871_1.4946	2
891	17	1	568	589	1	21	0	5	1.2063	1.2226	568_572_576_583_589	1_5_16_17_21	1.585_0.8341_1.5273_1.2063_0.9603	2
1063	18	3	919	592	303	598	0	48	1.3764	1.54503	919_889_886_884_871_851_841_832_828_804_802_798_789_785_759_754_749_745_742_736_731_718_716_715_708_707_704_701_683_677_675_656_651_649_646_636_629_627_619_611_606_605_603_601_597_595_594_592	303_337_341_345_369_381_383_389_395_425_426_428_431_433_456_458_468_470_473_479_482_494_497_498_510_511_512_513_516_520_522_536_542_545_547_552_557_559_569_572_574_576_578_580_581_590_591_598	-1_0.8786_1.0339_1.0807_0.9590000000000001_1.4002_1.3764_1.1316_1.7246_1.2253_0.7891_0.8979_1.2145_1.6657_-1_3.0041_2.7962_2.3026_1.1216_1.8421_1.5875_2.6499_1.3616_1.4442_1.6372_-1_0.9148_1.3248_2.9599_1.0295_1.8843_1.6537_1.1367_1.2543_1.459_3.0465_1.1242_0.7762_1.0415_2.1634_-1_-1_1.6059999999999999_1.2787_1.9913_1.1569_1.6607_1.8495	2
1064	18	3	897	1043	3	169	0	29	1.2297	1.33989	897_904_912_919_921_923_930_931_933_937_940_948_949_967_969_970_976_978_993_994_1007_1012_1015_1016_1022_1027_1031_1033_1043	3_6_9_12_13_15_18_25_32_39_46_49_50_57_58_71_88_89_96_97_117_133_137_138_149_157_161_162_169	1.0111_1.0396_1.1021_1.9301_0.7247_0.9239_1.8076_0.8549_1.0626_0.9504_1.3892_1.6863_1.7625_2.3873_1.1242_1.4573_1.081_0.9756_1.219_1.2977_1.2931_2.0248_2.0218_1.8465_1.208_1.3157_0.7728_1.3573_1.2297	2
1065	18	3	342	13	156	328	0	27	1.4208	1.63993	342_332_298_262_261_255_224_176_175_167_131_130_104_101_97_94_92_91_82_75_64_62_56_45_43_40_13	156_159_162_180_181_191_202_204_205_214_242_245_267_273_285_286_287_288_291_295_296_297_303_312_313_316_328	-1_4.7597_-1_1.1619_1.7017_0.6971_2.8680000000000003_2.0946_1.3413_0.8762_2.0563_1.6189_0.9767_1.0895_2.44_1.5386_1.5147_1.6893_1.1676_1.1938_1.9144_0.9644_1.1036_2.6053_1.3323_1.4208_0.8715	2
1066	18	3	111	190	225	299	0	9	1.4819	1.68278	111_121_128_130_137_138_147_152_190	225_234_236_245_252_254_258_263_299	1.7969_0.8202_1.3712_1.6189_1.4819_1.8102_1.3004_1.4204_3.5249	2
1067	18	3	813	874	324	373	0	9	1.4781	1.89358	813_844_846_851_857_859_861_871_874	324_347_352_354_358_365_367_369_373	2.4492_1.0039_4.9527_1.3265_1.4781_1.2427_1.5304_0.9590000000000001_2.0997	2
1084	18	4	779	1049	1102	1400	0	61	1.29815	1.41721	779_780_781_782_784_785_787_793_794_797_799_804_806_809_819_820_822_831_843_845_846_848_851_852_856_861_862_866_868_873_877_879_882_884_890_891_900_904_915_923_926_927_928_937_938_946_959_968_969_988_989_996_1012_1013_1015_1031_1032_1034_1039_1045_1049	1102_1103_1108_1110_1112_1114_1115_1116_1118_1122_1131_1143_1151_1154_1163_1165_1166_1184_1190_1195_1196_1198_1200_1201_1204_1210_1212_1213_1214_1239_1246_1247_1248_1249_1257_1263_1270_1276_1279_1285_1290_1292_1293_1320_1321_1324_1330_1334_1335_1346_1347_1355_1361_1364_1366_1389_1390_1391_1393_1396_1400	1.187_1.2724_2.0967_-1_1.4221_1.2771_1.2965_1.4997_1.2783_1.7424_1.0809_0.8377_1.0061_2.9248_1.7224_2.3201_1.5939_1.2148_1.3607_0.867_1.9758_-1_0.6972_1.0258_1.1783_1.4635_1.167_1.0762_2.1619_-1_1.9408_0.9337_1.3439_0.9452_1.2998_2.464_1.1747_0.9551_1.3613_0.9838_1.0901_1.1116_1.5207_0.9538_1.3167_1.3104_1.5377_1.0484_1.1636_1.755_2.8426_1.359_1.4283_1.0873_2.7395_0.8371_0.8759999999999999_1.9995…	1
1085	18	4	199	64	1405	1494	0	11	1.31265	1.46612	199_185_180_172_167_158_156_131_113_112_64	1405_1414_1418_1420_1425_1436_1439_1445_1472_1473_1494	1.2146_0.9399_1.3524_1.1986_1.2729_1.7202_1.5029_-1_1.2429999999999999_1.7662_2.4505	1
1105	18	7	477	575	1311	1413	0	25	1.335	1.39335	477_478_488_490_494_496_497_499_501_510_514_516_517_534_535_541_542_544_546_548_555_567_568_573_575	1311_1315_1323_1324_1326_1329_1330_1336_1338_1346_1353_1355_1364_1371_1372_1375_1378_1385_1386_1388_1397_1407_1411_1412_1413	1.5968_1.335_1.3127_1.5506_2.0102_1.4588_0.9595_1.3004_0.9434_1.0332_1.0307_1.2436_1.4817_-1_-1_1.5254_1.5848_1.1864_0.8305_1.0723_2.0172_1.2934_2.2033_1.386_1.6911	1
1106	18	7	592	701	1735	1828	0	25	1.53815	1.70177	592_597_599_603_604_606_609_610_614_616_624_625_628_630_632_637_641_642_643_647_651_655_694_697_701	1735_1741_1742_1747_1751_1755_1756_1758_1760_1762_1769_1770_1785_1789_1791_1792_1795_1797_1799_1804_1809_1811_1825_1827_1828	-1_1.4877_2.6745_1.6076_1.7181_2.715_0.8858_0.8805_1.1695_0.9934_3.2065_3.5902_1.5886_1.0659_2.5540000000000003_1.1649_1.9436_1.2227_0.9347_1.7734_1.3492_1.6722_2.4343_1.2524_0.9577	1
1107	18	7	774	686	1236	1299	0	10	1.3832	1.70023	774_771_757_754_750_739_731_724_723_686	1236_1245_1251_1255_1258_1262_1265_1288_1296_1299	-1_1.3880000000000001_1.3832_2.2236_3.5564_1.0159_1.3345_-1_1.0_-1	1
1108	18	7	76	41	1938	1994	0	10	1.176	1.33707	76_75_73_71_70_68_64_62_57_41	1938_1939_1940_1943_1944_1945_1946_1948_1985_1994	1.176_1.1996_1.1695_1.0394_1.4997_0.9814_1.3572_0.8502_-1_2.7606	1
1109	18	7	314	372	1957	2040	0	10	1.2287	1.55938	314_332_333_337_340_341_343_344_356_372	1957_1970_1984_1985_1986_1987_1991_1992_1997_2040	1.1540000000000001_3.6968_1.1812_-1_1.38_0.9807_1.3316_1.2287_1.1511_1.9303	1
1110	18	7	1311	1395	1880	1931	0	9	1.2148	1.28039	1311_1350_1370_1375_1382_1387_1389_1393_1395	1880_1904_1911_1915_1920_1925_1927_1930_1931	1.8276_0.8388_0.9083_1.4019_1.2148_1.0554_1.7866_1.1935_1.2966	1
1111	18	7	471	463	1830	1847	0	7	1.3003	1.32421	471_469_467_466_465_464_463	1830_1832_1839_1841_1842_1846_1847	1.3204_1.3559999999999999_2.2572_0.9158_1.0689_1.0509_1.3003	1
1142	19	10	399	11	431	883	0	66	1.6576	1.75011	399_398_392_390_389_386_384_376_375_373_372_356_353_345_337_335_334_325_322_315_309_306_305_299_297_271_269_264_257_256_247_230_228_211_204_200_178_175_173_172_169_167_166_165_163_158_153_135_129_119_112_95_92_76_75_73_72_70_67_66_36_34_31_26_22_11	431_432_434_435_436_440_441_449_450_452_453_467_471_490_496_499_500_506_512_532_534_535_541_555_558_570_571_577_580_581_585_595_596_612_617_635_649_660_661_663_664_668_669_671_672_685_694_712_716_730_750_759_761_768_769_773_775_779_781_784_797_801_802_846_876_883	2.2329_1.9128_2.5011_-1_4.1421_1.9576_2.7759_3.0858_1.6948_1.4291_1.9098_2.0123_1.9566_0.9728_1.0056_0.9690000000000001_0.9102_-1_1.0259_-1_4.4906_1.0602_1.0106_1.2297_1.2519_-1_1.7581_0.9046_1.3186_2.4464_0.976_1.7603_1.969_1.6576_1.1196_1.7447_1.5137_1.2622_3.7564_5.1565_-1_1.1491_1.704_0.9442_2.2226_1.2735_2.0925_1.2054_1.9698_1.1069_1.2625_2.2545_0.9803_0.9581_1.0603_2.3299_2.0445_2.2382_2.00…	2
1143	19	10	445	412	85	128	0	15	1.29195	1.45179	445_444_443_442_437_436_435_433_432_431_424_420_418_415_412	85_86_89_91_96_97_98_101_102_103_119_123_124_125_128	0.914_1.9013_1.5842_2.3234_1.6175_0.8706_1.8638_2.5714_-1_0.7936_0.9997_0.9655_0.9059999999999999_0.9561_2.0580000000000003	2
1144	19	10	465	498	204	240	0	9	1.1368	1.2098	465_466_469_472_474_493_495_497_498	204_208_216_217_221_232_233_239_240	-1_1.1343_1.0744_1.23_0.7643_1.5384_1.7497_1.1393_1.048	2
1146	19	10	542	510	263	318	0	6	1.56625	1.77497	542_541_524_520_518_510	263_264_300_315_317_318	1.4462_1.3559999999999999_2.7171_1.1995_1.6863_2.2447	2
1154	19	12	3	302	133	393	0	33	1.4261	1.61197	3_48_51_99_129_132_135_140_141_147_153_159_163_168_174_178_200_205_211_219_220_225_228_229_238_242_243_248_256_268_269_301_302	133_134_135_157_201_203_206_208_211_215_220_226_231_235_237_246_294_312_315_318_322_334_335_336_340_346_347_348_352_368_370_385_393	2.0315_2.2552_1.4380000000000002_4.2819_1.359_1.07_1.2949_1.4447_1.6671_1.1966_-1_1.5587_1.9295_1.5697_2.2503_1.2309_1.8932_1.0755_1.6534_1.1791_1.4142_2.0364_2.9269_0.7902_1.3833_1.0552_0.9657_1.9141_1.1478_1.2094_2.3201_1.2289_0.8115	1
1155	19	12	418	468	428	519	0	11	1.4596	1.41468	418_420_421_435_437_447_451_452_461_462_468	428_430_437_454_455_466_472_473_497_509_519	1.0493_0.769_2.2061_1.5116_1.5035_1.4596_1.0629_1.236_1.2163_2.0631_1.4841	1
1156	19	12	373	345	666	748	0	7	1.5825	1.36396	373_372_358_356_355_353_345	666_675_687_691_699_707_748	1.5993_1.6211_0.9276_1.5825_0.8617_1.2975_1.6580000000000001	1
1237	1	14	436	231	750	897	0	33	1.64895	1.64874	436_434_404_399_380_375_372_369_360_357_353_351_349_348_346_340_337_336_334_320_316_312_305_298_289_285_282_281_263_261_247_238_231	750_751_757_763_781_782_785_786_801_803_804_806_810_814_815_818_825_834_837_840_841_844_849_855_858_859_867_868_883_887_888_893_897	1.6903_2.2874_1.6887_1.1401_2.1959999999999997_1.65_0.9451_1.1481_1.3627_1.6947_1.9673_1.4297_1.7123_1.3927_1.7034_1.6479_2.2884_1.5868_1.0825_-1_1.4543_2.0276_2.1031_0.8684_1.2603_1.064_3.6379_2.1953_1.7444_-1_1.5357_-1_0.9571	2
1238	1	14	1391	1122	1061	1313	0	31	1.3684	1.5327	1391_1382_1381_1375_1359_1355_1354_1348_1345_1341_1340_1317_1313_1309_1306_1302_1299_1297_1285_1282_1261_1257_1244_1219_1197_1183_1177_1173_1172_1169_1122	1061_1068_1071_1084_1099_1100_1102_1104_1110_1113_1114_1143_1146_1149_1161_1163_1168_1172_1181_1183_1190_1193_1197_1211_1236_1242_1244_1278_1283_1286_1313	1.0939_1.3899_4.5227_1.4264_1.0873_2.9955_1.4575_1.6959_2.889_0.8759999999999999_1.2148_1.1759_1.2573_1.6867_0.8219_1.3684_1.7272_0.8746_0.9342_-1_1.1827_1.2719_-1_1.1954_1.4593_1.921_1.7944_1.4887_1.0966_1.0345_1.5087	2
1239	1	14	807	976	1535	1694	0	25	1.3867	1.39194	807_824_855_872_875_877_881_884_886_887_889_891_897_899_903_914_933_944_947_948_949_953_956_967_976	1535_1553_1585_1593_1595_1598_1605_1607_1608_1610_1614_1621_1622_1624_1626_1634_1662_1669_1678_1680_1681_1682_1684_1689_1694	-1_1.1984_2.4368_1.4999_1.9279_1.4062_1.587_1.3672_0.7858_1.6071_2.0358_2.3168_1.1333_0.7783_1.0959999999999999_1.6174_1.3209_0.8454_0.9399_1.6071_0.8992_0.7198_0.8784_1.6303_1.7716	2
1240	1	14	623	750	1348	1455	0	17	1.41985	1.5399	623_630_638_639_640_671_676_686_688_697_707_711_720_722_725_745_750	1348_1352_1357_1359_1360_1377_1383_1405_1407_1411_1427_1429_1435_1440_1441_1453_1455	1.3723_1.7293_1.4136_1.4261_3.5828_-1_0.7796_1.0815_1.1163_1.3208_1.6998_1.6664_-1_1.7667_-1_1.4476_1.1558	2
1241	1	14	1073	984	927	960	0	9	1.4466	1.7804	1073_1066_1046_1041_1039_1037_1033_1026_984	927_939_942_948_949_951_954_959_960	1.5185_1.6732_1.3307_1.0063_1.2616_2.5173_1.1622_1.4466_4.1072	2
1242	1	14	1	22	972	1036	0	7	1.4835	1.45671	1_5_6_11_17_21_22	972_976_977_1008_1020_1029_1036	1.4835_0.9942_1.1059_1.9292_1.5833_1.2486_1.8523	2
1247	1	14	68	47	1715	1739	0	6	1.14175	1.27102	68_67_52_50_48_47	1715_1731_1735_1737_1738_1739	1.1489_2.0629_0.9754_1.2112_1.1346_1.0931	2
1248	1	14	836	815	1545	1563	0	6	1.342	1.73485	836_834_826_824_818_815	1545_1547_1552_1553_1561_1563	3.0945_1.3156_1.2128_1.1984_1.3684_2.2194	2
1265	1	17	641	211	131	501	0	53	1.4271	1.66143	641_594_558_521_519_477_464_461_451_436_434_405_401_400_399_394_393_390_389_372_369_367_365_360_356_355_353_346_344_338_337_335_334_316_311_308_303_299_284_283_281_280_277_274_269_251_250_247_243_240_232_212_211	131_167_176_179_200_213_214_216_226_231_233_246_251_252_287_291_293_305_307_312_313_315_316_323_325_336_337_345_347_348_349_362_364_376_380_382_385_388_393_395_403_441_445_446_453_463_464_468_474_475_486_499_501	3.9523_-1_-1_1.2283_5.8074_1.1792_1.1223_1.2389_0.8501_1.3314_1.8825_0.7442_1.4711_2.1299_-1_0.8515_0.9785_1.3123_1.1457_1.4271_1.5907_1.0981_1.167_1.1683_1.1668_1.7223_1.5909_-1_0.8495_2.8479_2.1251_1.5718_2.0133_1.5726_3.4536_1.4877_3.0776_1.6128_1.2576_0.9614_-1_2.5795_1.6215_1.3858_0.9620000000000001_1.3839_1.599_1.7358_-1_1.659_1.3398_1.3913_1.4421	1
1266	1	17	826	1024	596	779	0	37	1.1983	1.30887	826_828_832_838_851_855_861_863_871_872_875_881_884_886_890_891_903_905_907_910_911_912_922_923_927_928_936_947_948_953_959_967_973_988_990_1022_1024	596_597_599_603_619_621_629_630_634_635_640_647_648_650_656_657_658_660_665_666_667_670_672_673_678_679_689_697_699_703_707_710_713_727_732_737_779	0.8994_0.875_1.3486_1.0909_1.1983_-1_1.1027_1.3471_2.4409_1.2182_2.1179_1.2018_1.2518_1.1001_1.0479_1.2251_1.4227_1.1544_1.028_0.8331_0.9222_1.59_1.3047_0.9125_1.5076_1.4075_1.0095_1.0653_-1_0.7275_0.8666_1.8286_1.3574_1.1343_2.5978_0.9961_2.679	1
1267	1	17	1384	1139	2	175	0	30	1.1939	1.39522	1384_1378_1362_1360_1358_1355_1349_1347_1342_1340_1336_1327_1324_1322_1310_1305_1302_1300_1294_1289_1282_1281_1275_1262_1228_1223_1219_1192_1169_1139	2_14_19_21_28_30_35_39_40_41_44_45_47_50_53_61_66_69_77_80_87_89_94_95_98_108_116_134_142_175	1.0601_1.2266_1.3322_1.3034_1.1939_-1_-1_0.9652_1.3002_1.1281_1.0235_0.8919_1.013_1.7654_1.1124_1.0004_1.3105_-1_-1_1.8765_-1_1.5374_-1_1.16_0.961_4.7978_-1_0.8834_1.4219_1.8252	1
1268	1	17	133	24	688	824	0	9	1.37185	1.30345	133_93_68_59_47_46_36_26_24	688_717_749_764_771_774_803_809_824	-1_-1_1.4088_-1_1.3349_0.6575_1.3101_1.5941_1.5153	1
1269	1	17	850	799	790	857	0	7	1.5759	1.67673	850_822_818_812_811_805_799	790_832_837_841_842_853_857	2.1147_1.6727_2.1543_1.3187_1.3209_1.4791_-1	1
1271	1	17	638	577	964	1027	0	6	1.41985	1.37025	638_635_632_623_617_577	964_969_972_975_982_1027	1.4946_1.3871_1.5019_1.4526_1.0756_1.3097	1
1272	1	17	1	21	568	589	0	5	1.2063	1.2226	1_5_16_17_21	568_572_576_583_589	1.585_0.8341_1.5273_1.2063_0.9603	1
1379	2	15	329	4	677	1003	0	52	1.4109	1.63924	329_312_295_290_287_286_284_275_271_270_259_258_256_248_246_243_224_221_217_216_215_212_199_173_165_159_154_148_137_127_120_118_114_110_109_108_101_100_99_95_94_92_91_77_74_73_46_41_37_32_31_4	677_700_727_732_734_739_742_747_750_751_755_756_758_770_776_779_804_809_810_811_812_814_820_827_837_840_843_854_872_884_893_895_898_901_902_905_907_908_910_914_915_918_919_927_928_929_964_987_994_997_998_1003	-1_-1_2.4481_1.4208_0.9511_2.5559_1.3445_0.9015_1.0112_1.0022_1.5582_2.4037_2.3107_1.7155_1.5455_1.3332_2.4973_1.2915_1.2822_0.8905_1.0590000000000002_2.2841_1.2121_1.1009_1.8252_1.4109_0.9372_1.5736_1.8838_1.8753_1.4467_1.8427_1.4766_1.8507_1.1057_0.8174_0.7741_1.6126_2.7446_2.2469_1.1081_1.1185_1.2771_1.3248_0.8629_1.2904_4.8233_1.3595_2.4725_4.2805_-1_0.8614	1
1380	2	15	833	410	250	758	0	37	1.218	1.43643	833_783_767_758_755_743_726_722_721_697_695_668_659_654_643_642_641_640_634_631_623_603_602_593_591_587_574_564_547_523_521_517_477_474_434_424_410	250_284_315_364_375_401_404_409_410_422_423_436_438_446_452_454_455_460_471_480_498_512_528_554_555_556_568_572_597_613_615_616_631_654_699_714_758	1.3773_1.8638_0.2123_1.0395_-1_-1_1.439_0.9913_1.3562_0.9242_3.4798_1.218_0.6532_-1_0.7991_1.854_2.4807_0.9383_0.9405_1.1868_-1_1.0281_3.2136_1.3558_1.0604_1.4923_1.0152_1.5285_1.1507_1.3605_2.1301_0.904_3.1079_-1_1.2921_1.1362_-1	1
1381	2	15	443	482	623	681	0	10	1.2676	1.45326	443_445_450_455_459_462_471_474_480_482	623_625_628_633_634_638_646_654_664_681	1.8766_1.6656_0.7559999999999999_1.9780000000000002_1.0974_1.2676_1.041_-1_2.1888_1.2083	1
1382	2	15	329	369	1010	1089	0	8	1.1627	1.24939	329_335_338_341_352_354_357_369	1010_1018_1021_1029_1078_1081_1084_1089	1.2939_0.7312_1.1515_1.2938_1.1394_0.9516_1.1739_2.2598	1
1389	2	16	602	325	511	907	0	36	1.2746	1.35602	602_573_543_542_541_540_534_531_523_514_504_497_491_489_472_462_457_454_453_451_448_442_440_438_435_434_433_421_372_369_365_363_334_333_327_325	511_532_576_578_581_584_614_625_634_646_652_666_667_672_696_709_714_719_733_737_745_750_751_759_763_765_768_818_859_867_875_876_904_905_906_907	1.652_0.8152_1.3561_2.1165_1.3834_-1_-1_2.7191_1.5409_2.3042_1.0586_-1_1.1405_1.004_1.7034_1.9327_1.1581_0.7882_1.0381_1.2934_1.0268_0.8962_1.8536_1.0663_1.2377_1.5909_1.2746_1.6329_1.0057_1.204_1.6214_1.3256_0.6741_0.82_1.1937_1.3208	2
1390	2	16	286	159	1243	1341	0	18	1.3103	1.35853	286_279_270_264_256_255_239_237_229_225_224_216_215_205_193_165_162_159	1243_1252_1258_1261_1264_1265_1279_1286_1290_1295_1298_1301_1306_1311_1323_1337_1339_1341	2.011_1.2226_1.9809_1.35_1.7912_1.1436_1.2706_1.4828_0.7823_1.7182_1.8765_0.6695_1.1188_0.8493_1.0625_1.6941_0.9258_1.5039	2
1391	2	16	15	120	921	1040	0	10	1.6911	1.96673	15_23_31_37_40_47_62_79_93_120	921_933_939_962_966_982_1007_1017_1032_1040	0.9793_2.5674_2.1458_2.8462_1.1212_4.2321_1.1799_1.2364_1.21_2.149	2
1392	2	16	814	870	80	121	0	9	1.4873	1.46729	814_830_843_844_852_853_865_869_870	80_86_88_95_98_99_119_120_121	0.9219_1.4194_-1_1.7019_1.7182_2.1816_1.2657_0.9744_1.5552	2
1499	3	18	598	303	592	917	0	48	1.3506	1.59093	598_591_590_581_580_578_576_574_571_569_558_557_552_547_545_542_536_523_520_515_513_512_511_510_498_497_494_482_479_473_470_468_458_455_433_431_428_426_425_395_389_383_381_367_345_341_337_303	592_594_595_597_601_603_605_606_611_616_627_629_636_646_649_651_656_675_677_683_701_704_707_708_714_715_718_731_736_742_745_749_754_759_785_789_798_802_804_828_832_841_842_861_884_886_889_917	1.8495_1.6607_1.1569_1.9913_1.2787_1.6059999999999999_-1_-1_3.5764_1.0657_1.1633_1.1242_3.0465_1.459_1.2543_1.1367_1.6537_1.1744_1.0295_2.1243_1.3248_0.9148_-1_1.6372_1.3054_1.6256_2.6499_1.5875_1.8421_1.1216_2.3026_2.7962_3.0041_2.7086_1.6657_1.2145_0.8979_0.7891_1.2253_1.7246_1.1316_1.3764_1.2809_1.5304_1.0807_1.0339_0.8786_-1	1
1500	3	18	3	169	897	1043	0	30	1.2614	1.34377	3_6_9_12_13_15_18_25_32_39_46_49_50_57_58_71_88_89_96_97_100_117_133_137_138_149_157_161_162_169	897_904_912_919_921_923_930_931_933_937_940_948_949_967_969_970_976_978_993_994_997_1007_1012_1015_1016_1022_1027_1031_1033_1043	1.0111_1.0396_1.1021_1.9301_0.7247_0.9239_1.8076_0.8549_1.0626_0.9504_1.3892_1.6863_1.7625_2.3873_1.1242_1.4573_1.081_0.9756_1.219_1.2977_1.4563_1.2931_2.0248_2.0218_1.8465_1.208_1.3157_0.7728_1.3573_1.2297	1
1501	3	18	343	180	5	197	0	25	1.3712	1.48826	343_328_316_313_312_303_297_296_295_291_288_287_286_285_273_267_242_236_212_205_204_202_191_181_180	5_13_40_43_45_56_62_64_75_82_91_92_94_97_99_104_127_128_164_175_176_177_191_196_197	2.7398_0.8715_1.4208_1.3323_2.6053_1.1036_0.9644_1.9144_1.1938_1.1676_1.6893_1.5147_1.5386_2.44_1.21_0.9767_-1_1.3712_1.3769_1.3413_2.0946_-1_0.7053_1.5117_1.1461	1
1502	3	18	225	299	111	190	0	9	1.4819	1.68278	225_234_236_245_252_254_258_263_299	111_121_128_130_137_138_147_152_190	1.7969_0.8202_1.3712_1.6189_1.4819_1.8102_1.3004_1.4204_3.5249	1
1505	3	18	202	156	242	342	0	8	1.1619	1.84412	202_196_191_181_180_162_159_156	242_249_255_261_262_298_332_342	-1_0.9002_0.6971_1.7017_1.1619_-1_4.7597_-1	1
1548	3	4	111	241	1358	1445	0	17	1.2538	1.50016	111_133_134_135_138_152_154_155_156_158_161_166_171_183_184_214_241	1358_1361_1362_1365_1366_1376_1377_1379_1381_1388_1389_1392_1396_1410_1411_1425_1445	1.1812_1.96_1.4496_2.9862_1.8794_1.1601_1.0879_2.6272_1.4585_0.9632_0.8048_1.2538_1.2978_0.9029_1.1838_1.2058_2.1006	2
1549	3	4	433	303	1114	1251	0	13	1.1348	1.33199	433_430_429_428_427_424_421_401_381_373_372_345_303	1114_1119_1124_1134_1139_1145_1164_1171_1200_1227_1228_1249_1251	1.6132_-1_0.9778_0.8631_0.9788_0.9012_-1_1.2908_0.5712_-1_1.6921_1.7751_2.6566	2
1550	3	4	4	58	1269	1335	0	12	1.21605	1.32517	4_6_15_27_28_29_31_37_38_39_48_58	1269_1276_1285_1298_1299_1300_1302_1316_1318_1320_1322_1335	1.59_1.1184_1.2031_1.229_1.9831_1.4708_1.1247_0.8908_1.7249_0.9717_1.0889_1.5066	2
1554	3	4	253	193	1443	1479	0	6	1.44195	1.48068	253_244_243_229_221_193	1443_1447_1448_1458_1475_1479	1.2533_2.1621_1.6306_0.9114_0.9148_2.0119	2
1580	3	7	928	468	1371	1862	0	45	1.4263	1.78144	928_922_878_857_808_800_796_792_772_764_754_746_707_704_700_676_675_674_664_659_652_640_633_629_600_598_592_581_579_578_573_570_569_567_566_565_561_558_555_552_542_537_522_513_468	1371_1372_1398_1446_1488_1491_1532_1534_1568_1572_1583_1624_1629_1636_1640_1661_1663_1671_1674_1684_1690_1703_1710_1711_1731_1735_1737_1741_1744_1747_1754_1761_1762_1765_1767_1768_1776_1784_1790_1791_1809_1813_1821_1828_1862	4.5581_2.2806_1.0857_-1_2.6439999999999997_4.3542_2.2603_2.5213_1.5246_1.3523_1.2464_1.7208_2.8692_0.8022_0.8967_2.0034_1.1909_1.7177_1.4014_1.1218_1.7188_0.8401_1.7208_1.3502_2.8496_2.3051_1.4263_1.1239_0.7918_1.6974_1.719_1.176_1.1445_0.9007_1.0072_0.7307_1.3827_-1_-1_4.4129_1.125_-1_1.2765_1.6005_3.1878	2
1581	3	7	439	492	1239	1291	0	12	1.49295	1.82147	439_444_451_458_459_468_476_482_484_487_491_492	1239_1243_1246_1255_1257_1258_1263_1265_1271_1273_1289_1291	1.0390000000000001_1.7072_1.1293_3.6056_1.4045_2.0367_1.5002_1.2228_1.6412_3.8635_1.222_1.4857	2
1600	4	11	282	642	321	663	0	50	1.29465	1.4142	282_295_302_305_312_317_319_320_329_338_340_345_347_352_373_395_432_449_490_491_494_497_507_508_518_519_524_528_533_535_536_537_538_539_544_547_548_549_557_559_561_562_563_564_590_632_639_640_641_642	321_327_329_333_338_341_348_358_365_371_373_382_383_394_396_431_468_470_472_473_476_478_485_489_504_505_512_518_524_525_527_530_531_537_543_554_560_561_574_578_583_586_599_602_605_635_652_654_661_663	-1_1.0315_1.526_1.7091_1.8683_1.0389_2.2724_1.3802_1.2177_0.6874_1.4161_1.0874_1.3237_1.6318_2.2135_1.2056_1.1988_-1_1.034_1.17_1.1386_1.099_1.3911_-1_1.8436_1.0287_1.9126_1.5861_1.7114_1.6364_1.5913_0.7407_0.9628_1.2978_1.2915_1.963_1.1322_1.3964_1.0939_1.0267_-1_1.5088_0.8847_2.4144_2.3792_1.2881_1.0584_0.875_1.2059_2.5827	2
1601	4	11	243	7	32	320	0	35	1.37465	1.48711	243_193_190_179_178_172_162_156_153_151_146_144_143_141_137_127_123_121_119_117_107_88_72_71_70_69_43_42_40_37_31_29_19_11_7	32_37_47_64_75_80_84_97_98_99_105_108_109_112_120_125_168_170_171_173_207_242_243_244_247_251_265_269_271_274_278_288_304_316_320	-1_1.4773_-1_1.5897_3.0466_1.3377_1.4357_0.9761_1.7818_1.8857_1.8423_2.0545_1.1_1.8142_1.1532_0.9409_1.2744_1.1221_1.4116_-1_3.8937_2.3398_1.2235_0.8067_0.9323_0.8582_0.9241_1.5523_1.8066_0.7255_0.8962_1.5014_1.7128_0.8995_1.271	2
1602	4	11	663	546	605	833	0	9	1.25985	1.54336	663_662_657_647_624_613_601_583_546	605_606_626_674_697_712_744_792_833	0.8542_2.3644_1.0805_1.2994_0.6447_2.0005_1.2203_-1_2.8829	2
1603	4	11	84	111	186	216	0	8	1.09625	1.53658	84_85_90_92_100_102_107_111	186_188_191_195_202_205_207_216	0.8689_0.9942_1.1983_1.4432_0.9828_0.9291_3.8937_1.9824	2
1626	4	18	1102	1400	779	1049	0	60	1.2965	1.40699	1102_1103_1108_1110_1112_1114_1115_1116_1118_1122_1131_1143_1151_1154_1163_1165_1166_1184_1190_1195_1196_1198_1200_1201_1204_1210_1212_1213_1214_1239_1246_1247_1248_1249_1257_1263_1270_1276_1279_1285_1290_1292_1293_1320_1321_1324_1330_1334_1335_1346_1347_1355_1361_1364_1366_1389_1390_1393_1396_1400	779_780_781_782_784_785_787_793_794_797_799_804_806_809_819_820_822_831_843_845_846_848_851_852_856_861_862_866_868_873_877_879_882_884_890_891_900_904_915_923_926_927_928_937_938_946_959_968_969_988_989_996_1012_1013_1015_1031_1032_1039_1045_1049	1.187_1.2724_2.0967_-1_1.4221_1.2771_1.2965_1.4997_1.2783_1.7424_1.0809_0.8377_1.0061_2.9248_1.7224_2.3201_1.5939_1.2148_1.3607_0.867_1.9758_-1_0.6972_1.0258_1.1783_1.4635_1.167_1.0762_2.1619_-1_1.9408_0.9337_1.3439_0.9452_1.2998_2.464_1.1747_0.9551_1.3613_0.9838_1.0901_1.1116_1.5207_0.9538_1.3167_1.3104_1.5377_1.0484_1.1636_1.755_2.8426_1.359_1.4283_1.0873_2.7395_0.8371_0.8759999999999999_1.0608…	2
1627	4	18	1494	1405	64	199	0	11	1.31265	1.46963	1494_1473_1472_1445_1438_1436_1425_1420_1418_1414_1405	64_112_113_131_156_158_167_172_180_185_199	2.4505_1.7662_1.2429999999999999_-1_1.538_1.7202_1.2729_1.1986_1.3524_0.9399_1.2146	2
1644	4	3	1358	1445	111	242	0	16	1.2298	1.4197	1358_1361_1362_1366_1376_1377_1379_1381_1388_1389_1392_1396_1410_1411_1425_1445	111_133_134_138_152_154_155_156_158_161_166_171_183_184_214_242	1.1812_1.96_1.4496_1.8794_1.1601_1.0879_2.6272_1.4585_0.9632_0.8048_1.2538_1.2978_0.9029_1.1838_1.2058_2.2992	1
1645	4	3	1251	1114	303	433	0	13	1.2908	1.44665	1251_1249_1223_1220_1200_1171_1164_1145_1139_1134_1124_1119_1114	303_345_372_373_381_401_421_424_427_428_429_430_433	2.6566_1.7751_1.5789_2.7064_0.5712_1.2908_-1_0.9012_0.9788_0.8631_0.9778_-1_1.6132	1
1646	4	3	1269	1335	4	58	0	12	1.21605	1.32517	1269_1276_1285_1298_1299_1300_1302_1316_1318_1320_1322_1335	4_6_15_27_28_29_31_37_38_39_48_58	1.59_1.1184_1.2031_1.229_1.9831_1.4708_1.1247_0.8908_1.7249_0.9717_1.0889_1.5066	1
1650	4	3	1479	1443	193	253	0	6	1.44195	1.48068	1479_1475_1458_1448_1447_1443	193_221_229_243_244_253	2.0119_0.9148_0.9114_1.6306_2.1621_1.2533	1
1705	4	9	256	11	63	304	0	30	1.3082	1.49057	256_252_202_179_178_177_154_152_150_146_141_137_136_124_106_104_98_97_72_69_66_63_52_48_45_43_29_15_14_11	63_65_66_73_90_97_123_125_128_132_138_147_148_174_201_204_209_211_224_225_226_234_241_243_244_247_283_294_302_304	2.1413_-1_-1_2.9552_2.1219_1.4291_2.1156_2.3595_2.0984_1.0192_2.229_1.3351_1.4809999999999999_1.2203_0.9013_-1_0.7208_1.6293_1.2829_0.9766_1.1013_1.3082_1.4355_0.9941_1.2926_1.0797_1.9358_1.1073_1.1646_0.8097	1
1706	4	9	381	554	402	570	0	22	1.30985	1.4106	381_403_438_462_490_493_494_503_505_508_509_512_518_520_527_533_535_536_537_549_552_554	402_416_422_428_433_459_460_464_465_474_476_492_509_513_527_530_532_533_535_566_569_570	-1_2.0575_1.0765_0.6551_1.0638_1.6194_2.0226_1.3353_0.6755_1.2844_-1_1.0312_1.5646_2.3566_1.0348_1.7326_2.5553_1.4821_0.9490000000000001_1.8107_1.0669_0.838	1
1707	4	9	649	593	667	727	0	9	1.4936	1.6014	649_642_641_638_618_617_616_596_593	667_679_681_695_717_723_724_725_727	0.992_1.8119999999999998_1.4936_2.1531_3.0845_0.8487_1.4195_1.0629_1.5463	1
1708	4	9	486	430	397	432	0	8	1.11705	1.46572	486_484_478_477_471_468_462_430	397_399_401_403_404_422_428_432	1.6203_3.8704_1.5382_1.1007_1.1334_0.9447_0.6551_0.863	1
1709	4	9	399	381	348	401	0	5	1.245	1.7625	399_386_384_383_381	348_383_392_393_401	0.9147_1.5473_1.0458_1.245_4.0597	1
1720	5	14	270	8	27	217	0	24	1.1216	1.46155	270_269_267_264_254_245_234_229_228_208_200_181_176_156_115_103_101_86_80_79_75_39_11_8	27_28_29_36_39_43_51_52_53_63_79_81_88_98_113_132_133_142_151_152_153_182_189_217	0.9357_1.0402_1.0574_3.458_0.9836_1.3102_0.9929_1.2182_1.0579_4.4763_1.4482_1.5696_1.5842_1.1106_1.0223_0.8747_1.367_0.9744_1.0581_1.1326_1.3492_2.5479_1.3982_1.1098	1
1721	5	14	614	544	471	510	0	12	1.57155	1.53725	614_600_599_594_593_588_576_568_564_561_554_544	471_477_479_488_489_494_500_502_506_507_509_510	-1_1.6732_0.9538_1.3785_1.1434_1.7895_0.9898_-1_1.4699_2.0634_1.9553_1.9557	1
1722	5	14	455	378	302	370	0	11	1.2909	1.41622	455_454_453_442_439_436_432_431_381_379_378	302_307_311_320_323_325_326_327_363_369_370	1.2828_1.2143_-1_1.0332_1.0336_2.8512_1.3368_1.4837_1.7569_0.8707_1.2990000000000002	1
1726	5	14	314	290	196	260	0	6	1.2101	1.34093	314_308_299_297_292_290	196_202_228_230_258_260	0.4757_1.1069_2.4899_1.5529_1.1138_1.3064	1
1816	5	7	615	203	56	574	0	64	1.4034	1.51598	615_614_608_605_600_599_598_594_593_588_579_574_573_568_564_561_546_541_534_527_521_515_507_504_494_481_477_475_466_445_436_428_424_419_417_416_413_406_402_383_381_379_369_355_353_339_338_327_326_325_324_323_316_292_290_286_277_242_225_218_213_210_208_203	56_70_71_74_80_81_82_97_98_101_109_112_113_121_124_127_131_134_156_159_187_189_190_191_194_197_204_206_208_216_221_229_230_244_247_248_260_268_270_279_283_287_305_323_324_335_336_341_346_347_348_349_353_357_358_393_403_439_453_493_524_569_572_574	2.1501_1.4967_1.4034_0.9071_1.4815_0.8094_1.0493_1.6299_1.2977_1.0942_1.8161_1.4036_1.2329_3.2208_1.6264_1.8254_1.5330000000000001_1.469_2.1734_1.8252_1.5522_1.0808_0.782_1.4876_1.3917_2.8958_1.2405_1.3238_1.015_1.1766_1.7983_0.7145_1.5217_0.8073_2.4717_1.1879_1.1256_1.2371_1.5230000000000001_1.5125_1.0265_0.9833_3.0369_0.9824_0.9585_-1_1.8122_0.8292_1.9674_1.7564_1.9875_1.5392_1.1065_1.0583_1.69…	2
1817	5	7	10	231	414	593	0	37	1.2643	1.49	10_11_27_33_36_39_41_43_46_56_62_74_76_77_79_80_83_87_94_101_102_108_112_115_129_141_149_151_153_156_175_177_181_210_228_229_231	414_416_430_431_432_435_437_438_443_449_452_455_459_460_469_471_472_483_493_496_498_506_515_519_527_531_533_534_535_538_555_557_559_569_589_591_593	1.3808_0.8502_1.2425_1.2584_1.8172_2.8087_0.9113_1.5029_-1_1.2158_2.6538_1.1194_1.3766_1.0757_1.2477_1.0998_0.826_1.6887_1.3363_1.2702_1.4626_0.9743_1.6478_0.9653_1.5383_4.5704_0.9142_2.445_1.4271_1.2148_1.1553_2.151_2.3089_0.9267_0.9218_1.3782_0.9564	2
1818	5	7	593	885	618	862	0	37	1.169	1.33678	593_596_641_670_672_676_677_678_679_700_701_705_707_716_717_720_722_732_736_740_743_748_750_757_759_767_768_774_775_782_783_786_827_842_843_850_885	618_627_658_666_668_672_678_680_682_684_685_687_689_707_713_720_722_727_731_734_736_745_749_750_752_763_766_767_768_772_775_778_800_813_814_819_862	2.3016_2.2496_0.8305_-1_1.157_1.7238_1.2592_1.8906_1.2504_1.3554_1.0632_1.0498_1.8484_1.0761_0.8614_1.1058_1.155_2.3583_1.0841_1.3182_0.8804_1.4371_-1_0.7737_1.4343_1.4954_1.0645_1.169_1.0297_0.8745_1.7936_1.0855_0.8631_0.8554_2.0617_1.6442_1.3868	2
1819	5	7	1596	1516	1183	1229	0	9	1.146	1.35902	1596_1587_1563_1561_1560_1557_1551_1545_1516	1183_1184_1213_1214_1215_1216_1219_1221_1229	0.129_1.146_1.0777_2.8302_1.7981_2.0193_1.1136_0.9508_1.1665	2
1821	5	7	288	308	352	386	0	5	1.3009	1.34552	288_292_299_304_308	352_357_367_379_386	1.4209_1.0583_1.8479_1.3009_1.0996	2
1853	6	13	260	566	123	484	0	59	1.2385	1.47117	260_293_308_326_327_329_335_346_349_351_355_357_358_360_366_367_370_373_374_376_377_379_387_399_400_402_406_410_413_448_458_459_460_467_468_469_470_471_481_482_483_492_493_498_500_507_508_509_510_512_518_521_523_524_531_532_547_565_566	123_148_169_214_216_219_222_227_233_235_240_242_245_250_263_266_268_279_280_282_283_286_289_299_301_304_308_311_315_324_345_346_347_348_350_351_352_353_362_363_367_370_371_378_379_382_383_384_385_396_409_411_427_429_434_439_474_483_484	2.5959_-1_0.6351_1.045_1.1497_1.0839_-1_0.9767_1.3953_2.7652_5.1374_1.8435_1.5823_1.6695_0.9718_0.8195_1.1421_1.5964_1.2599_1.6262_1.2321_0.6991_0.72_1.2211_1.2714_1.1982_2.5657_1.347_1.2336_1.9193_1.8666_-1_1.2385_0.8674_1.3639_1.2895_1.3746_1.1618_1.1725_1.3881_1.02_3.8671_0.7892_-1_1.3814_1.1647_1.0391_1.6544_1.0425_0.9620000000000001_1.3681_2.9149_0.9589_0.987_1.4903_2.1146_0.9979_1.5548_1.18…	1
1854	6	13	616	775	15	180	0	31	1.18425	1.37312	616_618_619_622_641_642_647_648_650_651_653_664_666_675_680_685_690_694_695_699_713_730_747_749_755_757_760_762_772_773_775	15_18_24_27_46_47_48_49_52_55_58_66_67_74_83_95_101_104_105_106_111_132_140_142_147_148_149_154_165_167_180	-1_1.0916_1.1242_0.726_2.656_0.7661_1.9992_1.3997_1.1321_1.3651_1.7728_1.3005_0.9538_1.771_2.5981_1.6375_1.1261_0.8293_1.2499_1.1168_1.0457_1.2174_2.6542_1.0044_1.1838_1.0668_1.4763_1.1847_1.7936_0.9453_1.0056	1
1855	6	13	260	53	1507	1682	0	25	1.24935	1.4702	260_257_242_234_230_224_221_213_210_207_205_201_166_158_146_140_133_132_130_129_115_100_94_93_53	1507_1519_1569_1573_1577_1584_1585_1600_1601_1605_1609_1614_1618_1636_1641_1647_1652_1653_1654_1655_1668_1669_1671_1672_1682	1.0135_0.9385_0.9991_1.3641_1.886_1.1455_1.2522_1.7659_1.1957_1.2136_1.8961_1.1053_-1_1.9280000000000002_0.8436_2.1998_-1_-1_1.4122_-1_-1_2.5564_2.2714_1.2465_1.1707	1
1856	6	13	1221	1294	750	844	0	12	1.15985	1.33941	1221_1243_1244_1245_1246_1247_1250_1253_1256_1265_1277_1294	750_766_769_773_774_775_780_781_785_791_822_844	1.63_1.0524_1.9014_1.2673_1.5351_0.9609_0.813_2.4311_0.9204_1.0063_1.6452_0.9098	1
1857	6	13	362	265	483	613	0	10	1.1687	1.26323	362_336_323_314_302_299_283_282_270_265	483_496_498_506_516_556_596_599_608_613	-1_-1_1.0659_1.1687_0.7551_-1_1.2217_1.9443_1.9057_0.7812	1
1858	6	13	453	334	318	381	0	9	1.2097	1.2014	453_452_448_424_418_417_406_362_334	318_319_324_327_336_337_368_380_381	0.8838_0.8149_1.9193_0.8405_1.2181_1.2013_-1_1.2977_1.4356	1
1865	6	13	1211	1145	594	664	0	5	1.0672	1.61753	1211_1165_1157_1152_1145	594_632_648_654_664	-1_1.0627_2.7227_1.0672_-1	1
1946	6	8	245	642	536	948	0	59	1.3092	1.42759	245_264_265_268_270_282_287_288_290_301_302_339_347_354_377_387_400_403_406_411_418_421_427_432_442_455_460_462_466_467_469_474_475_482_492_493_498_499_500_512_523_525_526_527_529_534_535_539_543_546_547_550_589_590_591_594_595_596_642	536_579_584_586_587_593_599_601_650_652_655_669_695_723_746_748_759_766_768_769_773_775_782_783_786_790_792_795_796_798_800_804_805_815_827_829_831_832_833_839_868_872_873_874_878_882_884_889_896_902_903_904_917_919_920_923_924_925_948	-1_1.035_0.866_0.86_2.0923_1.4631_1.3119_1.0345_1.0181_1.3319999999999999_0.6889_4.6528_1.0997_1.8181_1.8252_0.7635_0.8891_1.4621_0.6746_1.5478_1.5782_1.1241_1.385_1.3996_1.1844_2.7256_1.0055_1.2386_0.8295_1.2876_1.3727_1.0609_0.863_1.5941_-1_0.8577_-1_1.4933_1.3065_0.9217_1.5755_1.3919_2.0847_1.1242_2.5484_0.8087_1.0855_1.7429_2.4355_1.0626_1.044_0.9306_2.0358_1.8952_2.1322_1.7383_1.7817_1.0205_…	2
1947	6	8	643	776	234	407	0	33	1.2973	1.31205	643_646_652_653_662_667_668_670_674_677_680_682_687_691_694_695_708_713_726_727_729_730_745_749_753_755_760_762_766_770_771_772_776	234_235_248_249_257_270_271_274_295_298_308_309_320_323_326_328_333_335_356_357_362_363_377_380_381_382_384_387_395_398_400_401_407	1.8153_1.3567_1.1545_1.5609_-1_1.0285_1.1505_1.4111_1.9968_0.8971_1.1699_1.2078_1.0112_1.3911_1.0693_1.1801_1.1524_1.5167_1.3301_0.9405_1.5867_-1_1.4193_0.6683_-1_-1_1.3854_1.2634_2.1209_1.3724_1.1361_1.2973_1.4592	2
1948	6	8	1360	1091	927	1144	0	32	1.2663	1.5649	1360_1359_1358_1354_1352_1344_1343_1340_1339_1334_1330_1328_1314_1308_1297_1293_1291_1256_1247_1245_1242_1240_1236_1233_1227_1223_1221_1202_1155_1110_1109_1091	927_928_929_933_940_943_945_946_947_953_954_961_971_976_999_1000_1003_1018_1030_1038_1041_1044_1047_1048_1055_1057_1062_1082_1085_1119_1120_1144	-1_1.9352_-1_1.1967_1.0141_1.1716_2.2026_1.5077_1.0677_1.561_1.871_1.0412_1.244_1.0955_0.9425_2.2786_1.442_1.5581_1.0303_1.2517_1.9389_-1_1.2663_0.8307_2.4055_1.1471_1.0565_1.266_4.4586_1.4615_1.89_2.2494	2
1949	6	8	166	27	1123	1270	0	29	1.29045	1.39996	166_155_146_143_142_140_135_133_132_127_122_119_114_113_112_111_110_98_95_78_69_63_61_59_55_39_34_29_27	1123_1136_1142_1146_1147_1148_1151_1168_1169_1171_1188_1194_1202_1204_1205_1206_1208_1213_1214_1229_1232_1233_1235_1236_1243_1252_1253_1268_1270	-1_0.6397_0.9709_1.5781_0.7833_1.3687_1.9488_-1_1.9295_2.5259_1.3181_1.6646_-1_-1_-1_-1_-1_1.5082_1.0893_1.4563_2.1058_1.2315_1.1577_0.8475_0.9973_2.0484_1.2628_1.2267_1.14	2
1950	6	8	381	303	658	773	0	16	1.1874	1.43714	381_379_377_369_366_359_358_355_348_347_338_329_327_325_314_303	658_662_663_672_674_681_684_686_694_695_704_713_715_721_726_773	1.6159999999999999_0.8595_0.9654_1.1103_0.7664_1.296_1.9306_3.2494_1.4146_1.0997_1.1874_1.3039_1.0449_2.6424_1.0706_-1	2
1951	6	8	205	288	1287	1341	0	9	1.1955	1.28274	205_211_213_214_221_234_242_245_288	1287_1300_1302_1304_1311_1329_1332_1337_1341	1.6405_1.8383_1.1955_1.3324_0.8878_1.1277_1.0836_0.9943_1.4446	2
1952	6	8	865	999	436	528	0	7	1.0083	1.38499	865_890_935_942_946_990_999	436_443_465_471_513_526_528	1.5386_1.0083_2.0132_0.2394_3.1969_0.9609_0.7376	2
1953	6	8	1144	1128	554	583	0	6	1.56305	1.52655	1144_1140_1136_1134_1131_1128	554_557_566_568_570_583	1.788_1.9004_1.7945_1.0725_1.3381_1.2658	2
1954	6	8	844	779	148	263	0	6	0.995	1.28465	844_836_835_812_799_779	148_171_174_224_225_263	0.8268_1.0329_0.9571_2.4198_2.2756_0.1957	2
1956	6	8	958	905	496	542	0	5	1.4684	1.72447	958_946_943_942_905	496_513_516_517_542	1.5898_3.1969_0.7642_1.347_-1	2
2001	7	14	611	356	28	234	0	33	1.28215	1.4778	611_595_594_591_589_578_573_572_568_559_544_538_537_526_519_509_503_499_496_471_469_458_457_453_448_435_434_416_409_405_370_367_356	28_46_48_52_53_55_61_63_70_81_90_98_99_112_113_120_129_131_133_151_152_154_155_157_167_182_183_189_214_215_227_228_234	1.1545_0.8384_1.2617_1.6516_0.8838_1.2744_1.3132_1.3998_2.5428_1.3534_2.6174_1.2899_-1_1.5002_1.0228_1.5315_0.8918_3.6012_1.1377_0.8371_1.0997_0.8553_0.9955_0.9207_1.1131_3.1786_1.7264_1.9941_1.0943_1.0162_2.0698_1.6306_1.4921	2
2002	7	14	65	124	456	506	0	10	1.4454	1.42839	65_70_80_81_97_98_101_104_121_124	456_471_477_479_488_489_494_497_502_506	0.9973_1.7374_1.2753_0.9023_1.6938_1.0398_1.6155_1.1492_2.2264_1.6469	2
2003	7	14	221	287	324	369	0	9	1.8687	1.78701	221_222_264_276_283_284_285_286_287	324_325_337_353_360_365_367_368_369	2.9167_1.8841_2.7221_0.9241_1.9265_1.8687_1.4895_0.8761_1.4753	2
2004	7	14	601	668	16	71	0	7	1.29355	1.3808	601_607_611_614_628_636_668	16_27_28_30_42_44_71	1.4326_1.113_1.1545_1.1339_1.5118_1.939_-1	2
2037	7	18	1311	1413	477	575	0	25	1.335	1.39335	1311_1315_1323_1324_1326_1329_1330_1336_1338_1346_1353_1355_1364_1371_1372_1375_1378_1385_1386_1388_1397_1407_1411_1412_1413	477_478_488_490_494_496_497_499_501_510_514_516_517_534_535_541_542_544_546_548_555_567_568_573_575	1.5968_1.335_1.3127_1.5506_2.0102_1.4588_0.9595_1.3004_0.9434_1.0332_1.0307_1.2436_1.4817_-1_-1_1.5254_1.5848_1.1864_0.8305_1.0723_2.0172_1.2934_2.2033_1.386_1.6911	2
2038	7	18	1735	1828	592	701	0	25	1.53815	1.70346	1735_1741_1742_1747_1751_1755_1756_1758_1760_1762_1769_1770_1785_1789_1791_1792_1795_1797_1799_1804_1809_1811_1825_1827_1828	592_597_599_603_604_606_609_610_614_616_624_625_628_630_632_637_641_642_643_647_651_655_691_694_701	-1_1.4877_2.6745_1.6076_1.7181_2.715_0.8858_0.8805_1.1695_0.9934_3.2065_3.5902_1.5886_1.0659_2.5540000000000003_1.1649_1.9436_1.2227_0.9347_1.7734_1.3492_1.6722_2.2445_1.4829_0.9577	2
2039	7	18	1957	2040	314	372	0	10	1.2287	1.55938	1957_1970_1984_1985_1986_1987_1991_1992_1997_2040	314_332_333_337_340_341_343_344_356_372	1.1540000000000001_3.6968_1.1812_-1_1.38_0.9807_1.3316_1.2287_1.1511_1.9303	2
2040	7	18	1299	1236	697	774	0	10	1.3832	1.40276	1299_1296_1288_1265_1262_1258_1255_1251_1245_1236	697_723_724_731_739_751_754_757_771_774	-1_1.0_-1_1.3345_1.0159_1.4741_2.2236_1.3832_1.3880000000000001_-1	2
2041	7	18	1994	1938	41	76	0	10	1.176	1.33707	1994_1985_1948_1946_1945_1944_1943_1940_1939_1938	41_57_62_64_68_70_71_73_75_76	2.7606_-1_0.8502_1.3572_0.9814_1.4997_1.0394_1.1695_1.1996_1.176	2
2042	7	18	1880	1931	1311	1395	0	9	1.2148	1.28039	1880_1904_1911_1915_1920_1925_1927_1930_1931	1311_1350_1370_1375_1382_1387_1389_1393_1395	1.8276_0.8388_0.9083_1.4019_1.2148_1.0554_1.7866_1.1935_1.2966	2
2043	7	18	1847	1830	463	471	0	7	1.3003	1.32421	1847_1846_1842_1841_1839_1832_1830	463_464_465_466_467_469_471	1.3003_1.0509_1.0689_0.9158_2.2572_1.3559999999999999_1.3204	2
2076	7	3	1862	1371	468	928	0	45	1.5246	1.8899	1862_1828_1821_1813_1809_1791_1790_1781_1776_1768_1767_1765_1762_1761_1754_1747_1744_1741_1737_1735_1731_1711_1710_1703_1690_1684_1674_1671_1663_1661_1640_1636_1629_1624_1583_1572_1568_1534_1532_1491_1488_1446_1398_1372_1371	468_513_523_537_542_552_555_558_561_565_566_567_569_570_573_578_579_581_592_598_600_629_633_640_652_659_664_674_675_676_700_704_707_746_754_764_772_792_796_800_808_857_878_922_928	3.1878_1.6005_5.7232_-1_1.125_4.4129_-1_-1_1.3827_0.7307_1.0072_0.9007_1.1445_1.176_1.719_1.6974_0.7918_1.1239_1.4263_2.3051_2.8496_1.3502_1.7208_0.8401_1.7188_1.1218_1.4014_1.7177_1.1909_2.0034_0.8967_0.8022_2.8692_1.7208_1.2464_1.3523_1.5246_2.5213_2.2603_4.3542_2.6439999999999997_-1_1.0857_2.2806_4.5581	1
2077	7	3	1239	1291	439	492	0	12	1.49295	1.82147	1239_1243_1246_1255_1257_1258_1263_1265_1271_1273_1289_1291	439_444_451_458_459_468_476_482_484_487_491_492	1.0390000000000001_1.7072_1.1293_3.6056_1.4045_2.0367_1.5002_1.2228_1.6412_3.8635_1.222_1.4857	1
2092	7	5	574	56	203	615	0	64	1.4034	1.52798	574_572_569_524_493_453_439_403_393_358_357_353_349_348_347_346_341_338_336_324_323_305_287_283_279_270_268_260_247_246_244_230_229_222_216_208_206_204_197_194_191_190_189_187_159_156_134_131_127_124_121_113_112_110_101_98_97_82_81_80_74_71_70_56	203_208_210_213_216_225_242_277_286_290_292_316_322_323_324_325_327_338_339_353_355_369_379_381_383_402_406_413_416_417_419_424_428_436_445_466_475_477_481_494_504_507_515_521_527_534_541_546_564_565_568_573_574_579_588_593_594_598_599_600_605_608_614_615	1.3186_-1_0.9267_5.0667_2.559_-1_-1_1.0756_1.0233_1.6968_1.0583_1.1065_1.6537_1.9859_1.5074_2.3846_0.8292_1.4322_1.7359_0.9585_0.9824_3.0369_0.9833_1.0265_1.5125_1.5230000000000001_1.2371_1.1256_1.2653_1.3312_0.8073_1.5217_0.7145_2.3831_1.1766_1.015_1.3238_1.2405_2.8958_1.3917_1.4876_0.782_1.0808_1.5522_1.8252_2.1734_1.469_1.5330000000000001_1.6603_1.7214_3.2208_1.2329_1.4036_1.9328_1.0942_1.2977…	1
2093	7	5	414	593	10	231	0	37	1.2643	1.49	414_416_430_431_432_435_437_438_443_449_452_455_459_460_469_471_472_483_493_496_498_506_515_519_527_531_533_534_535_538_555_557_559_569_589_591_593	10_11_27_33_36_39_41_43_46_56_62_74_76_77_79_80_83_87_94_101_102_108_112_115_129_141_149_151_153_156_175_177_181_210_228_229_231	1.3808_0.8502_1.2425_1.2584_1.8172_2.8087_0.9113_1.5029_-1_1.2158_2.6538_1.1194_1.3766_1.0757_1.2477_1.0998_0.826_1.6887_1.3363_1.2702_1.4626_0.9743_1.6478_0.9653_1.5383_4.5704_0.9142_2.445_1.4271_1.2148_1.1553_2.151_2.3089_0.9267_0.9218_1.3782_0.9564	1
2094	7	5	618	862	593	885	0	36	1.2097	1.35309	618_627_659_666_668_678_680_682_684_685_687_689_707_713_720_722_727_731_734_736_745_749_750_752_763_766_767_768_772_775_778_800_813_814_819_862	593_596_642_670_672_677_678_679_700_701_705_707_716_717_720_722_732_736_740_743_748_750_757_759_767_768_774_775_782_783_786_827_842_843_850_885	2.3016_2.2496_1.7719999999999998_-1_1.157_1.2592_1.8906_1.2504_1.3554_1.0632_1.0498_1.8484_1.0761_0.8614_1.1058_1.155_2.3583_1.0841_1.3182_0.8804_1.4371_-1_0.7737_1.4343_1.4954_1.0645_1.169_1.0297_0.8745_1.7936_1.0855_0.8631_0.8554_2.0617_1.6442_1.3868	1
2095	7	5	1229	1183	1516	1596	0	9	1.146	1.32447	1229_1221_1219_1217_1215_1214_1213_1184_1183	1516_1545_1551_1558_1560_1561_1563_1587_1596	1.1665_0.9508_1.1136_1.7083_1.7981_2.8302_1.0777_1.146_0.129	1
2097	7	5	352	386	288	308	0	5	1.3009	1.34552	352_357_367_379_386	288_292_299_304_308	1.4209_1.0583_1.8479_1.3009_1.0996	1
2185	8	13	746	924	283	483	0	38	1.25085	1.38914	746_748_759_768_769_770_773_791_792_798_800_811_812_815_819_827_829_831_833_835_838_839_840_843_860_861_864_868_869_871_875_885_886_895_899_901_903_924	283_289_302_308_310_311_336_340_347_348_350_360_361_363_368_370_371_378_379_392_393_396_398_400_406_407_408_427_428_430_432_464_465_468_472_473_474_483	2.2225_0.6829_0.9652_1.1393_1.2142_1.2419_1.3514_1.7875_0.8611_1.06_1.1844_2.9729_1.6422_2.3758_1.4392_2.1344_0.9551_2.0227_1.0838_1.0498_1.7608_0.9635_0.7564_0.8455_1.0018_1.3445_1.2598_0.9874_0.8594_1.0614_1.7859_1.4234_1.1256_1.4415_2.0749_1.3756_1.2983_2.0355	2
2186	8	13	308	424	83	197	0	25	1.5822	1.71968	308_313_317_326_332_336_342_344_350_359_363_364_366_380_381_384_385_387_391_401_407_418_419_422_424	83_91_94_104_105_110_113_118_121_130_132_133_134_142_147_149_150_154_155_165_177_188_189_194_197	1.1286_2.0366_3.2255_0.6728_1.175_3.1374_1.5822_1.1833_1.1861_3.8175_2.7619_1.002_0.8555_0.8473_1.8794_1.7387_2.0980000000000003_1.0225_2.1719_2.108_2.4042_0.8534_1.2646_0.9468_1.8929	2
2187	8	13	657	577	514	614	0	21	1.0802	1.13681	657_656_655_649_648_646_631_630_629_615_612_611_609_606_604_603_596_593_587_584_577	514_515_516_538_540_543_557_558_561_566_574_580_582_585_590_594_597_599_608_613_614	1.3959_1.2167_0.6772_0.8634_0.9005_0.9459_-1_1.671_1.0284_1.4827_0.9519_1.1134_0.8731_1.2345_1.2967_1.041_1.3301_1.6627_1.3228_0.6812_1.047	2
2188	8	13	715	660	216	287	0	19	1.0276	1.2102	715_714_713_708_698_696_692_690_688_686_685_684_678_676_674_671_664_662_660	216_217_219_220_225_231_237_238_239_240_243_245_251_253_263_269_284_286_287	0.9837_0.7745_1.3479_1.3897_1.3101_1.7277_1.1431_0.8886_0.8137_1.1511_0.9064_2.8415_0.915_0.9811_1.0276_1.976_1.172_0.8322_0.8119	2
2189	8	13	1410	1268	1457	1640	0	17	1.36645	1.36787	1410_1393_1369_1360_1359_1342_1341_1340_1332_1329_1328_1311_1302_1287_1286_1282_1268	1457_1478_1524_1533_1535_1547_1560_1561_1569_1573_1574_1585_1600_1609_1610_1611_1640	1.6273_2.1153_1.1991_0.9806_1.5581_0.9425_0.6451_1.2525_0.9035_1.4015_1.18_1.3314_1.5239_1.4565_1.6185_2.1501_-1	2
2190	8	13	1111	1002	680	839	0	10	1.3892	1.35688	1111_1081_1077_1075_1055_1038_1030_1026_1005_1002	680_705_713_717_744_773_775_803_836_839	1.1677_0.7711_0.7266_1.5553_1.4847_2.1678_1.1414_1.689_1.5715_1.2937	2
2191	8	13	1123	1168	1618	1653	0	8	1.309	1.52383	1123_1124_1126_1139_1142_1148_1167_1168	1618_1619_1620_1640_1641_1647_1652_1653	1.3090000000000002_1.0343_1.4114_1.4047_0.8623_1.2789_-1_3.3662	2
2192	8	13	425	500	1022	1118	0	7	1.24675	1.41807	425_436_445_478_496_499_500	1022_1044_1068_1097_1110_1114_1118	-1_1.2645_1.1202_1.229_0.9943_1.6865_2.2139	2
2280	8	6	536	948	245	642	0	61	1.32195	1.49246	536_579_584_586_587_593_599_601_650_652_655_669_695_723_739_748_749_759_766_768_769_773_775_782_783_786_790_792_795_796_798_800_804_805_815_827_829_831_832_833_839_868_872_873_874_877_878_882_884_889_896_902_903_904_917_919_920_923_924_925_948	245_264_265_268_270_282_287_288_290_301_302_339_347_353_386_387_388_400_403_406_411_418_421_427_432_442_455_460_462_466_467_469_474_475_482_492_493_498_499_500_512_523_525_526_527_528_530_534_535_539_543_546_547_550_589_590_591_594_595_596_642	-1_1.035_0.866_0.86_2.0923_1.4631_1.3119_1.0345_1.0181_1.3319999999999999_0.6889_4.6528_1.0997_2.452_1.5613_0.7635_2.248_0.8891_1.4621_0.6746_1.5478_1.5782_1.1241_1.385_1.3996_1.1844_2.7256_1.0055_1.2386_0.8295_1.2876_1.3727_1.0609_0.863_1.5941_-1_0.8577_-1_1.4933_1.3065_0.9217_1.5755_1.3919_2.0847_1.1242_2.2986_4.2495_0.8087_1.0855_1.7429_2.4355_1.0626_1.044_0.9306_2.0358_1.8952_2.1322_1.7383_1.…	1
2281	8	6	234	407	643	776	0	32	1.28035	1.30943	234_235_248_249_257_270_271_274_295_298_308_309_320_323_326_328_333_335_356_357_362_363_377_380_381_382_387_395_398_400_401_407	643_646_652_653_662_667_668_670_674_677_680_682_687_691_694_695_708_713_726_727_729_730_745_749_753_755_762_766_770_771_772_776	1.8153_1.3567_1.1545_1.5609_-1_1.0285_1.1505_1.4111_1.9968_0.8971_1.1699_1.2078_1.0112_1.3911_1.0693_1.1801_1.1524_1.5167_1.3301_0.9405_1.5867_-1_1.4193_0.6683_-1_-1_1.2634_2.1209_1.3724_1.1361_1.2973_1.4592	1
2282	8	6	1114	927	1188	1360	0	32	1.24785	1.45494	1114_1109_1095_1092_1089_1062_1057_1055_1048_1047_1044_1041_1038_1030_1022_1003_1000_999_976_971_961_954_953_947_946_945_943_940_933_929_928_927	1188_1189_1200_1201_1209_1221_1223_1227_1233_1236_1240_1242_1245_1247_1269_1291_1293_1297_1308_1314_1328_1330_1334_1339_1340_1343_1344_1352_1354_1358_1359_1360	3.4378_1.315_0.8016_1.5114_1.1740000000000002_1.0565_1.1471_2.4055_0.8307_1.2663_-1_1.9389_1.2517_1.0303_-1_1.442_2.2786_0.9425_1.0955_1.244_1.0412_1.871_1.561_1.0677_1.5077_2.2026_1.1716_1.0141_1.1967_-1_1.9352_-1	1
2283	8	6	1278	1123	10	166	0	30	1.29825	1.6169	1278_1270_1268_1253_1252_1243_1236_1235_1233_1232_1229_1218_1213_1208_1206_1205_1204_1202_1194_1188_1171_1168_1167_1151_1148_1147_1146_1142_1136_1123	10_27_29_34_39_55_59_61_63_69_78_96_101_110_111_112_113_114_119_122_127_132_133_135_140_142_143_146_155_166	3.6212_1.14_1.2267_1.2628_2.0484_0.9973_0.8475_1.1577_1.2315_2.1058_1.4563_-1_1.2784_-1_-1_-1_-1_-1_1.6646_1.3181_2.5259_4.4002_-1_1.9488_1.3687_0.7833_1.5781_0.9709_0.6397_-1	1
2284	8	6	773	658	303	381	0	16	1.2677	1.45028	773_725_721_715_713_704_695_694_686_684_681_674_672_663_662_658	303_313_325_327_329_338_347_348_355_358_359_366_369_377_379_381	-1_1.2677_2.6424_1.0449_1.3039_1.1874_1.0997_1.4146_3.2494_1.9306_1.296_0.7664_1.1103_0.9654_0.8595_1.6159999999999999	1
2285	8	6	1287	1341	205	288	0	9	1.1955	1.28274	1287_1300_1302_1304_1311_1329_1332_1337_1341	205_211_213_214_221_234_242_245_288	1.6405_1.8383_1.1955_1.3324_0.8878_1.1277_1.0836_0.9943_1.4446	1
2286	8	6	436	528	865	999	0	7	1.0083	1.38499	436_443_465_471_513_526_528	865_890_935_942_946_990_999	1.5386_1.0083_2.0132_0.2394_3.1969_0.9609_0.7376	1
2288	8	6	583	554	1128	1144	0	6	1.3381	1.45178	583_570_568_566_557_554	1128_1131_1134_1136_1141_1144	1.2658_1.3381_1.0725_1.7945_-1_1.788	1
2289	8	6	542	496	905	958	0	5	1.4684	1.72447	542_517_516_513_496	905_942_943_946_958	-1_1.347_0.7642_3.1969_1.5898	1
2290	8	6	136	30	781	855	0	5	0.8955	1.14752	136_96_50_41_30	781_829_847_851_855	0.2249_0.888_1.8880000000000001_0.8955_1.8412	1
2341	9	11	10	304	8	316	0	49	1.1703	1.32179	10_18_19_24_28_37_38_44_57_63_64_65_68_70_73_76_80_82_87_90_120_125_128_130_132_137_138_140_141_146_147_171_195_208_220_222_224_225_239_247_262_279_281_283_289_291_292_293_304	8_12_14_17_19_24_25_30_40_50_51_53_55_58_64_66_70_71_73_75_91_98_99_104_105_110_112_113_114_115_120_168_211_215_227_237_243_251_264_265_273_280_284_289_293_299_300_303_316	0.9644_1.8432_-1_0.9376_1.1724_2.572_1.0764_1.1297_1.0438_0.9336_1.4319_1.7062_1.395_0.9675_1.6445_1.0372_-1_-1_2.6934_1.4389_0.8378_1.5963_2.4817_-1_1.1316_-1_1.465_1.3754_0.9358_1.0499_1.1852_1.1211_1.2347_2.5667_1.2589_0.8608_1.1511_1.0556_1.2674_0.826_1.0861_0.8341_-1_1.6956_1.1703_1.2611_1.4995_1.0778_0.8238	1
2342	9	11	429	645	469	624	0	27	1.3759	1.48944	429_433_434_460_462_468_474_477_485_505_509_517_530_532_533_535_547_551_552_561_566_571_582_601_608_624_645	469_472_474_476_477_483_489_490_492_497_504_507_524_525_527_530_535_544_545_552_561_563_565_591_595_616_624	0.9159_1.2821_1.3759_0.9014_1.651_2.0141_1.5862_1.431_0.8328_1.3777_1.1977_2.3616_2.1808_2.3281_1.3251_0.9329_1.4307_1.4508_2.3683_1.0036_1.2009_1.1411_1.2199_2.4794_2.4148_0.831_0.9801	1
2343	9	11	179	155	158	195	0	12	1.0817	1.11462	179_173_171_170_167_165_164_163_162_159_158_155	158_165_168_173_178_183_186_188_189_190_191_195	1.0239_1.0817_1.1211_-1_0.8581_1.3691_1.4018_1.0257_0.9082_1.0011_1.3122_1.1579	1
2347	9	11	681	671	661	665	0	5	1.2122	1.4058	681_680_679_672_671	661_662_663_664_665	1.2122_1.3914_2.1572_1.0907_1.1775	1
2368	9	4	304	63	11	256	0	30	1.3082	1.46123	304_302_294_283_247_244_243_241_234_226_225_224_211_209_204_201_170_148_147_138_132_128_125_123_97_90_73_66_65_63	11_14_15_29_43_45_48_52_63_66_69_72_97_98_104_106_117_136_137_141_146_151_153_154_177_178_179_202_252_256	0.8097_1.1646_1.1073_1.9358_1.0797_1.2926_0.9941_1.4355_1.3082_1.1013_0.9766_1.2829_1.6293_0.7208_-1_0.9013_1.2058_1.4809999999999999_1.3351_2.229_1.0192_2.0418_1.6386_2.1156_1.4291_2.1219_2.9552_-1_-1_2.1413	2
2369	9	4	402	570	381	554	0	22	1.30985	1.4106	402_416_422_428_433_459_460_464_465_474_476_492_509_513_527_530_532_533_535_566_569_570	381_403_438_462_490_493_494_503_505_508_509_512_518_520_527_533_535_536_537_549_552_554	-1_2.0575_1.0765_0.6551_1.0638_1.6194_2.0226_1.3353_0.6755_1.2844_-1_1.0312_1.5646_2.3566_1.0348_1.7326_2.5553_1.4821_0.9490000000000001_1.8107_1.0669_0.838	2
2370	9	4	727	635	593	646	0	9	1.5463	1.71341	727_725_724_723_717_695_681_679_635	593_596_616_617_618_638_641_642_646	1.5463_1.0629_1.4195_0.8487_3.0845_2.1531_1.4936_1.8119999999999998_2.0001	2
2371	9	4	432	397	430	486	0	8	1.1595	1.4957	432_428_422_403_402_401_399_397	430_431_438_471_477_478_484_486	0.863_0.6782_1.0765_1.147_1.172_1.5382_3.8704_1.6203	2
2372	9	4	427	348	376	399	0	6	1.245	1.28492	427_412_393_392_383_348	376_381_383_384_386_399	1.6718_-1_1.245_1.0458_1.5473_0.9147	2

## Sheet: Table S6
Table S6. Information about the Blocks Related to ECH Events in Cacao Genome.
block_id	chr1	chr2	start1	end1	start2	end2	pvalue	length	ks_median	ks_average	block1	block2	ks	group
113	10	4	1203	1109	998	1075	0	15	1.8593	2.30522	1203_1197_1196_1193_1185_1183_1145_1127_1124_1122_1117_1116_1114_1110_1109	998_1021_1023_1027_1030_1032_1037_1048_1065_1067_1070_1071_1073_1074_1075	2.4161_1.3037_1.7166_1.2384_1.7009_2.9446_1.459_5.5266_3.0846_1.6211_2.5029_1.8593_-1_-1_2.594	2
118	10	4	1130	1171	1034	1056	0	6	1.6242	1.81053	1130_1145_1147_1162_1165_1171	1034_1037_1038_1047_1053_1056	1.5135_1.459_1.7080000000000002_1.5404_2.8909_1.7514	2
139	10	5	50	820	35	844	0	128	1.4957	1.66362	50_63_72_73_79_80_91_103_119_122_125_126_129_130_143_161_162_163_165_166_176_178_180_185_191_195_197_203_204_212_213_217_218_221_222_223_226_227_228_230_233_235_238_246_247_248_259_262_263_264_280_302_313_320_325_326_338_342_346_348_353_356_357_367_375_422_423_432_433_434_437_438_439_449_462_464_466_468_469_474_476_482_484_485_488_495_496_498_515_517_523_528_534_541_545_549_552_553_554_568_569_57…	35_37_53_54_60_61_65_79_97_104_110_111_115_117_124_132_133_135_136_139_144_145_146_152_154_156_160_161_162_180_182_184_186_189_196_197_203_204_205_206_215_223_224_229_231_232_249_256_257_258_284_310_320_328_333_334_340_342_351_360_361_362_364_368_370_374_376_380_381_382_384_385_386_393_412_413_414_416_417_421_426_430_434_435_436_442_443_445_458_460_471_475_477_482_483_488_490_493_495_498_499_500_…	-1_2.0666_1.7583_1.4533_-1_2.7245_1.433_1.3535_1.1893_-1_1.3381_1.3383_7.6011_1.8115_1.7111_2.6747_1.1938_1.4053_1.2925_1.6219_1.8302_1.8528_2.0834_1.5718_1.8519999999999999_1.5898_1.5276_2.4903_1.4185_1.7305_1.0055_2.3233_-1_1.2146_1.4594_1.4957_2.5362_1.9112_2.3289_2.9177_-1_1.3965_1.4241_1.7499_1.4897_1.1103_1.0973_1.0977_1.4858_1.9173_2.2880000000000003_1.7438_1.2976_1.8048_1.751_1.6232_1.838…	1
140	10	5	295	222	260	313	0	14	1.3108	1.53632	295_294_289_288_287_283_282_280_275_274_268_267_266_222	260_263_264_265_267_271_274_284_286_289_302_303_307_313	-1_1.1542_1.6486_1.2489_-1_0.9803_-1_2.2880000000000003_1.7171_1.9539_1.3108_1.1354_1.2381_2.2242	1
141	10	5	117	19	909	1063	0	12	1.6934	1.92748	117_113_106_97_94_48_38_26_24_23_21_19	909_926_965_997_1012_1021_1032_1035_1037_1040_1057_1063	-1_-1_2.5735_-1_-1_1.8915_1.4032_3.3496_1.5256_1.8612_1.3937_1.4215	1
205	10	9	126	476	2189	2482	0	64	1.429	1.58228	126_128_131_134_136_137_140_141_171_173_182_187_189_203_204_212_225_226_231_232_233_236_239_245_250_264_275_296_302_304_309_312_313_320_321_324_325_326_328_336_338_339_342_346_348_356_357_359_360_376_409_424_426_432_433_436_437_446_447_455_466_468_473_476	2189_2191_2192_2194_2199_2200_2204_2205_2223_2224_2226_2227_2229_2244_2245_2259_2277_2278_2285_2287_2290_2296_2298_2302_2304_2309_2336_2360_2363_2364_2367_2375_2377_2385_2386_2388_2390_2391_2395_2399_2401_2402_2404_2409_2415_2416_2417_2419_2420_2423_2426_2432_2433_2435_2436_2437_2439_2444_2445_2448_2473_2474_2476_2482	1.7769_1.2475_1.6049_1.8138_1.3277_1.945_1.4003_-1_2.6095_1.2436_1.4874_1.2454_-1_2.1213_2.1748_1.6167_1.3051_-1_1.6431_1.915_2.5997_1.2183_1.2878_2.2319999999999998_1.3933_1.3703_1.9445_3.2673_1.2476_1.268_-1_1.2890000000000001_1.013_1.675_1.76_1.082_1.4783_1.6534_1.1211_1.0737_-1_1.3924_1.6982_1.1521_0.9035_1.1984_2.2203_1.2889_2.3406_1.4715_1.4464_1.5259_1.9527_1.3066_-1_-1_-1_-1_1.3815_-1_1.2…	2
206	10	9	876	696	1921	2130	0	14	1.69645	2.00266	876_827_819_810_809_797_787_773_738_737_718_708_698_696	1921_1945_1946_1966_1968_2008_2031_2066_2070_2072_2101_2123_2129_2130	3.1097_1.6239_1.2285_2.6272_1.7469999999999999_2.0117_-1_1.1797_-1_3.6528_1.1429_1.6459_1.5318_2.5308	2
207	10	9	290	191	2311	2423	0	13	1.41295	1.58716	290_289_282_278_275_273_268_267_266_265_225_194_191	2311_2314_2325_2335_2336_2337_2352_2353_2359_2360_2381_2389_2423	2.9098_1.7558_-1_1.0267_1.9445_1.3564_1.3811_1.0406_1.1236_-1_1.4448_-1_1.8883	2
208	10	9	117	50	2594	2657	0	13	1.9455	1.92444	117_116_111_103_99_97_91_90_76_74_72_67_50	2594_2596_2603_2611_2614_2616_2624_2629_2642_2644_2647_2652_2657	1.625_1.5166_3.2248_2.3529_1.2754_1.3398_2.0481_1.3937_2.0135_1.993_2.4125_1.8980000000000001_-1	2
209	10	9	1109	1203	2667	2709	0	11	1.6124	1.77672	1109_1110_1114_1115_1122_1165_1181_1191_1197_1199_1203	2667_2669_2670_2671_2673_2687_2697_2698_2703_2707_2709	-1_3.5212_1.6856_0.8665_1.5511_1.1798_1.6659_1.702_1.5589_1.2083_2.8279	2
210	10	9	552	623	2542	2590	0	9	1.425	1.70274	552_567_568_574_606_608_616_622_623	2542_2550_2556_2557_2583_2584_2587_2589_2590	2.2955_2.747_1.2334_1.4140000000000001_1.425_1.1218_2.4285_1.4273_1.2322	2
214	10	9	1175	1156	2683	2693	0	6	1.36385	1.54805	1175_1173_1165_1163_1162_1156	2683_2684_2687_2691_2692_2693	1.9643_0.9813_1.1798_1.4996_1.2281_2.4352	2
215	10	9	515	479	1874	1907	0	6	1.4186	1.77657	515_506_501_498_492_479	1874_1880_1882_1885_1895_1907	3.2896_1.3131_0.6379_0.6472_1.5241_3.2475	2
221	10	9	710	721	2086	2108	0	5	1.4497	1.44173	710_717_718_720_721	2086_2099_2101_2107_2108	-1_-1_1.1429_1.4497_1.7326	2
361	1	2	375	833	666	1055	0	76	1.7546	1.91194	375_378_379_398_409_410_411_416_417_423_430_438_439_440_441_445_450_474_479_480_486_487_490_491_497_504_507_510_511_514_516_518_519_522_533_534_545_550_555_559_565_567_573_574_581_590_593_600_606_646_670_678_679_680_681_682_690_692_695_707_711_717_724_746_750_753_761_765_767_768_776_777_781_792_802_833	666_667_668_680_684_686_687_689_691_698_704_715_718_721_724_729_735_743_746_748_751_752_754_755_761_766_767_769_776_781_785_787_788_790_807_811_817_824_827_829_832_840_841_842_854_859_862_865_870_880_919_924_925_926_927_928_931_935_943_945_951_954_966_977_983_991_995_997_998_999_1002_1003_1014_1022_1041_1055	-1_2.2638_1.8591_3.1496_1.6673_1.5902_1.4396_1.8335_1.0937_1.7565_1.1701_-1_2.4103_1.5795_-1_2.0047_2.3935_1.7546_1.5648_2.0925_1.2755_1.3531_1.0734_1.5649_2.9329_1.8487_1.2096_1.9421_1.7797_3.5361_2.1541_-1_1.9848_2.713_1.9449_3.1235_1.3948_1.8263_2.0829_-1_1.1966_2.1886_1.5531_3.1746_1.6212_1.1257_1.3815_-1_5.3394_1.101_1.4869_1.4885_2.8606_-1_-1_2.3189_0.976_-1_1.5477_1.4485_-1_1.8227_1.6484_1…	1
362	1	2	8	281	301	608	0	55	1.6646	1.81689	8_54_56_60_65_72_73_74_75_79_86_100_101_109_114_118_120_121_127_129_131_133_135_140_142_143_146_147_150_166_167_179_180_183_185_187_191_193_194_198_206_212_232_236_239_240_241_246_251_262_264_270_273_275_281	301_308_310_312_322_332_333_334_335_363_372_394_395_406_410_415_420_421_426_427_428_430_434_438_440_441_445_446_473_519_520_529_531_537_538_539_543_544_545_548_563_570_581_583_587_588_589_590_591_597_599_602_605_607_608	2.3355_1.9741_1.5888_1.8474_1.3545_2.9096_1.5088_-1_1.7877_-1_1.4621_1.5731_1.4334_1.5927_1.6709_2.0498_1.6413_1.4046_1.4281_1.4408_1.2249_1.6646_1.2366_2.0395_-1_-1_-1_2.9098_1.4735_1.2963_1.8761_1.6808_0.9228_1.4254_1.696_1.0126_1.5635_1.0968_1.3534_-1_2.5365_1.7209_3.1018_2.3486_2.3303_2.5595_-1_-1_-1_1.8117_4.4798_2.1127_1.8142_-1_1.4682	1
368	1	2	49	12	1077	1110	0	7	1.7242	1.67895	49_48_33_28_19_14_12	1077_1078_1083_1087_1090_1107_1110	-1_1.7297_1.3595_2.1084_1.7307_1.7187_1.4267	1
373	1	2	373	358	182	199	0	6	1.5567	1.7582	373_372_365_363_362_358	182_183_186_190_193_199	1.4764_2.783_1.4092_1.6369999999999998_2.0285_1.2151	1
382	1	2	628	655	218	239	0	5	1.2268	1.2658	628_647_648_651_655	218_229_231_233_239	1.0265_-1_1.3711_1.5831_1.0825	1
445	1	3	3020	2521	1674	2187	0	108	1.5131	1.66094	3020_3014_3011_3008_3007_3006_2998_2997_2993_2964_2963_2960_2952_2951_2945_2940_2939_2937_2934_2904_2893_2888_2872_2871_2870_2863_2860_2859_2856_2855_2851_2849_2847_2841_2834_2831_2830_2828_2826_2825_2820_2817_2812_2811_2804_2803_2802_2798_2795_2781_2780_2775_2769_2768_2766_2762_2758_2756_2744_2741_2740_2734_2728_2708_2703_2699_2698_2697_2693_2691_2678_2669_2667_2664_2656_2655_2652_2646_2644_2641…	1674_1680_1688_1690_1691_1692_1698_1703_1709_1731_1733_1734_1741_1744_1751_1753_1755_1756_1757_1765_1779_1784_1789_1790_1793_1802_1809_1810_1815_1817_1828_1836_1840_1852_1867_1870_1872_1874_1876_1877_1879_1882_1885_1889_1893_1894_1895_1900_1907_1917_1918_1925_1931_1932_1933_1937_1941_1942_1949_1951_1952_1958_1966_1980_1981_1989_1992_1997_2002_2005_2017_2024_2025_2029_2033_2034_2035_2043_2044_2050…	-1_1.2006_1.5171_0.7322_2.0453_1.3074_0.9631_1.386_1.6212_0.8709_0.9237_-1_1.9043_2.4736_1.9692_1.5131_1.5853_2.9138_2.9737_1.5430000000000001_1.6219_2.997_2.5943_1.2451_1.7284_1.1718_1.4980000000000002_1.1896_1.1772_-1_1.6369999999999998_0.9614_-1_3.0269_1.8363_-1_1.984_1.4375_1.2816_1.2465_1.3181_-1_2.3683_1.3038_1.6783_2.0337_1.3076_1.4881_1.4452_1.7618_1.9288_3.7851_-1_-1_2.4688_1.0012_1.5914…	1
446	1	3	3038	2448	927	1490	0	89	1.7328	1.91855	3038_3012_3009_2996_2993_2981_2967_2965_2964_2951_2950_2943_2916_2904_2896_2872_2852_2845_2841_2831_2830_2827_2811_2810_2793_2786_2784_2779_2776_2775_2766_2754_2745_2744_2742_2740_2737_2703_2699_2698_2682_2681_2670_2668_2654_2642_2636_2633_2628_2625_2620_2613_2610_2607_2605_2604_2597_2581_2580_2578_2565_2564_2558_2553_2549_2547_2542_2539_2537_2533_2526_2516_2515_2508_2503_2499_2494_2492_2490_2486…	927_932_978_988_989_995_997_1004_1008_1015_1016_1020_1032_1044_1048_1053_1074_1081_1084_1101_1102_1103_1110_1111_1129_1137_1143_1144_1146_1150_1153_1169_1177_1178_1181_1184_1189_1218_1227_1230_1242_1243_1247_1250_1266_1272_1284_1285_1289_1290_1300_1311_1313_1317_1324_1325_1327_1341_1342_1345_1349_1351_1356_1360_1369_1380_1383_1388_1392_1394_1403_1418_1421_1424_1429_1438_1441_1448_1450_1452_1456_1…	-1_2.1042_1.6111_3.8466_1.8181_1.6874_2.033_-1_1.2204_2.2389_-1_1.1515_1.4713_1.368_1.2146_1.3649_3.7493_3.3886_2.6739_1.114_2.0503_1.83_1.5341_1.7004_2.2714_1.8762_1.8030000000000002_2.3433_1.1135_2.0677_2.0305_-1_1.5528_1.5487_2.1249_1.359_1.9315_1.6365_3.0036_1.4615_2.0089_1.9572_1.5298_1.472_2.0664_1.6579_2.6808_2.0747_1.3137_1.7388_1.7287_-1_1.3227_1.8807_-1_-1_-1_1.0969_2.841_1.6186_-1_-1_-…	2
447	1	3	2448	2558	1490	1622	0	20	2.0346	2.14815	2448_2450_2459_2465_2468_2477_2478_2479_2488_2492_2495_2508_2510_2513_2514_2515_2516_2517_2530_2558	1490_1515_1526_1530_1532_1547_1548_1550_1559_1561_1563_1583_1584_1588_1592_1593_1594_1595_1618_1622	-1_2.6814_4.5452_1.5205_-1_-1_-1_2.0547_3.2782_-1_2.0635_2.6628_1.4461_1.5178_1.4885_0.8953_1.7373_-1_2.0346_-1	2
464	1	3	2853	2926	1802	1882	0	5	1.688	1.75997	2853_2855_2856_2894_2926	1802_1815_1817_1844_1882	1.6880000000000002_-1_1.4178_-1_2.1741	1
512	1	4	2137	1824	1537	1915	0	74	1.50765	1.66487	2137_2088_2084_2075_2073_2068_2067_2062_2052_2047_2044_2041_2037_2032_2026_2025_2023_2021_2017_2016_2015_2013_2008_2006_2005_2004_2002_1999_1996_1993_1988_1986_1983_1981_1976_1963_1962_1959_1954_1953_1952_1948_1946_1944_1933_1932_1923_1919_1915_1911_1910_1908_1906_1905_1904_1902_1892_1890_1885_1880_1878_1875_1869_1865_1860_1859_1853_1848_1847_1845_1844_1841_1826_1824	1537_1547_1553_1557_1559_1570_1575_1578_1589_1593_1597_1607_1609_1613_1629_1639_1640_1653_1658_1659_1660_1666_1667_1672_1673_1675_1679_1682_1686_1689_1705_1707_1708_1710_1712_1729_1730_1732_1734_1735_1736_1742_1743_1751_1762_1765_1785_1788_1791_1792_1793_1794_1800_1803_1804_1805_1813_1814_1815_1816_1818_1824_1834_1840_1847_1855_1865_1870_1872_1880_1881_1883_1908_1915	-1_1.5256_1.2466_1.2524_3.097_3.6262_1.3641_1.9691_1.8925_1.2268_1.4621_1.6362_1.9029_1.4383_1.6162_1.6313_2.2561_1.6612_1.3399_1.1623_2.7310000000000003_-1_1.0747_1.0704_0.8984_1.5104_1.6413_2.1799_1.5607_1.893_2.4759_-1_1.5042_1.3083_1.4545_0.9126_1.2314_-1_1.3638_1.2814_1.1137_1.5049_2.0340000000000003_1.5335_1.3436_1.5325_2.424_1.2221_2.124_1.3489_-1_3.2858_1.3245_2.12_2.32_2.6354_1.2254_1.37…	1
513	1	4	2094	2396	1928	2273	0	68	1.59285	1.73839	2094_2095_2103_2107_2109_2112_2115_2126_2131_2140_2141_2148_2151_2153_2156_2159_2161_2162_2167_2176_2184_2185_2189_2202_2215_2218_2234_2236_2237_2240_2242_2243_2252_2254_2259_2263_2265_2267_2268_2275_2277_2290_2296_2299_2300_2307_2310_2319_2323_2334_2337_2339_2340_2344_2345_2354_2358_2360_2361_2369_2385_2387_2388_2389_2390_2392_2393_2396	1928_1932_1944_1949_1951_1954_1955_1962_1966_1978_1983_1995_2001_2002_2010_2013_2020_2023_2025_2031_2041_2042_2043_2052_2060_2062_2067_2075_2077_2079_2081_2082_2086_2088_2110_2114_2115_2117_2118_2120_2121_2127_2135_2139_2141_2148_2152_2155_2158_2174_2179_2194_2196_2197_2199_2215_2218_2220_2225_2234_2252_2253_2255_2257_2258_2265_2267_2273	1.4903_1.9774_1.6742_1.5438_2.6481_1.5892_1.5708_1.8134_1.3962_1.3501_1.3919_4.9015_2.247_2.6349_1.2916_2.0694_1.4105_1.8696_1.5834_1.7683_2.4651_1.1638_1.3858_1.3505_3.2718_0.7024_1.1715_1.9253_2.1695_-1_1.4452_2.3694_2.4503_1.5965_1.0898_1.2077_1.7228_1.2497_1.5334_1.8183_1.5475_2.4532_1.571_-1_2.0669999999999997_1.2354_-1_1.7689_1.393_1.057_-1_1.8062_1.6603_1.6679_1.9973_1.7161_1.5116_2.0824_1…	1
514	1	4	1668	1738	1412	1512	0	17	1.6233	1.77771	1668_1675_1678_1686_1689_1690_1693_1694_1695_1705_1707_1708_1713_1714_1718_1723_1738	1412_1422_1424_1434_1441_1445_1446_1447_1448_1467_1471_1472_1481_1483_1487_1489_1512	1.5954_1.9332_1.8777_1.1573_1.5547_1.7183_4.2939_1.9771_1.4046_1.6512_-1_2.3358_1.314_1.3731_1.3595_1.719_1.1785	1
568	1	5	2165	2422	2191	2356	0	38	1.6532	1.78015	2165_2171_2179_2184_2191_2203_2208_2230_2235_2236_2239_2240_2261_2265_2266_2275_2277_2286_2299_2301_2304_2323_2337_2348_2354_2361_2364_2367_2372_2382_2385_2387_2388_2396_2404_2416_2420_2422	2191_2196_2204_2207_2208_2217_2218_2224_2232_2233_2237_2238_2259_2261_2262_2264_2267_2275_2279_2280_2281_2295_2299_2306_2312_2320_2324_2326_2332_2337_2338_2339_2340_2346_2347_2354_2355_2356	1.3385_1.6505_1.777_1.1864_2.4132_1.3309_1.084_1.7690000000000001_1.0364_1.965_2.0059_-1_1.5855_1.4909999999999999_1.5213_2.3253_1.3328_4.8075_1.9247_-1_1.9231_1.3769_1.3671_2.2148_1.7394_1.5433_0.9182_1.9487_1.3592_1.4371_1.2443_1.6809_1.9801_2.6503_2.9113_1.6559_2.3299_1.2599	2
569	1	5	1777	2001	1852	2017	0	34	1.60465	1.81326	1777_1814_1825_1826_1839_1840_1843_1848_1851_1856_1859_1876_1878_1888_1890_1902_1907_1908_1913_1935_1940_1943_1947_1949_1952_1953_1956_1962_1963_1966_1970_1986_1988_2001	1852_1867_1872_1873_1876_1883_1886_1888_1889_1900_1902_1906_1907_1913_1914_1918_1926_1927_1931_1945_1948_1949_1968_1969_1973_1975_1976_1984_1985_1987_1990_1999_2000_2017	2.9804_1.3495_2.1507_2.9419999999999997_1.2929_1.7916_2.3304_2.0077_2.1451_1.2731_1.5221_1.0832_1.6665_1.4989_4.165_1.4485_2.3455_1.2112_-1_1.1622_1.4204_1.6505_2.2453_1.2653_1.8359_1.7826_1.4098_1.3565_1.6165_1.5928_1.4653_-1_2.8436_1.1732	2
570	1	5	3036	3118	1074	1188	0	14	1.5634	1.7513	3036_3060_3061_3066_3076_3078_3082_3083_3088_3091_3100_3109_3110_3118	1074_1102_1103_1112_1116_1126_1133_1134_1146_1151_1158_1171_1172_1188	1.5634_1.4234_1.7462_1.4502_1.453_1.5691_1.3023_1.1552_3.0309_1.334_2.5367_1.8926_2.3099_-1	2
571	1	5	2117	2053	2096	2146	0	9	1.4631	1.7325	2117_2114_2109_2108_2107_2106_2105_2100_2053	2096_2097_2100_2101_2102_2104_2108_2114_2146	-1_1.4631_-1_1.1479_1.9834_2.9556_1.8769_1.311_1.3896	2
619	1	6	1399	1153	940	1203	0	28	1.7331	1.76728	1399_1373_1367_1324_1304_1260_1258_1256_1253_1249_1244_1243_1236_1230_1215_1207_1189_1186_1178_1176_1174_1172_1168_1164_1160_1158_1157_1153	940_950_981_1007_1042_1073_1074_1080_1082_1087_1098_1099_1114_1115_1122_1132_1157_1160_1171_1173_1176_1180_1186_1189_1191_1193_1194_1203	2.795_-1_-1_1.8086_1.8312_1.9987_2.5146_1.3104_1.7613_1.2983_1.7151_2.5272_1.6186_1.2616_2.2142_2.2241_1.5337_1.1367_1.1082_1.5398_-1_2.8588_1.4614_1.7511_1.8868_1.1806_1.0787_-1	1
620	1	6	1353	1524	1583	1738	0	27	1.51745	1.61525	1353_1354_1365_1367_1374_1379_1380_1382_1395_1396_1397_1398_1407_1412_1420_1439_1444_1445_1448_1452_1455_1457_1481_1483_1487_1490_1524	1583_1584_1598_1603_1604_1610_1613_1617_1624_1625_1626_1627_1639_1642_1656_1663_1668_1670_1676_1678_1682_1686_1711_1714_1716_1722_1738	1.1115_2.3988_1.5733_1.4516_1.7654_1.4117_1.5505_1.2978_1.6199_1.4838_-1_1.6451_1.8511_2.2517_1.3937_3.1946_1.2807_1.4844_1.1506_-1_1.7359_1.7984_1.2876_-1_1.4508_0.9965_1.5806	1
627	1	6	1074	1180	1108	1206	0	6	1.8048	1.8761	1074_1100_1117_1160_1164_1180	1108_1135_1159_1174_1189_1206	1.8048_-1_2.0724_-1_1.7511_-1	1
657	1	7	1529	1353	33	262	0	26	1.6271	1.78566	1529_1521_1517_1516_1506_1505_1491_1487_1485_1483_1471_1467_1455_1454_1452_1448_1442_1430_1412_1408_1391_1384_1366_1364_1354_1353	33_50_64_67_81_82_102_117_118_124_151_184_187_189_192_194_205_217_231_232_239_241_248_249_261_262	1.4346_1.661_1.8472_1.7438_1.3636_1.1971_1.1442_1.2426_1.61_1.2016_2.2808_1.6442_1.8949_1.2711_3.0488_0.9948_4.4374_1.1745_1.1503_2.9639_2.7651_1.9096_1.392_1.6837_2.0413_1.329	2
660	1	7	1204	1293	871	1009	0	7	1.4703	1.62057	1204_1211_1234_1238_1248_1264_1293	871_890_910_913_930_964_1009	2.0442_2.1765_1.2934_1.5419999999999998_1.2687_-1_1.3986	2
676	1	8	510	22	6	496	0	120	1.5984	1.81502	510_509_504_502_496_495_494_492_490_485_479_478_475_473_472_471_469_468_463_459_453_451_438_434_431_430_427_415_407_385_382_379_376_372_369_353_350_347_345_344_343_342_335_319_317_312_310_307_297_292_286_285_280_279_278_274_271_264_262_260_259_258_254_246_244_236_235_234_232_226_223_218_212_211_209_206_202_201_200_192_183_182_180_172_168_167_164_156_153_147_145_143_142_121_119_117_111_110_106_98_…	6_8_12_13_16_18_19_23_25_26_28_29_31_33_34_35_36_40_41_42_47_48_68_78_80_85_92_100_102_109_112_113_126_129_130_144_145_146_148_149_150_154_158_165_167_176_177_178_182_185_198_199_201_202_204_207_211_214_216_217_220_222_224_229_231_235_237_241_243_250_251_255_259_260_269_273_276_277_278_281_284_286_288_304_312_313_317_324_328_341_342_344_345_355_357_363_365_366_370_380_384_389_393_398_407_430_432_…	1.3764_2.0995_1.7032_2.465_2.153_1.0627_-1_-1_1.2805_-1_1.6421_1.4827_1.706_2.1118_1.5202_1.7233_-1_2.7367_1.9078_1.1420000000000001_3.1278_3.2391_1.7056_-1_2.6967_1.5878_1.5837_1.2474_-1_1.51_1.3896_2.2656_3.1898_2.4646_1.7675_1.5267_1.5258_1.6717_1.3907_1.4196_1.5430000000000001_3.3779_1.754_1.2095_2.273_2.0_2.4972_1.7727_1.39_1.5572_1.3162_1.1075_1.0329_2.6531_-1_1.5786_1.7703_4.6122_-1_1.2934…	2
677	1	8	745	483	499	740	0	64	1.5629	1.70273	745_738_737_736_734_733_732_731_730_727_725_724_723_721_717_715_712_708_701_697_688_683_677_676_666_663_662_659_649_647_646_638_635_632_631_630_628_623_620_618_615_613_610_607_606_605_581_580_578_574_567_560_559_558_547_540_538_537_535_533_530_529_520_483	499_500_502_504_513_515_516_519_520_525_531_534_539_543_546_548_549_552_563_566_575_584_586_591_599_601_602_604_615_616_617_627_632_634_636_639_640_642_647_649_650_655_659_660_663_665_684_687_688_693_694_701_702_703_711_717_719_723_724_727_728_731_734_740	1.6814_2.6683_1.9369999999999998_1.7953_1.6252_1.9152_1.9914_1.4114_4.9821_0.9253_1.6391_1.4746_1.575_2.1754_1.9880000000000002_1.2243_1.1128_1.7867_1.2908_1.5708_1.504_1.6322_-1_1.0689_1.555_1.168_2.0941_1.4669999999999999_-1_-1_1.0675_1.0859_2.3608_1.9136_1.8659999999999999_-1_1.0589_1.2551_1.2283_1.6808_1.1252_-1_1.4885_1.1958_2.7161_1.4141_1.0307_1.4019_1.2771_-1_1.9803_1.1758_1.1008_1.3114_1…	2
678	1	8	1103	894	971	1238	0	31	1.5795	1.7293	1103_1098_1095_1093_1092_1091_1090_1082_1072_1054_1052_1040_1032_1030_1026_1017_1013_997_996_995_984_982_975_969_958_939_934_932_903_895_894	971_990_992_995_1000_1004_1005_1020_1034_1047_1052_1064_1074_1075_1089_1093_1096_1104_1105_1140_1146_1148_1164_1170_1173_1191_1195_1197_1204_1227_1238	1.7095_1.8584_1.9798_1.9366_-1_1.3843_2.2327_1.5019999999999998_1.9077_1.3551_1.4497_1.3481_2.2763_2.2886_1.5551_1.3337_1.3661_1.4887_1.3958_1.5759_1.7973_1.5087_2.2805_1.8386_2.077_-1_2.6898_1.8838_1.1265_1.4240000000000002_1.5795	2
679	1	8	742	845	749	869	0	25	1.5642	1.69096	742_746_751_756_760_761_768_771_775_781_785_802_803_808_810_816_819_820_827_829_831_834_842_844_845	749_775_786_792_799_800_802_803_809_819_827_835_837_839_840_841_845_847_856_858_859_863_867_868_869	-1_1.5853_1.8487_1.1682_1.3454_1.4443_2.2137_1.3988_-1_1.9106_1.4298_1.2371_1.4615_1.484_1.7878_2.6295_1.5431_1.7926_2.1525_2.595_1.8647_-1_1.8191_1.2456_1.2438	2
722	1	9	3130	3052	1570	1716	0	16	1.2189	1.34223	3130_3124_3118_3109_3105_3101_3091_3090_3089_3085_3083_3082_3078_3072_3054_3052	1570_1610_1631_1651_1653_1659_1663_1667_1669_1691_1693_1696_1702_1708_1713_1716	-1_1.1679_-1_1.5439_-1_-1_1.1819_0.9729_1.4488_1.5786_1.1077_1.3808_2.4464_0.9068_1.1151_1.2559	1
814	2	1	666	1055	375	833	0	75	1.71095	1.85839	666_667_668_680_684_686_687_689_691_698_704_715_718_721_724_729_735_743_746_748_751_752_754_755_761_766_767_769_776_781_785_787_788_790_807_811_817_824_827_829_832_840_841_842_854_859_862_865_880_919_924_925_926_927_928_931_935_943_945_951_954_966_977_983_991_995_997_998_999_1002_1003_1014_1022_1041_1055	375_378_379_398_409_410_411_416_417_423_430_438_439_440_441_445_450_474_479_480_486_487_490_491_497_504_507_510_511_514_516_518_519_522_533_534_545_550_555_559_565_567_573_574_581_590_593_600_646_670_678_679_680_681_682_690_692_695_707_711_717_724_746_750_753_761_765_767_768_776_777_781_792_802_833	-1_2.2638_1.8591_3.1496_1.6673_1.5902_1.4396_1.8335_1.0937_1.7565_1.1701_-1_2.4103_1.5795_-1_2.0047_2.3935_1.7546_1.5648_2.0925_1.2755_1.3531_1.0734_1.5649_2.9329_1.8487_1.2096_1.9421_1.7797_3.5361_2.1541_-1_1.9848_2.713_1.9449_3.1235_1.3948_1.8263_2.0829_-1_1.1966_2.1886_1.5531_3.1746_1.6212_1.1257_1.3815_-1_1.101_1.4869_1.4885_2.8606_-1_-1_2.3189_0.976_-1_1.5477_1.4485_-1_1.8227_1.6484_1.5362_1…	2
815	2	1	301	608	8	281	0	56	1.66775	1.82749	301_308_310_312_322_332_333_334_335_363_372_394_395_406_410_415_420_421_426_427_428_430_434_438_440_441_444_445_446_473_519_520_529_531_537_538_539_543_544_545_548_563_570_581_583_587_588_589_590_591_597_599_602_605_607_608	8_54_56_60_65_72_73_74_75_79_86_100_101_109_114_118_120_121_127_129_131_133_135_140_142_143_144_146_147_150_166_167_179_180_183_185_187_191_193_194_198_206_212_232_236_239_240_241_246_251_262_264_270_273_275_281	2.3355_1.9741_1.5888_1.8474_1.3545_2.9096_1.5088_-1_1.7877_-1_1.4621_1.5731_1.4334_1.5927_1.6709_2.0498_1.6413_1.4046_1.4281_1.4408_1.2249_1.6646_1.2366_2.0395_-1_-1_2.3044_-1_2.9098_1.4735_1.2963_1.8761_1.6808_0.9228_1.4254_1.696_1.0126_1.5635_1.0968_1.3534_-1_2.5365_1.7209_3.1018_2.3486_2.3303_2.5595_-1_-1_-1_1.8117_4.4798_2.1127_1.8142_-1_1.4682	2
822	2	1	261	182	343	373	0	7	1.637	1.81176	261_211_193_190_186_183_182	343_360_362_363_365_372_373	1.3071_2.0411_2.0285_1.6369999999999998_1.4092_2.783_1.4764	2
824	2	1	1110	1076	12	49	0	7	1.7297	1.7935	1110_1107_1090_1087_1083_1078_1076	12_14_19_28_33_48_49	1.4267_1.7187_1.7307_2.1084_1.3595_1.7297_2.4808	2
825	2	1	223	203	623	642	0	6	1.4725	1.56572	223_219_218_215_207_203	623_626_628_632_637_642	1.4725_1.3745_1.0265_1.6447_-1_2.3104	2
835	2	1	218	239	628	655	0	5	1.2268	1.2658	218_229_231_233_239	628_647_648_651_655	1.0265_-1_1.3711_1.5831_1.0825	2
952	2	3	2595	2300	464	724	0	52	1.5117	1.70615	2595_2594_2587_2581_2580_2578_2571_2568_2560_2548_2532_2531_2528_2527_2523_2518_2506_2505_2498_2491_2489_2486_2475_2467_2461_2457_2441_2439_2437_2434_2431_2430_2429_2416_2401_2400_2399_2393_2379_2376_2374_2373_2371_2349_2346_2342_2341_2334_2311_2308_2301_2300	464_465_472_474_475_480_487_490_502_541_548_549_553_557_567_573_583_584_587_590_591_594_602_607_611_612_617_624_625_627_630_631_634_650_665_666_669_675_683_684_686_687_688_699_700_701_702_704_718_721_723_724	1.9558_-1_1.8211_-1_1.3319_2.2065_1.7484_1.5541_1.0349_1.2338_1.3959_1.5151_2.5175_0.8828_1.6713_1.774_2.7679_0.9890000000000001_1.1322_2.1628_2.4822_1.4164_1.4234_2.7984_0.966_1.4785_2.3317_-1_4.9229_1.2169_1.3869_1.1995_1.8915_1.5083_1.2012_2.1442_1.4225_2.2575_1.2384_1.0593_1.4314_1.3514_1.902_2.4093_1.5558_1.8534_1.2747_1.8661_1.2254_1.206_1.7792_-1	2
953	2	3	1549	1273	842	1090	0	32	1.56225	1.82682	1549_1536_1529_1521_1513_1510_1509_1505_1501_1499_1497_1494_1485_1479_1477_1455_1452_1448_1444_1442_1441_1439_1437_1436_1433_1432_1425_1414_1373_1332_1292_1273	842_855_860_865_872_873_877_879_880_881_884_891_898_908_911_926_927_931_933_939_941_946_948_950_953_954_957_962_1011_1037_1052_1090	1.4866_1.8522_-1_1.4526_2.7865_-1_1.4859_1.9847_-1_-1_3.8428_-1_1.3630000000000002_1.5108_1.2742_1.0528_1.5777_1.5778_1.2019_3.0824_1.3357_1.4346_1.8155_1.7543_1.5468_1.4622_2.6218_2.1419_-1_-1_2.199_-1	2
954	2	3	1728	1879	11	151	0	25	1.696	1.89189	1728_1729_1739_1741_1747_1755_1756_1772_1790_1798_1799_1802_1804_1805_1807_1808_1816_1828_1834_1840_1843_1850_1851_1864_1879	11_12_27_28_31_35_36_51_62_64_65_74_76_81_83_84_88_94_96_106_107_120_123_132_151	1.7302_1.6326_2.4281_1.696_1.8373_1.4269999999999998_0.9793_1.5689_1.5479_1.9794_3.8644_4.5452_2.2959_1.7907_-1_1.7525_1.4885_1.8085_1.1648_1.5339_-1_-1_1.2163_1.4422_-1	2
955	2	3	1721	1576	180	325	0	20	1.86565	2.17074	1721_1678_1676_1673_1662_1653_1651_1643_1641_1640_1638_1634_1627_1624_1619_1615_1613_1591_1586_1576	180_217_219_221_229_232_237_238_240_241_245_247_251_254_270_272_274_289_314_325	1.9953_1.7138_4.2733_-1_1.736_1.5265_3.7794_1.2888_-1_3.7127_3.3352_2.0018_2.6161_-1_1.3965_1.3601_1.3965_2.1322_0.4677_-1	2
956	2	3	1898	1990	751	822	0	18	1.8547	2.22171	1898_1906_1912_1918_1919_1923_1935_1939_1948_1955_1959_1960_1962_1963_1976_1988_1989_1990	751_753_761_767_771_775_776_786_793_806_808_809_810_811_813_820_821_822	1.8547_2.8896_1.0891_1.4976_1.8893_1.4152_1.6683_2.4859_1.835_1.6789_4.6327_4.3179_-1_3.0008_1.1702_1.7648_2.5044_2.0746	2
959	2	3	2644	2600	167	209	0	11	1.92145	2.00359	2644_2640_2636_2634_2632_2615_2611_2610_2608_2606_2600	167_170_175_177_178_189_194_196_207_208_209	1.2604_2.9211_1.9873_1.1473_-1_1.8556_-1_-1_1.1925_2.0393_3.6252	2
961	2	3	1995	2115	281	378	0	9	1.208	1.60794	1995_2029_2032_2050_2060_2063_2074_2105_2115	281_309_310_318_330_333_353_371_378	2.1401_1.2002_2.1579_1.208_3.11_1.0617_1.1185_1.1244_1.3507	2
966	2	3	1781	1761	42	58	0	6	1.4157	1.56677	1781_1776_1772_1764_1763_1761	42_47_51_55_57_58	1.5469_1.2088_1.5689_1.2845_1.1247_2.6668	2
968	2	3	2469	2549	514	542	0	6	1.5747	1.89558	2469_2508_2542_2544_2548_2549	514_530_534_535_541_542	3.0374_-1_1.4561_1.5747_1.2338_2.1759	2
969	2	3	1872	1855	128	142	0	6	1.4194	1.4679	1872_1865_1864_1858_1856_1855	128_129_132_138_141_142	1.2912_0.973_1.4422_2.2137_1.4194_-1	2
1007	2	4	2594	2305	531	783	0	58	1.4316	1.56873	2594_2583_2581_2580_2578_2577_2571_2542_2529_2527_2526_2524_2521_2515_2510_2509_2508_2505_2502_2500_2488_2481_2478_2475_2474_2471_2470_2464_2463_2456_2453_2446_2441_2431_2430_2429_2415_2402_2400_2399_2394_2393_2381_2380_2379_2374_2373_2372_2343_2342_2341_2336_2332_2327_2319_2313_2307_2305	531_538_539_540_542_545_552_562_572_576_577_580_584_587_593_597_599_600_603_606_611_614_615_620_621_622_623_627_628_633_636_642_648_660_661_662_675_684_685_686_696_697_724_725_727_735_737_740_748_749_751_758_763_768_771_774_782_783	2.6108_1.1552_-1_1.0351_1.8025_1.6438_1.381_1.949_1.3729_1.0715_1.7574_2.2029_2.6018_1.1547_1.4316_-1_1.4204_1.3583_1.7734_1.2891_2.1836_-1_3.9204_1.5008_1.4635_1.2066_1.4075_1.5106_1.3086_1.4432_1.4741_2.4737_-1_1.1485_1.2421_1.4668_1.469_1.2636_1.4881_1.2784_1.7846_1.1752_1.3488_1.3125_1.2889_1.0993_1.3823_1.1565_1.9853_1.6422_1.4235_1.6927_1.0452_1.436_1.4745_1.3832_-1_2.2516	1
1008	2	4	1738	2011	15	268	0	44	1.71435	1.7707	1738_1741_1746_1751_1780_1781_1782_1783_1790_1791_1801_1802_1804_1807_1819_1823_1830_1834_1843_1844_1874_1887_1890_1894_1895_1896_1912_1915_1917_1918_1935_1952_1957_1965_1969_1976_1978_1980_1990_1996_1998_2008_2009_2011	15_18_21_23_35_36_37_39_59_60_68_75_76_78_89_91_101_102_106_107_134_151_155_157_158_159_165_171_176_177_186_207_216_217_221_223_227_230_237_244_248_263_267_268	1.8363_-1_-1_0.953_2.1063_1.9184_1.3178_1.9027_1.2944_1.6825_1.9144_1.5325_1.7141_3.4412_1.1420000000000001_1.5906_1.347_1.3017_-1_-1_1.5741_2.4016_1.5148_-1_2.1887_-1_1.3547_1.9724_3.1275_2.0138_1.7146_1.8565_1.8372_1.9514_1.4140000000000001_0.9577_1.3426_1.6498_1.9167_2.4733_1.0452_1.5985_2.2938_2.0928	1
1009	2	4	1540	1412	283	396	0	25	1.5794	1.69138	1540_1513_1511_1509_1505_1502_1495_1494_1489_1484_1482_1481_1480_1477_1472_1470_1467_1456_1449_1446_1443_1439_1417_1416_1412	283_300_305_308_309_313_315_316_319_323_325_328_330_334_337_346_348_356_366_370_376_380_394_395_396	1.5028_1.6785_2.013_1.9169999999999998_1.9827_1.1312_1.5794_-1_1.5114_1.6295_1.3030000000000002_1.5198_1.7604_1.4505_1.2471_2.487_2.0819_1.3629_1.4997_1.253_1.4832_1.8155_2.5774_2.1148_-1	1
1010	2	4	2101	2006	769	890	0	16	1.8589	2.24744	2101_2086_2084_2078_2077_2076_2074_2034_2032_2027_2021_2020_2019_2014_2012_2006	769_794_795_804_810_812_814_835_837_844_853_854_855_857_869_890	1.8662_2.9345_1.7472_1.5302_3.7951_-1_1.3041_2.0785_1.8516_1.095_2.6845_-1_1.308_1.7086_4.5814_2.9793	1
1013	2	4	2593	2660	935	976	0	11	1.454	1.54235	2593_2602_2605_2609_2624_2627_2636_2642_2644_2645_2660	935_937_939_942_953_955_957_960_961_966_976	1.2811_1.5302_2.2102_1.3778_-1_-1_1.9257_-1_1.0911_1.7476_1.1751	1
1015	2	4	1725	1682	494	551	0	8	1.8695	1.62358	1725_1720_1710_1707_1697_1694_1689_1682	494_507_509_515_526_530_531_551	-1_-1_1.4546_2.1972_1.989_1.8695_-1_0.6076	1
1103	2	6	1439	1234	1237	1467	0	44	1.6542	1.83315	1439_1404_1403_1399_1395_1394_1393_1392_1391_1380_1375_1369_1367_1364_1359_1356_1355_1353_1348_1345_1342_1337_1333_1331_1329_1328_1327_1308_1306_1304_1303_1288_1287_1283_1273_1271_1267_1264_1257_1254_1251_1245_1241_1234	1237_1249_1250_1257_1260_1262_1263_1266_1267_1273_1277_1282_1285_1290_1295_1299_1301_1305_1311_1313_1316_1320_1331_1340_1343_1344_1347_1368_1369_1373_1377_1382_1408_1414_1417_1423_1425_1426_1429_1430_1432_1456_1462_1467	1.8802_1.4612_0.9468_2.7417_1.671_2.2817_-1_1.2234_-1_1.3882_-1_1.8545_-1_1.5515_1.6552_1.5485_3.5275_-1_-1_1.5201_1.7561_-1_1.4342_1.6278_2.5279_1.6589_1.0844_-1_1.8773_1.4254_1.3138_3.4301_1.4662_1.6665_1.5923_1.5664_2.9897_-1_-1_2.9997_1.6953_1.6009_1.6532_1.7095	1
1127	2	7	1234	1376	434	684	0	30	1.72955	1.80856	1234_1239_1240_1250_1251_1254_1257_1273_1278_1281_1282_1283_1293_1298_1300_1312_1323_1325_1330_1332_1337_1338_1348_1353_1354_1358_1360_1367_1372_1376	434_451_452_460_483_504_505_511_512_514_517_519_537_541_547_552_562_565_566_597_598_599_628_630_632_645_648_665_666_684	0.9973_2.4389_1.7342_1.5224_1.9353_1.8798_1.7249_1.6557_1.1066_1.1245_3.7589_-1_1.5064_2.2477_-1_1.7722_2.1622_1.5679_1.2022_3.1934_2.3563_1.7986_1.3625_2.2803_1.1791_1.4324_1.9654_1.4276_1.4989_1.8082	2
1152	2	8	624	303	183	464	0	60	1.61935	1.77531	624_619_614_612_611_607_603_600_597_595_590_586_584_581_578_572_570_567_566_565_563_561_558_542_537_531_528_527_521_520_487_479_478_446_441_440_425_421_419_414_399_386_378_372_367_366_362_358_357_355_333_331_330_328_327_325_310_309_305_303	183_187_197_198_200_206_212_214_216_225_231_234_235_243_245_254_259_266_271_272_273_274_279_282_284_288_295_296_311_313_318_330_331_340_344_345_351_355_358_361_372_385_392_398_408_410_416_423_424_425_430_432_433_436_437_443_459_460_462_464	3.7973_1.1466_1.6932_1.3186_1.6226_-1_1.5449_-1_1.8699_1.202_3.7465_1.3395_1.8752_3.6841_1.3528_-1_1.2302_1.2513_1.726_1.5873_1.2718_2.0109_1.8841_-1_1.5016_1.3051_1.8426_1.2787_2.9973_1.1817_2.1091_1.6023_1.3359999999999999_-1_2.7689999999999997_-1_1.4878_1.5661_1.4499_1.6161_1.9713_1.1767_1.0326_1.1522_1.9698_1.9157_1.7352_2.2482_1.5246_-1_-1_1.7178_2.5111_2.0116_2.3586_1.4001_1.9852_1.6873_1.6…	1
1153	2	8	978	766	452	773	0	38	1.7051	1.73792	978_977_976_975_972_971_968_966_963_956_955_954_952_941_940_937_932_921_916_914_884_876_866_860_854_850_846_842_840_839_831_829_822_818_814_809_807_766	452_500_501_507_508_512_524_534_536_542_545_546_547_567_568_573_574_589_594_597_623_652_668_674_684_689_691_693_694_696_699_702_710_715_718_726_727_773	2.8537_-1_3.2110000000000003_2.2269_2.1191_1.3980000000000001_1.3955_1.6807_1.7445_1.9962_2.0913_1.4474_1.1686_1.3775_1.5058_1.7875_-1_1.7295_1.9194_1.2069_1.4773_1.2215_1.3693_1.297_1.3122_1.8063_1.3537_1.4274_1.5316_1.7630000000000001_1.9908_-1_-1_1.6496_1.7926_2.1439_1.7632_2.3304	1
1154	2	8	780	694	2	97	0	21	1.74025	2.04388	780_769_768_766_763_762_757_754_746_745_737_731_728_712_711_707_705_704_703_702_694	2_6_10_12_14_15_20_25_28_30_45_52_58_68_70_75_76_85_88_93_97	-1_2.0441_1.3709_1.82_2.6636_2.0107_2.5178_1.212_1.271_1.4888_1.3127_1.6605_1.5339_2.005_1.1014_1.5533_3.4355_2.2183_1.0793_6.1306_2.4483	1
1155	2	8	977	1056	775	864	0	12	1.5826	2.04441	977_994_995_999_1000_1002_1008_1014_1030_1038_1054_1056	775_797_800_802_805_809_815_819_836_846_860_864	1.757_1.2223_1.5706_1.5946_4.9584_2.6702_1.1339_2.1003_1.2574_1.1694_1.4717_3.6271	1
1157	2	8	1123	1030	738	836	0	10	1.88245	1.85421	1123_1118_1112_1110_1108_1107_1095_1082_1041_1030	738_747_755_758_759_761_773_805_835_836	2.0686_1.6509_1.3241_1.161_1.9838_1.7811_2.5915_2.2618_2.4619_1.2574	1
1158	2	8	286	187	853	966	0	8	1.8624	1.89361	286_283_280_263_259_253_222_187	853_900_902_926_943_948_963_966	2.6504_1.4005_1.4202_2.1446_1.7144_1.2948_2.0104_2.5136	1
1161	2	8	152	110	1184	1285	0	6	1.5767	1.62623	152_138_114_113_111_110	1184_1214_1248_1259_1282_1285	2.7165_1.8625_2.1232_1.2909_0.7198_1.0445	1
1166	2	8	1078	1089	465	498	0	5	1.409	1.637	1078_1079_1080_1087_1089	465_469_471_485_498	2.4425_1.409_1.6881_1.3903_1.2551	1
1167	2	8	864	902	103	164	0	5	1.43415	1.90095	864_890_895_900_902	103_141_151_162_164	3.3794_-1_1.3561_1.3869999999999998_1.4813	1
1278	3	1	2187	1674	2521	3020	0	107	1.5151	1.64746	2187_2178_2172_2163_2159_2147_2138_2130_2129_2126_2121_2120_2119_2115_2114_2111_2109_2107_2103_2102_2099_2084_2081_2069_2064_2057_2056_2050_2044_2043_2035_2034_2033_2029_2025_2024_2017_2005_2002_1997_1992_1989_1981_1980_1966_1958_1952_1951_1949_1942_1941_1937_1933_1932_1931_1925_1918_1917_1907_1900_1895_1894_1893_1889_1885_1882_1879_1877_1876_1874_1872_1870_1867_1845_1840_1836_1828_1817_1815_1810…	2521_2527_2531_2539_2541_2549_2558_2564_2565_2568_2569_2570_2572_2573_2574_2580_2581_2584_2587_2590_2591_2610_2613_2620_2622_2635_2636_2641_2644_2646_2652_2655_2656_2664_2667_2669_2678_2691_2693_2697_2698_2700_2703_2708_2728_2734_2740_2741_2744_2756_2758_2762_2766_2769_2772_2776_2781_2782_2795_2798_2802_2803_2804_2811_2812_2818_2820_2825_2826_2828_2830_2831_2834_2841_2847_2849_2851_2855_2856_2859…	1.2849_1.5969_1.3787_1.546_1.6273_-1_-1_-1_2.9308_2.1844_-1_1.2942_0.9766_1.1439_3.2689999999999997_-1_1.7331_1.18_1.4291_2.3041_1.3334_1.6186_-1_1.8392_1.5996_1.2108_1.6544_2.0783_1.2688_2.1752_1.1165_1.5074_1.1869_1.4361_0.8396_1.1256_1.2057_1.203_1.4532_1.5292_1.4924_1.6789_1.4537_1.6769_1.3761_1.7834_1.79_1.4195_1.4181_-1_1.5914_1.0012_2.4688_-1_1.7793_2.1292_1.7837_1.7252_1.4452_1.4881_1.307…	2
1279	3	1	1490	978	2448	3009	0	86	1.7358	1.91716	1490_1485_1475_1472_1471_1459_1456_1452_1450_1448_1441_1438_1429_1426_1421_1418_1403_1394_1392_1388_1383_1380_1369_1360_1356_1351_1349_1345_1342_1341_1327_1325_1324_1317_1313_1310_1300_1290_1289_1285_1284_1272_1266_1250_1247_1243_1242_1230_1227_1218_1189_1184_1181_1178_1177_1169_1153_1150_1146_1144_1143_1137_1129_1111_1110_1103_1102_1101_1084_1081_1074_1058_1048_1044_1032_1020_1017_1016_1015_1008…	2448_2453_2465_2470_2471_2476_2479_2486_2490_2492_2494_2499_2503_2508_2515_2516_2526_2533_2537_2539_2542_2547_2549_2553_2558_2564_2565_2578_2580_2581_2596_2597_2604_2607_2610_2613_2620_2625_2628_2633_2636_2642_2654_2668_2670_2681_2682_2698_2700_2703_2737_2740_2742_2744_2745_2754_2766_2775_2776_2779_2784_2786_2793_2810_2811_2827_2830_2831_2841_2845_2852_2881_2896_2904_2916_2943_2951_2952_2953_2964…	-1_1.8775_2.6134_2.2308_1.4744_1.455_1.7328_1.9686_1.6723_-1_1.2641_2.2172_1.4672_5.2062_1.4415_1.5125_1.2705_1.8418_1.635_1.8259_2.8771_1.462_3.4739999999999998_1.6935_-1_-1_-1_1.6186_2.841_1.0969_-1_-1_-1_1.8807_1.3227_2.9415_1.7287_1.7388_1.3137_2.0747_2.6808_1.6579_2.0664_1.472_1.5298_1.9572_2.0089_1.4615_2.0524_1.6365_1.9315_1.359_2.1249_1.5487_1.5528_-1_2.0305_2.0677_1.1135_2.3433_1.8030000…	1
1280	3	1	1490	1618	2448	2530	0	19	2.0346	2.19355	1490_1514_1526_1530_1532_1547_1548_1550_1559_1561_1563_1583_1584_1588_1592_1593_1594_1595_1618	2448_2450_2459_2465_2468_2477_2478_2479_2488_2492_2495_2508_2510_2513_2514_2515_2516_2517_2530	-1_3.2717_4.5452_1.5205_-1_-1_-1_2.0547_3.2782_-1_2.0635_2.6628_1.4461_1.5178_1.4885_0.8953_1.7373_-1_2.0346	1
1295	3	1	1802	1882	2853	2926	0	5	1.688	1.75997	1802_1815_1817_1844_1882	2853_2855_2856_2894_2926	1.6880000000000002_-1_1.4178_-1_2.1741	2
1343	3	2	724	464	2300	2595	0	52	1.5117	1.7058	724_723_721_718_704_702_701_700_699_688_687_685_684_683_675_669_666_665_650_634_631_630_627_625_624_617_612_611_607_602_594_591_590_587_584_583_573_567_557_555_549_548_534_502_490_487_480_475_474_472_465_464	2300_2301_2308_2311_2334_2341_2342_2344_2349_2371_2373_2374_2376_2379_2393_2399_2400_2401_2416_2429_2430_2431_2434_2437_2439_2441_2457_2461_2467_2475_2486_2489_2491_2498_2505_2506_2518_2523_2527_2528_2531_2532_2542_2560_2568_2571_2578_2580_2581_2587_2594_2595	-1_1.7792_1.206_1.2254_1.8661_1.2747_1.8534_1.7990000000000002_2.4093_1.902_1.3514_1.1340000000000001_1.0593_1.2384_2.2575_1.4225_2.1442_1.2012_1.5083_1.8915_1.1995_1.3869_1.2169_4.9229_-1_2.3317_1.4785_0.966_2.7984_1.4234_1.4164_2.4822_2.1628_1.1322_0.9890000000000001_2.7679_1.774_1.6713_0.8828_2.3326_1.5151_1.3959_1.4561_1.0349_1.5541_1.7484_2.2065_1.3319_-1_1.8211_-1_1.9558	1
1344	3	2	1090	842	1273	1549	0	32	1.5777	1.83654	1090_1052_1037_1011_962_957_954_953_950_948_946_941_939_933_931_927_926_923_911_908_898_891_881_880_879_877_873_872_865_861_855_842	1273_1292_1332_1373_1414_1425_1432_1433_1436_1437_1439_1441_1442_1444_1448_1452_1455_1460_1477_1479_1485_1494_1499_1501_1505_1509_1510_1513_1521_1530_1536_1549	-1_2.199_-1_-1_2.1419_2.6218_1.4622_1.5468_1.7543_1.8155_1.4346_1.3357_3.0824_1.2019_1.5778_1.5777_1.0528_3.2775_1.2742_1.5108_1.3630000000000002_-1_-1_-1_1.9847_1.4859_-1_2.7865_1.4526_2.635_1.8522_1.4866	1
1345	3	2	11	151	1728	1879	0	25	1.696	1.87474	11_12_27_28_31_35_36_47_62_64_65_74_76_81_83_84_88_94_96_106_107_120_123_132_151	1728_1729_1739_1741_1747_1755_1756_1776_1790_1798_1799_1802_1804_1805_1807_1808_1816_1828_1834_1840_1843_1850_1851_1864_1879	1.7302_1.6326_2.4281_1.696_1.8373_1.4269999999999998_0.9793_1.2088_1.5479_1.9794_3.8644_4.5452_2.2959_1.7907_-1_1.7525_1.4885_1.8085_1.1648_1.5339_-1_-1_1.2163_1.4422_-1	1
1346	3	2	325	180	1576	1721	0	20	1.86565	2.17074	325_314_289_274_272_270_254_251_247_245_241_240_238_237_232_229_221_219_217_180	1576_1586_1591_1613_1615_1619_1624_1627_1634_1638_1640_1641_1643_1651_1653_1662_1673_1676_1678_1721	-1_0.4677_2.1322_1.3965_1.3601_1.3965_-1_2.6161_2.0018_3.3352_3.7127_-1_1.2888_3.7794_1.5265_1.736_-1_4.2733_1.7138_1.9953	1
1347	3	2	751	822	1898	1990	0	18	1.84485	2.06937	751_753_761_767_771_775_776_786_793_806_807_808_809_810_813_820_821_822	1898_1906_1912_1918_1919_1923_1935_1939_1948_1955_1959_1960_1962_1963_1976_1988_1989_1990	1.8547_2.8896_1.0891_1.4976_1.8893_1.4152_1.6683_2.4859_1.835_1.6789_-1_3.722_-1_3.5703_1.1702_1.7648_2.5044_2.0746	1
1351	3	2	209	167	2600	2644	0	11	1.92145	2.1197	209_208_207_194_191_189_178_177_175_170_167	2600_2606_2608_2610_2611_2615_2632_2634_2636_2640_2644	3.6252_2.0393_1.1925_3.3262_1.8421_1.8556_-1_1.1473_1.9873_2.9211_1.2604	1
1352	3	2	281	378	1995	2115	0	9	1.208	1.60794	281_309_310_318_330_333_353_371_378	1995_2029_2032_2050_2060_2063_2074_2105_2115	2.1401_1.2002_2.1579_1.208_3.11_1.0617_1.1185_1.1244_1.3507	1
1358	3	2	58	42	1761	1780	0	6	1.4267	1.68135	58_57_55_51_47_42	1761_1763_1764_1772_1776_1780	2.6668_1.1247_1.2845_1.5689_1.2088_2.2344	1
1359	3	2	142	128	1855	1872	0	6	1.4194	1.4679	142_141_138_132_129_128	1855_1856_1858_1864_1865_1872	-1_1.4194_2.2137_1.4422_0.973_1.2912	1
1368	3	2	2269	2209	2193	2239	0	5	1.8853	2.7546	2269_2241_2219_2214_2209	2193_2211_2228_2235_2239	1.7436_5.541_2.0269999999999997_1.7068_-1	1
1400	3	3	981	1390	1697	2166	0	86	1.72	1.84892	981_988_996_1008_1010_1015_1017_1044_1053_1068_1075_1076_1077_1078_1084_1085_1086_1087_1090_1097_1098_1101_1102_1106_1110_1113_1117_1119_1120_1133_1138_1139_1146_1153_1154_1155_1156_1162_1166_1167_1172_1176_1178_1184_1185_1187_1194_1206_1209_1218_1221_1225_1227_1230_1231_1232_1253_1254_1260_1282_1283_1284_1287_1288_1291_1300_1308_1309_1310_1311_1312_1313_1315_1333_1334_1338_1341_1342_1349_1351_13…	1697_1709_1717_1731_1735_1741_1744_1765_1789_1803_1832_1834_1835_1839_1845_1846_1847_1850_1856_1862_1863_1870_1872_1881_1889_1891_1896_1902_1903_1912_1915_1916_1925_1933_1934_1935_1936_1939_1943_1944_1946_1948_1949_1952_1955_1956_1961_1962_1975_1981_1985_1988_1989_1992_1993_1995_2026_2027_2031_2053_2055_2056_2058_2060_2063_2069_2078_2079_2080_2081_2083_2084_2085_2105_2106_2108_2109_2111_2129_2130…	1.746_2.3985_1.9844_1.3714_1.4748_2.6029_1.5005_2.4661_1.2704_1.499_1.3638_2.7767_1.3423_1.3482_1.5423_-1_1.5574_-1_1.7456_2.5236_-1_2.3934_1.6842_1.4961_1.4003_1.474_1.7177_1.6307_1.7922_2.0631_1.8153_2.3777_2.9773_2.3327_1.2339_1.6697_3.3688_1.1638_-1_2.0224_1.6938_1.6025_1.7404_2.2346_1.9188_1.1239_1.8394_1.633_1.72_1.7077_1.7736_-1_1.8551_2.2113_1.9387_1.2888_1.3923_1.0543_1.0378_1.7888_1.768…	2
1401	3	3	1697	2166	981	1390	0	84	1.7456	1.87002	1697_1709_1717_1731_1735_1741_1744_1765_1789_1803_1832_1834_1835_1839_1847_1850_1851_1852_1856_1862_1863_1870_1872_1881_1889_1891_1896_1902_1903_1912_1915_1916_1925_1933_1934_1935_1936_1939_1943_1944_1946_1948_1949_1952_1955_1956_1961_1962_1975_1981_1985_1989_1992_1993_1995_2026_2027_2031_2053_2055_2056_2058_2060_2069_2078_2079_2080_2081_2083_2084_2085_2105_2106_2108_2109_2111_2129_2130_2138_2143…	981_988_996_1008_1010_1015_1017_1044_1053_1068_1075_1076_1077_1078_1084_1085_1086_1087_1090_1097_1098_1101_1102_1106_1110_1113_1117_1119_1120_1133_1138_1139_1146_1153_1154_1155_1156_1162_1166_1167_1172_1176_1178_1184_1185_1187_1194_1206_1209_1218_1221_1227_1230_1231_1232_1253_1254_1260_1282_1283_1284_1287_1288_1300_1308_1309_1310_1311_1312_1313_1315_1333_1334_1338_1341_1342_1349_1351_1356_1364_13…	1.746_2.3985_1.9844_1.3714_1.4748_2.6029_1.5005_2.4661_1.2704_1.499_1.3638_2.7767_1.3423_1.3482_2.1713_2.4896_1.845_-1_1.7456_2.5236_-1_2.3934_1.6842_1.4961_1.4003_1.474_1.7177_1.6307_1.7922_2.0631_1.8153_2.3777_2.9773_2.3327_1.2339_1.6697_3.3688_1.1638_-1_2.0224_1.6938_1.6025_1.7404_2.2346_1.9188_1.1239_1.8394_1.633_1.72_1.7077_1.7736_1.8551_2.2113_1.9387_1.2888_1.3923_1.0543_1.0378_1.7888_1.768…	1
1421	3	3	2252	2201	387	430	0	5	1.8799	2.05253	2252_2242_2231_2229_2201	387_389_394_418_430	-1_1.8799_1.8268_-1_2.4509	1
1424	3	3	430	387	2201	2252	0	5	1.8799	2.05253	430_418_394_389_387	2201_2229_2231_2242_2252	2.4509_-1_1.8268_1.8799_-1	2
1452	3	4	373	701	424	749	0	53	1.4873	1.5092	373_378_397_408_409_411_418_427_445_450_454_463_466_474_475_480_487_495_502_534_539_557_563_565_584_589_591_602_607_609_617_630_631_634_637_639_640_643_661_666_669_671_672_673_675_677_680_681_683_686_687_700_701	424_427_443_456_471_483_484_504_513_521_525_529_531_539_540_542_552_557_558_562_567_576_578_579_600_608_611_620_626_629_648_660_661_662_665_670_672_673_679_685_686_692_694_695_697_700_721_722_727_735_737_748_749	1.6631_2.6858_0.6573_0.3659_1.7092_0.4124_1.8061_0.1318_3.545_-1_1.2555_1.2262_3.1151_1.876_1.4785_-1_1.0465_1.5366_1.7539_1.5045_1.0045_1.7718_1.3965_1.4983_1.4879_1.5078_1.391_1.1474_2.2047_1.459_1.7496_2.3026_1.5221_1.4080000000000001_1.9819_1.8619999999999999_1.3261_1.3649_1.2009_1.6880000000000002_1.0947_1.2312_1.5230000000000001_1.9408_1.1325_1.1397_1.0492_1.865_0.9739_1.3177_1.4873_1.8957_…	2
1453	3	4	761	946	165	380	0	36	1.5984	1.82952	761_767_772_776_796_813_815_817_818_822_824_831_832_837_838_839_844_862_866_872_877_879_891_895_897_909_911_917_918_920_925_929_930_935_937_946	165_177_178_186_205_223_229_231_232_237_243_247_249_260_266_275_276_294_299_300_308_309_316_320_322_331_334_339_344_352_355_363_365_372_375_380	1.4065_1.6301_1.5629_1.3072_2.2916_1.0011_1.9867_1.368_1.2131_2.5795_1.5918_1.8341_1.2421_3.7639_1.5984_2.4694_2.2851_1.9168_1.1735_2.4854_1.9498_-1_1.7002_1.2349_1.4578_1.2823_1.3335_1.0839_3.904_1.0402_1.3025_1.9504_2.2035_3.4284_1.185_2.2696	2
1454	3	4	25	139	17	124	0	24	1.5571	1.61597	25_28_41_42_46_47_49_56_57_60_61_62_69_71_74_76_83_92_93_96_102_107_109_139	17_18_31_34_42_43_44_48_49_52_56_59_64_70_75_76_78_95_99_102_103_107_109_124	1.7246_1.4823_1.2424_1.5571_1.4929_1.2259_1.7176_1.8614_1.0434_2.171_1.8668_1.0779_2.0838_1.1654_2.3934_1.6712_-1_2.6406_1.6649_1.3552_1.6796_1.2579_1.3886_1.4034	2
1455	3	4	343	167	811	961	0	22	1.56435	1.79669	343_327_310_295_287_274_272_255_254_247_245_241_237_234_233_231_221_219_184_175_171_167	811_818_837_843_881_888_889_893_894_901_902_905_914_915_919_922_927_931_948_957_959_961	0.4818_-1_3.2346_1.4201_2.0248_3.5258_1.9426_1.5394_1.6384_3.0660000000000003_3.0331_-1_1.5958_1.1439_1.5893_1.0229_-1_1.5242_1.3065_-1_1.1414_1.1099	2
1465	3	4	144	123	116	173	0	5	2.0017	1.7978	144_143_140_139_123	116_118_123_124_173	2.0142_1.5244_2.0017_1.4034_2.0453	2
1667	4	10	1075	998	1109	1203	0	15	1.8593	2.31148	1075_1074_1073_1071_1070_1067_1065_1048_1047_1032_1030_1027_1023_1021_998	1109_1110_1114_1116_1117_1122_1124_1127_1162_1183_1185_1193_1196_1197_1203	2.594_-1_-1_1.8593_2.5029_1.6211_3.0846_5.5266_1.5404_2.9446_1.7009_1.2384_1.7166_1.3037_2.4161	1
1673	4	10	1034	1056	1130	1171	0	6	1.6242	1.81053	1034_1037_1038_1047_1053_1056	1130_1145_1147_1162_1165_1171	1.5135_1.459_1.7080000000000002_1.5404_2.8909_1.7514	1
1693	4	1	1915	1537	1824	2137	0	75	1.512	1.65795	1915_1908_1883_1881_1880_1872_1870_1865_1855_1847_1840_1834_1828_1824_1818_1816_1815_1814_1813_1805_1804_1803_1799_1794_1793_1792_1791_1788_1779_1765_1762_1751_1743_1742_1736_1735_1734_1732_1730_1729_1712_1710_1708_1707_1704_1689_1686_1682_1679_1675_1673_1672_1667_1666_1660_1659_1658_1653_1640_1639_1629_1613_1609_1607_1597_1593_1589_1578_1575_1572_1559_1557_1553_1547_1537	1824_1826_1841_1844_1845_1847_1848_1853_1859_1860_1865_1869_1873_1875_1878_1880_1885_1890_1892_1902_1904_1905_1906_1908_1910_1911_1915_1919_1923_1932_1933_1944_1946_1948_1952_1953_1954_1959_1962_1963_1976_1981_1983_1986_1988_1993_1996_1999_2002_2004_2005_2006_2008_2013_2015_2017_2018_2021_2023_2025_2026_2032_2037_2040_2044_2047_2052_2062_2067_2068_2073_2075_2084_2088_2137	1.2446_2.0158_0.9519_1.7503_1.0279_1.6444_1.9833_1.4749_1.7297_-1_1.3858_2.6267_2.2430000000000003_1.3626_1.6401_1.3287_1.1785_1.375_1.2254_2.6354_2.32_2.12_1.5192_3.2858_-1_1.3489_2.124_1.2221_2.8458_1.5325_1.3436_1.5335_2.0340000000000003_1.5049_1.1137_1.2814_1.3638_-1_1.2314_0.9126_1.4545_1.3083_1.5042_-1_2.9592_1.893_1.5607_2.1799_1.6413_1.5104_0.8984_1.0704_1.0747_-1_2.7310000000000003_0.961…	2
1694	4	1	1928	2273	2094	2396	0	68	1.59285	1.73839	1928_1932_1944_1949_1951_1954_1955_1962_1966_1978_1983_1995_2001_2002_2010_2013_2020_2023_2025_2031_2041_2042_2043_2052_2060_2062_2067_2075_2077_2079_2081_2082_2086_2088_2110_2114_2115_2117_2118_2120_2121_2127_2135_2139_2141_2148_2152_2155_2158_2174_2179_2194_2196_2197_2199_2215_2218_2220_2225_2234_2252_2253_2255_2257_2258_2265_2267_2273	2094_2095_2103_2107_2109_2112_2115_2126_2131_2140_2141_2148_2151_2153_2156_2159_2161_2162_2167_2176_2184_2185_2189_2202_2215_2218_2234_2236_2237_2240_2242_2243_2252_2254_2259_2263_2265_2267_2268_2275_2277_2290_2296_2299_2300_2307_2310_2319_2323_2334_2337_2339_2340_2344_2345_2354_2358_2360_2361_2369_2385_2387_2388_2389_2390_2392_2393_2396	1.4903_1.9774_1.6742_1.5438_2.6481_1.5892_1.5708_1.8134_1.3962_1.3501_1.3919_4.9015_2.247_2.6349_1.2916_2.0694_1.4105_1.8696_1.5834_1.7683_2.4651_1.1638_1.3858_1.3505_3.2718_0.7024_1.1715_1.9253_2.1695_-1_1.4452_2.3694_2.4503_1.5965_1.0898_1.2077_1.7228_1.2497_1.5334_1.8183_1.5475_2.4532_1.571_-1_2.0669999999999997_1.2354_-1_1.7689_1.393_1.057_-1_1.8062_1.6603_1.6679_1.9973_1.7161_1.5116_2.0824_1…	2
1695	4	1	1412	1512	1668	1738	0	17	1.6233	1.77771	1412_1422_1424_1434_1441_1445_1446_1447_1448_1467_1471_1472_1481_1483_1487_1489_1512	1668_1675_1678_1686_1689_1690_1693_1694_1695_1705_1707_1708_1713_1714_1718_1723_1738	1.5954_1.9332_1.8777_1.1573_1.5547_1.7183_4.2939_1.9771_1.4046_1.6512_-1_2.3358_1.314_1.3731_1.3595_1.719_1.1785	2
1698	4	1	1126	1098	1553	1565	0	6	1.5841	1.9251	1126_1119_1118_1106_1103_1098	1553_1558_1559_1560_1562_1565	0.9235_1.5841_1.8644_1.5235_3.73_-1	2
1702	4	1	2260	2229	2296	2373	0	5	1.83955	1.8305	2260_2237_2234_2232_2229	2296_2326_2369_2371_2373	-1_2.2362_1.3378_2.3051_1.4429	2
1745	4	2	783	531	2305	2594	0	58	1.4316	1.60062	783_782_774_771_768_763_758_751_749_748_740_737_735_727_725_724_697_696_686_685_684_675_662_661_660_648_642_636_633_628_627_623_622_621_620_615_614_611_606_603_600_599_597_593_587_584_580_577_576_572_562_552_545_542_540_539_538_531	2305_2307_2313_2319_2327_2332_2336_2341_2342_2344_2372_2373_2374_2379_2380_2381_2393_2394_2399_2400_2402_2415_2429_2430_2431_2441_2447_2453_2456_2463_2464_2470_2471_2474_2475_2478_2481_2488_2500_2502_2505_2508_2509_2510_2515_2521_2524_2526_2527_2529_2542_2571_2577_2578_2580_2581_2583_2594	2.2516_-1_1.3832_1.4745_1.436_1.0452_1.6927_1.4235_1.6422_2.0394_1.1565_1.3823_1.0993_1.2889_1.3125_1.3488_1.1752_1.7846_1.2784_1.4881_1.2636_1.469_1.4668_1.2421_1.1485_-1_4.1097_1.4741_1.4432_1.3086_1.5106_1.4075_1.2066_1.4635_1.5008_3.9204_-1_2.1836_1.2891_1.7734_1.3583_1.4204_-1_1.4316_1.1547_2.6018_2.2029_1.7574_1.0715_1.3729_1.949_1.381_1.6438_1.8025_1.0351_-1_1.1552_2.6108	2
1746	4	2	15	268	1738	2011	0	45	1.7141	1.75994	15_18_21_23_35_36_37_39_59_60_68_75_76_78_89_91_101_102_106_107_131_134_151_155_157_158_159_165_171_176_177_186_207_216_217_221_223_227_230_237_244_248_263_267_268	1738_1741_1746_1751_1780_1781_1782_1783_1790_1791_1801_1802_1804_1807_1819_1823_1830_1834_1843_1844_1862_1874_1887_1890_1894_1895_1896_1912_1915_1917_1918_1935_1952_1957_1965_1969_1976_1978_1980_1990_1996_1998_2008_2009_2011	1.8363_-1_-1_0.953_2.1063_1.9184_1.3178_1.9027_1.2944_1.6825_1.9144_1.5325_1.7141_3.4412_1.1420000000000001_1.5906_1.347_1.3017_-1_-1_1.3511_1.5741_2.4016_1.5148_-1_2.1887_-1_1.3547_1.9724_3.1275_2.0138_1.7146_1.8565_1.8372_1.9514_1.4140000000000001_0.9577_1.3426_1.6498_1.9167_2.4733_1.0452_1.5985_2.2938_2.0928	2
1747	4	2	396	283	1412	1540	0	25	1.5794	1.68722	396_395_394_380_376_370_366_356_348_346_337_334_330_328_325_323_319_316_315_313_309_308_305_303_283	1412_1416_1417_1439_1443_1446_1449_1456_1467_1470_1472_1477_1480_1481_1482_1484_1489_1494_1495_1502_1505_1509_1511_1513_1540	-1_2.1148_2.5774_1.8155_1.4832_1.253_1.4997_1.3629_2.0819_2.487_1.2471_1.4505_1.7604_1.5198_1.3030000000000002_1.6295_1.5114_-1_1.5794_1.1312_1.9827_1.9169999999999998_2.013_1.5828_1.5028	2
1748	4	2	890	769	2006	2101	0	16	1.8516	2.19907	890_869_857_855_853_852_844_837_835_814_812_810_804_795_794_769	2006_2012_2014_2019_2020_2021_2027_2032_2034_2074_2076_2077_2078_2084_2086_2101	2.9793_4.5814_1.7086_1.308_1.3325_2.8739_1.095_1.8516_2.0785_1.3041_-1_3.7951_1.5302_1.7472_2.9345_1.8662	2
1749	4	2	881	927	1591	1673	0	13	1.8109	2.10147	881_884_888_889_890_898_901_902_905_909_913_926_927	1591_1607_1613_1615_1622_1629_1634_1638_1640_1647_1651_1665_1673	1.5043_-1_2.8676_1.6152_1.8109_2.2476_-1_-1_2.5368_2.9393_1.6508_-1_1.7407	2
1751	4	2	935	976	2593	2660	0	11	1.454	1.54235	935_937_939_942_953_955_957_960_961_966_976	2593_2602_2605_2609_2624_2627_2636_2642_2644_2645_2660	1.2811_1.5302_2.2102_1.3778_-1_-1_1.9257_-1_1.0911_1.7476_1.1751	2
1753	4	2	551	491	1682	1722	0	8	1.68315	1.60245	551_531_530_526_515_509_507_491	1682_1689_1694_1697_1707_1710_1720_1722	0.6076_-1_1.8695_1.989_2.1972_1.4546_-1_1.4968	2
1793	4	3	424	751	373	702	0	53	1.4873	1.52845	424_427_443_471_483_484_504_513_521_525_529_531_539_540_542_552_557_558_562_567_576_578_579_600_608_611_620_626_629_648_660_661_662_665_670_672_673_679_685_686_692_694_695_697_700_721_722_727_735_737_748_749_751	373_378_397_409_411_418_427_445_450_454_463_466_474_475_480_487_495_502_534_539_557_563_565_584_589_591_602_607_609_617_630_631_634_637_639_640_643_661_666_669_671_672_673_675_677_680_681_683_686_687_700_701_702	1.6631_2.6858_0.6573_1.7092_0.4124_1.8061_0.1318_3.545_-1_1.2555_1.2262_3.1151_1.876_1.4785_-1_1.0465_1.5366_1.7539_1.5045_1.0045_1.7718_1.3965_1.4983_1.4879_1.5078_1.391_1.1474_2.2047_1.459_1.7496_2.3026_1.5221_1.4080000000000001_1.9819_1.8619999999999999_1.3261_1.3649_1.2009_1.6880000000000002_1.0947_1.2312_1.5230000000000001_1.9408_1.1325_1.1397_1.0492_1.865_0.9739_1.3177_1.4873_1.8957_1.274_1…	1
1794	4	3	165	380	761	946	0	36	1.5951	1.83896	165_177_178_186_205_223_229_231_232_237_243_247_249_260_266_274_276_294_299_300_302_308_309_316_320_322_331_339_344_352_355_363_365_372_375_380	761_767_772_776_796_813_815_817_818_822_824_831_832_837_838_843_844_862_866_871_872_877_879_891_895_897_909_917_918_920_925_929_930_935_937_946	1.4065_1.6301_1.5629_1.3072_2.2916_1.0011_1.9867_1.368_1.2131_2.5795_1.5918_1.8341_1.2421_3.7639_1.5984_1.5023_2.2851_1.9168_1.1735_3.2776_-1_1.9498_-1_1.7002_1.2349_1.4578_1.2823_1.0839_3.904_1.0402_1.3025_1.9504_2.2035_3.4284_1.185_2.2696	1
1795	4	3	17	124	25	139	0	24	1.5571	1.61597	17_18_31_34_42_43_44_48_49_52_56_59_64_70_75_76_78_95_99_102_103_107_109_124	25_28_41_42_46_47_49_56_57_60_61_62_69_71_74_76_83_92_93_96_102_107_109_139	1.7246_1.4823_1.2424_1.5571_1.4929_1.2259_1.7176_1.8614_1.0434_2.171_1.8668_1.0779_2.0838_1.1654_2.3934_1.6712_-1_2.6406_1.6649_1.3552_1.6796_1.2579_1.3886_1.4034	1
1796	4	3	961	811	167	343	0	22	1.59255	1.92514	961_959_957_948_931_927_922_919_915_914_905_902_901_894_893_889_888_881_864_837_818_811	167_171_175_184_219_221_231_233_234_237_241_245_247_254_255_272_274_289_306_310_327_343	1.1099_1.1414_-1_1.3065_1.5242_-1_1.0229_1.5893_1.1439_1.5958_-1_3.0331_3.0660000000000003_1.6384_1.5394_1.9426_3.5258_3.3882_2.3687_3.2346_-1_0.4818	1
1808	4	3	173	116	123	144	0	5	2.0017	1.7978	173_124_123_118_116	123_139_140_143_144	2.0453_1.4034_2.0017_1.5244_2.0142	1
1885	4	5	1911	1565	1875	2166	0	37	1.61675	1.79661	1911_1882_1870_1855_1817_1814_1805_1801_1798_1794_1777_1764_1763_1748_1747_1735_1730_1729_1707_1705_1704_1693_1692_1681_1680_1676_1674_1645_1640_1596_1588_1587_1586_1576_1572_1566_1565	1875_1887_1888_1902_1906_1914_1918_1919_1920_1926_1931_1937_1939_1965_1966_1975_1984_1985_1999_2001_2002_2008_2009_2015_2018_2021_2022_2047_2048_2097_2141_2147_2150_2161_2164_2165_2166	1.4505_-1_2.1527_1.8818_1.4185_2.355_1.6698_1.9511_1.8379_2.2588_1.6119999999999999_3.7279_1.2534_1.2307_1.4652_1.6215_-1_2.0388_1.8779_2.2812_2.4908_1.4655_1.7197_1.2675_1.0718_1.3535_1.2553_1.3713_1.5851_-1_1.4875_1.4001_2.1404_1.3669_3.8178_1.3898_1.8169	1
1886	4	5	2019	2273	2183	2346	0	34	1.5053	1.72861	2019_2025_2027_2030_2041_2053_2066_2075_2079_2089_2090_2095_2115_2116_2120_2121_2126_2132_2139_2154_2158_2179_2192_2206_2214_2215_2219_2224_2252_2253_2255_2259_2268_2273	2183_2188_2190_2195_2207_2215_2230_2233_2238_2245_2247_2249_2261_2263_2264_2267_2274_2278_2279_2291_2295_2299_2303_2308_2311_2312_2315_2320_2338_2339_2340_2341_2345_2346	1.2732_3.1839999999999997_1.1534_1.646_1.2819999999999998_1.5019999999999998_2.4909_3.7493_2.157_1.1627_1.8832_1.2006_2.3132_1.2951_0.8721_1.2378_1.426_-1_1.9494_2.4775_1.1740000000000002_2.4022_1.6787_1.1691_2.7613_2.1884_1.547_1.6298_1.1798_1.7018_1.4084_1.0324_1.4104_1.5053	1
1892	4	5	1626	1663	2034	2052	0	7	1.37765	1.4791	1626_1627_1628_1636_1645_1656_1663	2034_2035_2036_2044_2047_2051_2052	1.3840000000000001_-1_1.2184_1.3463_1.3713_2.099_1.4556	1
1893	4	5	1989	1945	2060	2111	0	6	1.58565	1.50567	1989_1986_1952_1951_1949_1945	2060_2062_2099_2100_2102_2111	1.5719999999999998_1.5993_1.3997_1.0711_1.7053_1.6866	1
2006	4	9	1140	998	2641	2709	0	21	1.6571	1.70053	1140_1124_1083_1076_1075_1074_1073_1067_1063_1061_1059_1058_1053_1050_1047_1041_1021_1015_1012_999_998	2641_2649_2661_2664_2667_2669_2670_2673_2677_2681_2682_2683_2687_2690_2692_2694_2703_2705_2706_2708_2709	2.0676_0.26_-1_1.2666_2.251_-1_-1_1.5762_-1_1.4784_2.2435_1.7435_1.5016_1.5611_2.7675_1.4404_1.3829_-1_1.7461_2.1841_1.7380000000000002	1
2053	5	10	35	844	50	820	0	127	1.4973	1.66532	35_37_53_54_60_61_65_79_97_104_110_111_115_117_124_132_133_135_136_139_144_145_146_152_154_156_160_161_162_180_182_184_189_196_197_203_204_205_206_215_221_224_229_231_232_249_256_257_258_284_310_320_328_333_334_340_342_351_360_361_362_364_368_370_374_376_380_381_382_384_385_386_393_412_413_414_416_417_421_426_430_434_435_436_442_443_445_458_460_471_475_477_482_483_488_490_493_495_498_499_500_544_…	50_63_72_73_79_80_91_103_119_122_125_126_129_130_143_161_162_163_165_166_176_178_180_185_191_195_197_203_204_212_213_217_221_222_223_226_227_228_230_233_237_238_246_247_248_259_262_263_264_280_302_313_320_325_326_338_342_346_348_353_356_357_367_375_422_423_432_433_434_437_438_439_449_462_464_466_468_469_474_476_482_484_485_488_495_496_498_515_517_523_528_534_541_545_549_552_553_554_568_569_574_61…	-1_2.0666_1.7583_1.4533_-1_2.7245_1.433_1.3535_1.1893_-1_1.3381_1.3383_7.6011_1.8115_1.7111_2.6747_1.1938_1.4053_1.2925_1.6219_1.8302_1.8528_2.0834_1.5718_1.8519999999999999_1.5898_1.5276_2.4903_1.4185_1.7305_1.0055_2.3233_1.2146_1.4594_1.4957_2.5362_1.9112_2.3289_2.9177_-1_1.5883_1.4241_1.7499_1.4897_1.1103_1.0973_1.0977_1.4858_1.9173_2.2880000000000003_1.7438_1.2976_1.8048_1.751_1.6232_1.8388_1…	2
2054	5	10	313	259	222	295	0	14	1.4797	1.64318	313_307_303_302_289_286_284_278_271_267_265_264_263_259	222_266_267_268_274_275_280_282_283_287_288_289_294_295	2.2242_1.2381_1.1354_1.3108_1.9539_1.7171_2.2880000000000003_2.8186_0.9803_-1_1.2489_1.6486_1.1542_-1	2
2055	5	10	1063	909	19	117	0	12	1.6934	1.92748	1063_1057_1040_1037_1035_1032_1021_1012_997_965_926_909	19_21_23_24_26_38_48_94_97_106_113_117	1.4215_1.3937_1.8612_1.5256_3.3496_1.4032_1.8915_-1_-1_2.5735_-1_-1	2
2076	5	1	2190	2356	2166	2422	0	38	1.6532	1.78319	2190_2196_2204_2207_2208_2217_2218_2224_2232_2233_2237_2238_2259_2261_2262_2264_2267_2275_2279_2280_2281_2295_2299_2306_2312_2320_2324_2326_2332_2337_2338_2339_2340_2346_2347_2354_2355_2356	2166_2171_2179_2184_2191_2203_2208_2230_2235_2236_2239_2240_2261_2265_2266_2275_2277_2286_2299_2301_2304_2323_2337_2348_2354_2361_2364_2367_2372_2382_2385_2387_2388_2396_2404_2416_2420_2422	1.4480000000000002_1.6505_1.777_1.1864_2.4132_1.3309_1.084_1.7690000000000001_1.0364_1.965_2.0059_-1_1.5855_1.4909999999999999_1.5213_2.3253_1.3328_4.8075_1.9247_-1_1.9231_1.3769_1.3671_2.2148_1.7394_1.5433_0.9182_1.9487_1.3592_1.4371_1.2443_1.6809_1.9801_2.6503_2.9113_1.6559_2.3299_1.2599	1
2077	5	1	1852	2017	1777	2001	0	34	1.6505	1.84567	1852_1867_1872_1873_1876_1883_1886_1888_1889_1900_1902_1906_1907_1913_1914_1918_1926_1927_1931_1945_1948_1949_1968_1969_1973_1975_1976_1984_1985_1987_1990_1999_2000_2017	1777_1814_1825_1826_1839_1840_1843_1848_1851_1856_1859_1876_1878_1888_1890_1902_1908_1910_1923_1935_1940_1943_1947_1949_1952_1953_1956_1962_1963_1966_1970_1986_1988_2001	2.9804_1.3495_2.1507_2.9419999999999997_1.2929_1.7916_2.3304_2.0077_2.1451_1.2731_1.5221_1.0832_1.6665_1.4989_4.165_1.4485_1.6972_2.3237_2.4188_1.1622_1.4204_1.6505_2.2453_1.2653_1.8359_1.7826_1.4098_1.3565_1.6165_1.5928_1.4653_-1_2.8436_1.1732	1
2078	5	1	1074	1188	3036	3118	0	14	1.5634	1.7513	1074_1102_1103_1112_1116_1126_1133_1134_1146_1151_1158_1171_1172_1188	3036_3060_3061_3066_3076_3078_3082_3083_3088_3091_3100_3109_3110_3118	1.5634_1.4234_1.7462_1.4502_1.453_1.5691_1.3023_1.1552_3.0309_1.334_2.5367_1.8926_2.3099_-1	1
2079	5	1	2146	2096	2053	2117	0	9	1.4631	1.7325	2146_2114_2108_2104_2102_2101_2100_2097_2096	2053_2100_2105_2106_2107_2108_2109_2114_2117	1.3896_1.311_1.8769_2.9556_1.9834_1.1479_-1_1.4631_-1	1
2209	5	4	2166	1873	1565	1908	0	39	1.64565	1.75449	2166_2165_2164_2161_2150_2147_2141_2097_2048_2047_2022_2021_2018_2015_2007_2006_2001_2000_1999_1985_1984_1975_1973_1966_1965_1939_1937_1931_1927_1926_1920_1919_1918_1914_1907_1902_1888_1887_1873	1565_1566_1570_1576_1586_1587_1588_1596_1640_1645_1674_1676_1680_1681_1692_1693_1704_1705_1707_1729_1730_1735_1736_1747_1748_1763_1764_1786_1793_1794_1798_1801_1805_1814_1818_1855_1870_1882_1908	1.8169_1.3898_2.1223_1.3669_2.1404_1.4001_1.4875_-1_1.5851_1.3713_1.2553_1.3535_1.0718_1.2675_1.8989_1.5293_2.2489_2.5414_1.8779_2.0388_-1_1.6215_1.3529_1.4652_1.2307_1.2534_3.7279_1.6057_1.9125_2.2588_1.8379_1.9511_1.6698_2.355_1.4071_1.8818_2.1527_-1_1.7139	2
2210	5	4	2183	2346	2019	2274	0	33	1.5884	1.73454	2183_2188_2190_2195_2207_2215_2230_2233_2237_2245_2247_2249_2261_2263_2264_2267_2274_2278_2279_2291_2295_2299_2303_2308_2311_2312_2315_2320_2338_2339_2340_2341_2346	2019_2025_2027_2030_2041_2053_2066_2075_2079_2089_2090_2095_2115_2116_2120_2121_2126_2132_2139_2154_2158_2179_2192_2206_2214_2215_2219_2224_2252_2253_2255_2259_2274	1.2732_3.1839999999999997_1.1534_1.646_1.2819999999999998_1.5019999999999998_2.4909_3.7493_1.7546_1.1627_1.8832_1.2006_2.3132_1.2951_0.8721_1.2378_1.426_-1_1.9494_2.4775_1.1740000000000002_2.4022_1.6787_1.1691_2.7613_2.1884_1.547_1.6298_1.1798_1.7018_1.4084_1.0324_1.7793	2
2216	5	4	2034	2052	1626	1663	0	7	1.37765	1.4791	2034_2035_2036_2044_2047_2051_2052	1626_1627_1628_1636_1645_1656_1663	1.3840000000000001_-1_1.2184_1.3463_1.3713_2.099_1.4556	2
2217	5	4	2111	2060	1945	1989	0	6	1.58565	1.50567	2111_2102_2100_2099_2062_2060	1945_1949_1951_1952_1986_1989	1.6866_1.7053_1.0711_1.3997_1.5993_1.5719999999999998	2
2394	5	9	104	549	2180	2587	0	94	1.5933	1.67513	104_111_112_122_127_130_131_145_161_162_166_168_179_180_181_188_198_199_202_203_204_205_210_215_216_219_220_225_258_264_277_278_279_286_290_298_299_302_303_304_305_307_310_316_317_320_324_325_328_333_334_336_340_342_348_351_356_357_360_362_365_371_378_380_381_383_389_390_402_414_416_426_427_428_467_477_478_479_481_482_485_486_490_492_498_500_501_505_506_522_530_533_540_549	2180_2189_2190_2203_2209_2213_2214_2223_2244_2245_2248_2250_2257_2259_2261_2269_2273_2274_2275_2278_2285_2287_2288_2290_2291_2294_2295_2298_2309_2315_2325_2326_2327_2336_2339_2343_2345_2352_2353_2354_2358_2359_2363_2372_2374_2377_2379_2380_2385_2390_2391_2398_2401_2404_2405_2409_2410_2413_2415_2416_2417_2424_2434_2435_2436_2439_2446_2447_2460_2473_2474_2482_2483_2484_2511_2521_2522_2523_2527_2530…	-1_1.9232_2.3699_1.6592_1.8744_-1_1.7007_2.3393_2.8356_1.7039_1.7541_1.8611_1.3715_1.8614_1.054_1.3408_1.7089_1.3401_1.4337_-1_2.595_2.5726_-1_1.883_1.1779_2.7162_1.2873_1.4992_1.3546_1.4834_2.3247_3.8198_2.0094_1.6452_1.5406_1.7203_2.2409_1.5411_1.156_1.5308_1.85_1.0129_1.6773_2.021_1.5365_0.9308_1.5774_1.55_1.9186_1.3046_1.9407_2.0164_1.6388_1.5689_2.1014_1.2534_1.5933_1.8397_1.073_1.1983_-1_1.…	1
2395	5	9	847	539	1951	2219	0	53	1.6311	1.71564	847_832_828_810_809_806_805_801_785_781_774_770_767_763_753_747_744_743_742_741_734_733_728_722_715_708_692_687_684_682_681_680_672_666_665_663_659_657_651_649_648_642_634_632_628_625_600_593_592_586_579_557_539	1951_1964_1969_1975_1976_1978_1982_1990_2001_2007_2009_2011_2012_2014_2015_2018_2025_2026_2028_2029_2033_2036_2037_2039_2047_2054_2060_2062_2069_2070_2072_2073_2077_2086_2088_2096_2099_2107_2109_2113_2114_2117_2123_2126_2129_2131_2140_2146_2147_2156_2162_2175_2219	1.3081_2.5988_1.7487_1.8251_-1_1.8404_1.3195_1.2994_1.3744_2.4303_3.076_1.3674_-1_1.6471_1.6311_1.4085_1.9056_1.4656_1.8955_1.1193_1.953_1.6087_1.0051_1.3879_1.1694_1.0513_1.1354_1.0648_3.2244_-1_2.1248_0.895_2.8735_2.2919_2.9313_1.7245_1.212_1.3386_-1_1.9369999999999998_2.3696_2.2079_1.4341_0.8427_1.6585_1.7621_1.4406_2.4108_1.2229_1.3307_1.2779_1.8484_2.0708	1
2396	5	9	1281	995	1547	1770	0	33	1.6003	1.78368	1281_1274_1266_1265_1261_1256_1255_1245_1233_1211_1208_1207_1206_1204_1203_1196_1184_1171_1158_1156_1151_1147_1134_1133_1126_1120_1105_1069_1050_1039_1038_1025_995	1547_1549_1560_1561_1570_1578_1579_1585_1589_1601_1603_1606_1607_1608_1610_1621_1631_1651_1659_1660_1663_1684_1693_1696_1702_1705_1712_1726_1728_1737_1738_1750_1770	1.3872_2.1289_1.3861_1.6015_-1_2.0518_4.8632_1.3862_1.4938_3.2801_1.0904_1.0443_2.5559_-1_1.1827_1.4108_-1_2.244_1.6642_1.6388_1.0774_1.7512_1.1132_1.2256_3.0188_1.2404_3.4677_2.1026_0.0_1.5991_1.7458_1.015_1.7436	1
2397	5	9	95	33	2597	2658	0	15	1.6344	1.73914	95_91_83_79_78_73_70_65_64_53_45_42_41_34_33	2597_2599_2607_2611_2613_2615_2622_2624_2637_2647_2653_2654_2655_2657_2658	1.359_1.9714_2.0156_1.4861_1.5219_2.1442_1.6224_2.0185_-1_-1_2.2976_1.4744_1.3779_1.6344_1.6854	1
2400	5	9	465	437	1868	1899	0	9	1.8126	1.8184	465_463_462_461_459_458_445_441_437	1868_1869_1870_1871_1874_1875_1882_1892_1899	3.1681_1.8126_2.5782_1.3378_1.8515_2.0175_0.5241_1.4688_1.607	1
2404	5	9	1793	1706	1516	1551	0	7	1.6062	1.62363	1793_1792_1791_1749_1748_1747_1706	1516_1517_1518_1538_1539_1540_1551	1.784_1.2913_1.6259_1.2872_1.5564_1.6062_2.2144	1
2410	5	9	811	867	1900	1979	0	5	1.2805	0.909	811_836_847_848_867	1900_1947_1951_1952_1979	-1_1.2805_1.3081_-1_0.1384	1
2460	6	1	1203	940	1153	1399	0	28	1.66685	1.74766	1203_1194_1193_1191_1189_1186_1180_1176_1173_1171_1160_1157_1132_1122_1115_1114_1099_1098_1087_1082_1080_1074_1073_1041_1007_981_950_940	1153_1157_1158_1160_1164_1168_1172_1174_1176_1178_1186_1189_1207_1215_1230_1236_1243_1244_1249_1253_1256_1258_1260_1301_1324_1367_1373_1399	-1_1.0787_1.1806_1.8868_1.7511_1.4614_2.8588_-1_1.5398_1.1082_1.1367_1.5337_2.2241_2.2142_1.2616_1.6186_2.5272_1.7151_1.2983_1.7613_1.3104_2.5146_1.9987_1.3603_1.8086_-1_-1_2.795	2
2461	6	1	1583	1738	1353	1524	0	27	1.51745	1.61525	1583_1584_1598_1603_1604_1610_1613_1617_1624_1625_1626_1627_1639_1642_1656_1663_1668_1670_1676_1678_1682_1686_1711_1714_1716_1722_1738	1353_1354_1365_1367_1374_1379_1380_1382_1395_1396_1397_1398_1407_1412_1420_1439_1444_1445_1448_1452_1455_1457_1481_1483_1487_1490_1524	1.1115_2.3988_1.5733_1.4516_1.7654_1.4117_1.5505_1.2978_1.6199_1.4838_-1_1.6451_1.8511_2.2517_1.3937_3.1946_1.2807_1.4844_1.1506_-1_1.7359_1.7984_1.2876_-1_1.4508_0.9965_1.5806	2
2495	6	2	1467	1237	1234	1439	0	45	1.6552	1.84029	1467_1458_1454_1431_1430_1429_1426_1425_1423_1417_1414_1408_1382_1377_1373_1369_1368_1347_1344_1343_1340_1331_1320_1316_1313_1311_1305_1301_1299_1295_1291_1285_1282_1277_1273_1271_1267_1266_1263_1262_1260_1257_1250_1249_1237	1234_1239_1240_1251_1254_1257_1266_1267_1271_1273_1283_1287_1288_1303_1304_1306_1308_1327_1328_1329_1331_1333_1337_1342_1345_1348_1353_1355_1356_1359_1364_1367_1369_1375_1380_1381_1391_1392_1393_1394_1395_1399_1403_1404_1439	1.7095_-1_-1_-1_2.9997_-1_2.2484_2.9897_1.5664_1.5923_1.6665_1.4662_3.4301_1.3138_1.4254_1.8773_-1_1.0844_1.6589_2.5279_1.6278_1.4342_-1_1.7561_1.5201_-1_-1_3.5275_1.5485_1.6552_1.4604_-1_1.8545_-1_1.3882_1.1945_-1_1.2234_-1_2.2817_1.671_2.7417_0.9468_1.4612_1.8802	2
2634	6	7	1739	909	46	1100	0	130	1.6296	1.80118	1739_1733_1729_1727_1726_1724_1723_1718_1716_1714_1700_1697_1694_1691_1682_1678_1676_1654_1653_1646_1643_1642_1634_1629_1596_1593_1588_1584_1583_1582_1580_1577_1574_1563_1558_1557_1555_1547_1545_1537_1535_1531_1526_1516_1512_1504_1501_1500_1496_1467_1466_1465_1463_1462_1460_1459_1458_1454_1453_1452_1448_1442_1440_1439_1438_1437_1434_1432_1430_1429_1421_1417_1414_1411_1396_1391_1390_1381_1360_1358…	46_70_73_87_91_92_94_114_117_124_132_136_142_145_187_192_194_212_213_227_229_231_234_236_255_257_258_261_262_263_264_265_266_272_277_280_284_294_303_311_318_341_354_366_379_400_405_409_410_434_435_437_440_441_442_443_449_450_451_452_463_488_491_492_493_495_501_503_504_505_510_511_519_521_528_530_531_548_557_560_561_571_572_588_594_598_627_628_630_631_644_665_688_700_707_711_712_723_725_727_735_76…	1.2458_1.3184_1.5141_-1_1.3917_1.4987_2.4604_1.8292_1.1902_2.4424_2.2605_1.9756_1.3299_-1_1.7758_-1_0.9926_1.5565_-1_0.9436_2.3542_-1_1.4239_2.237_1.4180000000000001_1.8058_-1_1.5391_1.172_4.5022_1.4873_2.0321_1.0406_1.5247_1.7171_1.0648_1.5852_1.3718_1.2804_1.9839_1.6768_1.5673_1.8633_1.5707_1.4684_1.7269999999999999_1.2788_-1_1.9225_1.158_1.8194_1.6335_-1_1.3473_1.1455_3.0974_2.7013_-1_-1_-1_1.…	1
2635	6	7	1130	1161	841	878	0	7	1.492	1.6162	1130_1131_1138_1140_1141_1146_1161	841_845_863_869_870_875_878	1.3078_1.5668_1.4172_2.3876_-1_1.3094_1.7084	1
2664	6	9	880	422	561	1007	0	99	1.5207	1.76994	880_879_874_861_860_856_844_832_831_830_827_826_822_820_819_818_816_813_811_802_801_796_793_787_786_785_783_782_780_779_776_775_772_771_770_766_765_764_763_758_753_750_737_733_725_716_714_706_694_686_684_676_674_670_669_667_665_658_657_655_648_647_633_620_617_614_606_603_597_594_592_588_587_583_581_577_576_573_570_558_554_547_546_535_532_525_523_512_501_500_498_496_493_490_486_480_475_446_422	561_562_567_574_575_580_591_599_600_603_607_608_610_615_616_617_621_623_624_640_643_649_653_658_659_661_662_663_664_666_669_670_674_678_683_688_689_690_693_696_699_713_715_720_729_743_751_757_766_771_774_780_786_790_793_798_800_812_813_816_819_822_829_850_852_856_860_862_868_870_872_879_880_887_890_893_894_896_897_904_905_908_909_929_930_934_936_941_953_954_958_960_964_968_970_980_983_989_1007	3.1632_2.1297_1.1844_2.9181_1.3176_-1_1.6280000000000001_1.1139_2.5429_2.1223_1.0174_1.8548_1.3604_-1_1.791_1.0339_4.0941_-1_2.065_4.7056_1.3221_-1_-1_-1_2.6403_2.0286_1.8697_1.3347_1.2073_1.3628_1.2184_1.3329_1.0656_1.4453_-1_1.2813_1.2927_0.8863_1.0921_3.0624_1.2266_1.2237_1.6262_1.1234_-1_1.9213_1.5061_2.1984_1.5855_1.7292_3.7215_1.5101_-1_1.8406_1.6887_2.6333_1.3996_-1_1.9965_1.0232_2.5219_0.…	1
2665	6	9	568	856	308	580	0	46	1.56845	1.81559	568_574_585_587_590_594_603_611_624_635_641_644_645_649_650_655_658_664_666_670_676_691_692_695_714_715_717_729_743_756_757_760_764_769_770_771_774_778_779_785_796_798_807_811_820_856	308_312_317_320_324_328_342_350_354_356_373_375_378_384_385_386_389_390_393_396_398_411_412_414_425_428_431_433_456_463_464_465_470_472_475_480_482_494_495_501_512_514_530_531_533_580	2.376_1.5069_0.8483_1.4809999999999999_1.0525_0.7235_1.6569_1.5031_1.9659_4.6959_2.9361_1.1938_1.725_1.3768_-1_1.0251_1.5897_1.1344_1.2197_1.3962_1.1949_1.4541_2.2461_2.4054_1.5472_1.2036_1.8157_1.9438_1.1313_1.6484_1.6242_1.1291_1.1758_2.559_1.9308_1.2521_1.6764_1.2751_1.9721_2.5364_2.7902_1.3275_5.1243_2.019_3.4968_-1	2
2666	6	9	335	161	98	220	0	26	1.51355	1.6014	335_319_295_294_290_280_279_277_273_268_253_244_243_221_217_205_202_194_174_173_170_168_167_165_162_161	98_122_137_138_140_149_150_152_154_157_170_176_177_190_193_194_196_198_205_208_210_212_213_216_219_220	-1_1.2067_2.4975_2.1041_1.7661_1.7288_1.2911_1.5725_-1_1.0999_1.6531_1.3693_2.145_1.1349_1.1508_1.4546_1.2788_2.0089_1.2125_2.0267_1.4031_1.4462_1.7409_1.7638_0.9440000000000001_2.4342	2
2667	6	9	141	248	1004	1113	0	23	1.64	1.90246	141_161_165_167_168_169_170_173_175_176_177_189_206_218_232_233_234_236_237_238_246_247_248	1004_1011_1017_1018_1020_1021_1023_1027_1031_1033_1034_1045_1053_1055_1085_1088_1090_1098_1105_1106_1111_1112_1113	3.3448_1.9758_2.1419_1.9674_1.9857_0.6936_1.5505_-1_1.419_1.4206_3.5609_1.2759_1.2636_1.64_1.0332_-1_1.7073_1.2636_3.0059_3.5349_0.9552_1.3782_2.8336	1
2668	6	9	547	442	1146	1201	0	15	1.5662	1.62712	547_536_529_528_523_521_515_514_512_498_495_490_489_480_442	1146_1154_1156_1157_1161_1163_1168_1169_1171_1182_1185_1190_1191_1192_1201	1.2947_1.4907_1.3331_2.0_-1_-1_1.8451_2.0672_1.6476_1.3586_2.3423_1.1256_1.5662_1.2009999999999998_1.8804	2
2671	6	9	350	272	229	295	0	9	1.5724	1.73746	350_321_302_296_294_289_287_276_272	229_230_246_253_263_267_269_293_295	-1_2.2673_1.1132_2.5605_-1_1.3437_1.4682_1.8369_1.5724	2
2675	6	9	749	718	448	471	0	5	1.7008	1.65947	749_747_743_740_718	448_450_456_457_471	1.7008_-1_1.1313_2.1463_-1	2
2715	7	1	262	31	1353	1529	0	28	1.59545	1.69587	262_261_249_248_241_239_232_231_217_205_194_192_189_187_184_151_125_124_118_117_102_101_82_81_67_64_50_31	1353_1354_1364_1366_1384_1391_1410_1412_1430_1441_1448_1452_1454_1455_1467_1471_1482_1483_1485_1487_1491_1494_1505_1506_1516_1517_1521_1529	1.329_2.0413_1.6837_1.392_1.9096_2.7651_2.5515_1.1503_1.1745_3.1358_0.9948_3.0488_1.2711_1.8949_1.6442_2.2808_1.5809_1.2016_1.61_1.2426_1.1442_1.1379_1.1971_1.3636_1.7438_1.8472_1.661_1.4871	1
2718	7	1	871	1009	1204	1293	0	7	1.4703	1.62057	871_890_910_913_930_964_1009	1204_1211_1234_1238_1248_1264_1293	2.0442_2.1765_1.2934_1.5419999999999998_1.2687_-1_1.3986	1
2734	7	2	434	684	1234	1376	0	32	1.6903	1.74001	434_439_449_451_460_483_504_505_511_512_513_516_519_537_541_547_552_562_565_566_597_598_599_628_630_632_645_648_665_666_675_684	1234_1238_1239_1240_1250_1251_1254_1257_1273_1278_1281_1282_1283_1293_1298_1300_1312_1323_1325_1330_1332_1337_1338_1348_1353_1354_1358_1360_1367_1372_1375_1376	0.9973_1.3228_-1_2.448_1.5224_1.9353_1.8798_1.7249_1.6557_1.1066_1.3901_1.9761_-1_1.5064_2.2477_-1_1.7722_2.1622_1.5679_1.2022_3.1934_2.3563_1.7986_1.3625_2.2803_1.1791_1.4324_1.9654_1.4276_1.4989_-1_1.8082	1
2829	7	6	1100	43	909	1737	0	131	1.6768	1.82936	1100_1094_1084_1083_1073_1067_1026_991_990_981_958_947_945_942_924_923_921_916_911_889_887_885_884_882_863_844_807_769_762_735_727_725_723_712_711_707_699_688_675_665_644_631_630_628_626_598_594_588_572_571_561_560_557_548_531_530_528_521_519_511_510_505_504_503_497_495_493_492_489_482_457_452_451_450_449_443_442_441_440_437_435_434_413_411_405_400_379_366_354_341_318_311_303_294_284_280_277_272_…	909_910_912_913_918_924_970_1013_1017_1027_1041_1056_1061_1068_1096_1100_1101_1105_1110_1120_1121_1122_1123_1124_1138_1146_1168_1180_1185_1213_1223_1226_1228_1242_1245_1248_1254_1273_1277_1285_1296_1304_1305_1311_1312_1320_1323_1325_1335_1336_1357_1358_1360_1381_1390_1391_1396_1411_1414_1417_1421_1429_1430_1431_1434_1437_1438_1439_1440_1442_1445_1452_1453_1454_1458_1459_1460_1462_1463_1465_1466_1…	2.7613_-1_1.4557_1.8167_1.2799_-1_1.3106_0.9155_3.3125_1.2531_1.4215_1.9469999999999998_1.9472_1.8692_1.6584_2.0617_2.0112_1.1553_1.3136_3.5079_1.6128_1.8207_1.851_2.0692_1.4172_1.1743_2.441_2.7178_2.1384_1.2799_1.594_1.7201_2.5508_-1_3.8248_0.9958_1.8121_1.5218_-1_1.3021_1.9935_1.4689_-1_2.3233_1.4224_2.3824_1.9647_1.359_2.2094_1.6986_1.2888_-1_2.2809_1.4412_1.3551_2.0645_1.4549_1.7175_1.8075_2.…	2
2933	8	1	496	6	22	510	0	119	1.6684	1.79622	496_492_487_485_484_479_475_473_465_461_459_453_433_432_430_407_398_393_389_384_380_370_366_365_363_357_355_345_344_342_340_324_317_313_312_304_288_286_284_281_278_277_276_273_269_260_259_255_251_250_243_241_237_235_231_229_224_222_220_217_216_214_211_207_204_202_201_199_198_185_182_178_177_176_167_165_158_154_150_149_148_146_145_144_130_129_118_113_112_109_102_100_82_81_79_78_68_48_47_42_41_40_3…	22_23_27_29_30_34_39_44_48_52_56_62_72_73_74_82_86_91_92_96_98_106_110_111_117_119_121_142_143_145_147_156_164_167_168_172_180_182_183_192_200_201_202_206_209_211_212_218_223_226_232_234_235_236_246_249_254_258_259_260_262_264_271_274_278_279_280_285_286_292_297_307_310_312_317_319_335_342_343_344_345_347_350_353_369_372_376_379_382_385_408_415_419_420_431_434_438_453_454_459_461_468_469_471_472_…	2.0411_1.3846_1.4169_1.4654_1.3981_1.3401_1.4273_0.7492_-1_1.1686_1.758_1.7181_1.9776_3.5543_2.9189999999999996_1.2905_0.9457_1.7079_1.6924_1.3718_1.9054_2.3013_1.8665_1.9115_2.6623_1.6422_1.5984_-1_-1_1.2747_-1_2.3429_1.4146_1.4918_1.3922_1.7202_1.1971_1.9277_1.4728_1.1508_1.7966_1.2895_1.3065_1.5012_1.6651_1.0443_1.3904_1.8145_-1_1.3683_-1_3.2107_2.0467_1.591_3.1741_3.0885_1.4409999999999998_1.…	1
2934	8	1	773	499	504	745	0	65	1.5295	1.69639	773_734_731_728_727_724_723_719_717_716_711_703_702_701_694_693_688_687_684_665_663_660_659_655_650_649_647_642_640_639_636_634_632_627_617_616_615_604_602_601_599_591_586_584_575_566_563_552_549_548_546_543_539_534_531_525_520_519_516_515_513_504_502_500_499	504_520_529_530_533_535_537_538_540_544_547_558_559_560_567_574_578_580_581_605_606_607_610_613_615_618_620_623_628_630_631_632_635_638_646_647_649_659_662_663_666_676_677_683_688_697_701_708_712_715_717_721_723_724_725_727_730_731_732_733_734_736_737_738_745	-1_1.6088_2.2945_4.1239_3.1312_1.5856_1.9567_1.4912_1.4181_1.3751_1.4119_1.3114_1.1008_1.1758_1.9803_-1_1.2771_1.4019_1.0307_1.4141_2.7161_1.1958_1.4885_-1_1.1252_1.6808_1.2283_1.2551_1.0589_-1_1.8659999999999999_1.9136_2.3608_1.0859_1.0675_-1_-1_1.4669999999999999_2.0941_1.168_1.555_1.0689_-1_1.6322_1.504_1.5708_1.2908_1.7867_1.1128_1.2243_1.9880000000000002_2.1754_1.575_1.4746_1.6391_0.9253_4.9…	1
2935	8	1	1238	971	894	1103	0	31	1.5551	1.69283	1238_1227_1204_1197_1195_1191_1173_1170_1164_1148_1146_1137_1105_1104_1096_1093_1089_1075_1074_1063_1052_1047_1029_1020_1005_1004_1000_996_992_990_971	894_895_903_932_933_939_963_969_975_982_984_989_996_997_1013_1017_1026_1030_1032_1040_1052_1054_1065_1082_1090_1091_1092_1093_1095_1098_1103	1.5795_1.4240000000000002_1.1265_1.8838_2.8222_-1_1.8446_1.8386_2.2805_1.5087_1.7973_1.5331_1.3958_1.4887_1.3661_1.3337_1.5551_2.2886_2.2763_1.2127_1.4497_1.3551_1.1576_1.5019999999999998_2.2327_1.3843_-1_1.9071_1.9798_1.8584_1.7095	1
2936	8	1	749	869	742	845	0	25	1.5642	1.6891	749_775_786_792_799_800_802_803_809_819_823_835_837_839_840_841_845_847_856_858_859_863_867_868_869	742_746_751_756_760_761_768_771_775_781_788_802_803_808_810_816_819_820_827_829_831_834_842_844_845	-1_1.5853_1.8487_1.1682_1.3454_1.4443_2.2137_1.3988_-1_1.9106_1.389_1.2371_1.4615_1.484_1.7878_2.6295_1.5431_1.7926_2.1525_2.595_1.8647_-1_1.8191_1.2456_1.2438	1
2980	8	2	464	183	303	624	0	60	1.62155	1.76832	464_462_460_459_443_437_436_433_432_431_425_424_423_416_410_408_399_392_385_372_361_358_355_351_345_344_340_331_330_318_313_311_296_295_288_284_282_279_274_273_272_271_267_259_253_245_243_235_234_229_225_216_214_212_206_200_198_197_187_183	303_305_309_310_325_327_328_334_335_338_356_357_358_362_366_367_373_378_386_399_414_419_421_425_440_441_446_478_479_487_520_521_527_528_531_537_542_558_561_563_565_566_567_570_572_578_581_584_586_590_595_597_600_603_607_611_612_614_619_624	1.0484_1.6718_1.6873_1.9852_1.4001_2.3586_2.0116_1.6205_1.7429_1.7932_3.1375_1.5246_2.2482_1.7352_1.9157_1.9698_2.3789_1.0326_1.1767_1.9713_1.6161_1.4499_1.5661_1.4878_-1_2.7689999999999997_-1_1.3359999999999999_1.6023_2.1091_1.1817_2.9973_1.2787_1.8426_1.3051_1.5016_-1_1.8841_2.0109_1.2718_1.5873_1.726_1.4347_1.2302_1.4442_1.3528_3.6841_1.8752_1.3395_-1_1.202_1.8699_-1_1.5449_-1_1.6226_1.3186_1.…	2
2981	8	2	773	452	766	978	0	39	1.6496	1.70427	773_727_726_718_716_715_710_702_699_696_694_693_691_689_684_674_668_652_617_596_594_590_574_573_568_567_547_546_545_542_536_534_524_512_510_507_501_500_452	766_807_809_814_816_818_822_829_831_839_840_842_846_850_854_860_866_876_880_914_916_921_932_937_940_941_952_954_955_956_963_966_968_971_974_975_976_977_978	2.3304_1.7632_2.1439_1.7926_1.2651_1.6496_-1_-1_1.9908_1.7630000000000001_1.5316_1.4274_1.3537_1.8063_1.3122_1.297_1.3693_1.2215_1.2446_1.1344_1.9194_1.8469_-1_1.7875_1.5058_1.3775_1.1686_1.4474_2.0913_1.9962_1.7445_1.6807_1.3955_1.3980000000000001_1.6018_2.2269_3.2110000000000003_-1_2.8537	2
2982	8	2	93	6	702	769	0	19	1.74025	1.96323	93_88_85_76_75_70_68_58_52_45_30_28_25_20_15_14_12_10_6	702_703_704_706_708_711_713_728_731_737_745_746_754_758_762_763_766_768_769	6.1306_1.0793_2.2183_2.0506_-1_1.1014_2.0135_1.5339_1.6605_1.3127_1.4888_1.271_1.212_2.3563_2.0107_2.6636_1.82_1.3709_2.0441	2
2983	8	2	775	864	977	1056	0	12	1.5826	2.04441	775_797_800_802_805_809_815_819_836_846_860_864	977_994_995_999_1000_1002_1008_1014_1030_1038_1054_1056	1.757_1.2223_1.5706_1.5946_4.9584_2.6702_1.1339_2.1003_1.2574_1.1694_1.4717_3.6271	2
2986	8	2	966	853	187	286	0	8	1.8624	1.89361	966_963_948_943_926_902_900_853	187_222_253_259_263_280_283_286	2.5136_2.0104_1.2948_1.7144_2.1446_1.4202_1.4005_2.6504	2
2988	8	2	1285	1184	110	152	0	6	1.5767	1.62623	1285_1282_1259_1248_1214_1184	110_111_113_114_138_152	1.0445_0.7198_1.2909_2.1232_1.8625_2.7165	2
2989	8	2	103	164	864	902	0	5	1.43415	1.90095	103_141_151_162_164	864_890_895_900_902	3.3794_-1_1.3561_1.3869999999999998_1.4813	2
2992	8	2	465	498	1078	1089	0	5	1.409	1.637	465_469_471_485_498	1078_1079_1080_1087_1089	2.4425_1.409_1.6881_1.3903_1.2551	2
3204	9	10	2189	2482	126	476	0	65	1.4116	1.58784	2189_2191_2192_2194_2199_2200_2204_2205_2223_2224_2226_2227_2229_2244_2245_2259_2277_2278_2285_2287_2290_2296_2298_2302_2304_2309_2335_2360_2363_2364_2367_2375_2377_2385_2386_2388_2390_2391_2395_2399_2401_2402_2404_2409_2415_2416_2417_2419_2420_2423_2426_2432_2433_2435_2436_2437_2439_2444_2445_2448_2461_2473_2474_2476_2482	126_128_131_134_136_137_140_141_171_173_182_187_189_203_204_212_225_226_231_232_233_236_239_245_250_264_278_296_302_304_309_312_313_320_321_324_325_326_328_336_338_339_342_346_348_356_357_359_360_376_409_424_426_432_433_436_437_446_447_455_465_466_468_473_476	1.7769_1.2475_1.6049_1.8138_1.3277_1.945_1.4003_-1_2.6095_1.2436_1.4874_1.2454_-1_2.1213_2.1748_1.6167_1.3051_-1_1.6431_1.915_2.5997_1.2183_1.2878_2.2319999999999998_1.3933_1.3703_1.0267_3.2673_1.2476_1.268_-1_1.2890000000000001_1.013_1.675_1.76_1.082_1.4783_1.6534_1.1211_1.0737_-1_1.3924_1.6982_1.1521_0.9035_1.1984_2.2203_1.2889_2.3406_1.4715_1.4464_1.5259_1.9527_1.3066_-1_-1_-1_-1_1.3815_-1_2.8…	1
3205	9	10	2175	1921	628	876	0	17	1.747	1.99607	2175_2172_2160_2130_2129_2123_2101_2072_2070_2068_2031_2008_1968_1966_1946_1945_1921	628_643_645_692_698_708_718_737_738_773_787_797_809_810_819_827_876	2.5177_1.9441_1.2659_2.6412_1.5318_1.6459_1.1429_3.6528_-1_1.2508_-1_2.0117_1.7469999999999999_2.6272_1.2285_1.6239_3.1097	1
3206	9	10	2658	2594	61	117	0	13	1.993	1.98775	2658_2652_2647_2644_2642_2629_2624_2616_2614_2611_2603_2596_2594	61_68_72_74_76_90_91_97_99_103_111_116_117	1.776_2.8695_2.4125_1.993_2.0135_1.3937_2.0481_1.3398_1.2754_2.3529_3.2248_1.5166_1.625	1
3208	9	10	2667	2709	1109	1203	0	11	1.6124	1.77672	2667_2669_2670_2671_2673_2687_2697_2698_2703_2707_2709	1109_1110_1114_1115_1122_1165_1181_1191_1197_1199_1203	-1_3.5212_1.6856_0.8665_1.5511_1.1798_1.6659_1.702_1.5589_1.2083_2.8279	1
3209	9	10	2542	2590	552	623	0	9	1.425	1.70274	2542_2550_2556_2557_2583_2584_2587_2589_2590	552_567_568_574_606_608_616_622_623	2.2955_2.747_1.2334_1.4140000000000001_1.425_1.1218_2.4285_1.4273_1.2322	1
3211	9	10	2693	2683	1156	1175	0	6	1.36385	1.54805	2693_2692_2691_2687_2684_2683	1156_1162_1163_1165_1173_1175	2.4352_1.2281_1.4996_1.1798_0.9813_1.9643	1
3213	9	10	1907	1874	479	515	0	6	1.4186	1.77657	1907_1895_1885_1882_1880_1874	479_492_498_501_506_515	3.2475_1.5241_0.6472_0.6379_1.3131_3.2896	1
3214	9	10	1745	1643	545	674	0	6	1.39715	1.27115	1745_1723_1698_1680_1660_1643	545_568_584_633_639_674	1.3875_0.0207_1.4068_0.1289_2.4757_2.2073	1
3219	9	10	2086	2108	710	721	0	5	1.4497	1.44173	2086_2099_2101_2107_2108	710_717_718_720_721	-1_-1_1.1429_1.4497_1.7326	1
3236	9	1	1716	1570	3052	3130	0	15	1.31835	1.44487	1716_1713_1702_1696_1693_1691_1669_1667_1663_1659_1653_1651_1631_1610_1570	3052_3054_3078_3082_3083_3085_3089_3090_3091_3100_3105_3109_3118_3124_3130	1.2559_1.1151_2.4464_1.3808_1.1077_1.5786_1.4488_0.9729_1.1819_2.1386_-1_1.5439_-1_1.1679_-1	2
3411	9	4	2709	2641	998	1140	0	21	1.74075	1.80349	2709_2708_2706_2705_2703_2694_2692_2690_2687_2683_2682_2681_2677_2673_2670_2669_2667_2664_2661_2650_2641	998_999_1012_1015_1021_1041_1047_1050_1053_1058_1059_1061_1063_1067_1073_1074_1075_1076_1083_1124_1140	1.7380000000000002_2.1841_1.7461_-1_1.3829_1.4404_2.7675_1.5611_1.5016_1.7435_2.2435_1.4784_-1_1.5762_-1_-1_2.251_1.2666_-1_1.9074_2.0676	1
3453	9	5	2180	2587	104	549	0	94	1.58425	1.70145	2180_2189_2190_2203_2209_2213_2214_2223_2244_2245_2248_2250_2257_2259_2261_2269_2273_2274_2275_2278_2283_2284_2288_2289_2291_2294_2295_2298_2309_2315_2325_2326_2327_2336_2339_2343_2345_2352_2353_2354_2358_2359_2363_2372_2374_2377_2379_2380_2385_2390_2391_2398_2401_2404_2405_2409_2410_2413_2415_2416_2417_2424_2434_2435_2436_2439_2446_2447_2460_2473_2474_2482_2483_2484_2511_2521_2522_2523_2527_2530…	104_111_112_122_127_130_131_145_161_162_166_168_179_180_181_188_198_199_202_203_208_209_210_212_216_219_220_225_258_264_277_278_279_286_290_298_299_302_303_304_305_307_310_316_317_320_324_325_328_333_334_336_340_342_348_351_356_357_360_362_365_371_378_380_381_383_389_390_402_414_416_426_427_428_467_477_478_479_481_482_485_486_490_492_498_500_501_505_506_522_530_533_540_549	-1_1.9232_2.3699_1.6592_1.8744_-1_1.7007_2.3393_2.8356_1.7039_1.7541_1.8611_1.3715_1.8614_1.054_1.3408_1.7089_1.3401_1.4337_-1_6.0527_1.5864_-1_-1_1.1779_2.7162_1.2873_1.4992_1.3546_1.4834_2.3247_3.8198_2.0094_1.6452_1.5406_1.7203_2.2409_1.5411_1.156_1.5308_1.85_1.0129_1.6773_2.021_1.5365_0.9308_1.5774_1.55_1.9186_1.3046_1.9407_2.0164_1.6388_1.5689_2.1014_1.2534_1.5933_1.8397_1.073_1.1983_-1_1.60…	2
3454	9	5	2219	1947	539	836	0	53	1.6311	1.67295	2219_2175_2162_2156_2147_2146_2144_2131_2129_2126_2123_2117_2114_2113_2109_2107_2099_2095_2087_2086_2077_2073_2072_2070_2069_2062_2060_2054_2047_2039_2037_2036_2033_2029_2028_2026_2025_2018_2015_2014_2012_2011_2009_2008_2001_1990_1987_1978_1976_1975_1969_1963_1947	539_557_579_586_592_593_611_625_628_632_634_642_648_649_651_657_659_661_665_666_672_680_681_682_684_687_692_708_715_722_728_733_734_741_742_743_744_747_753_763_767_770_774_782_785_801_805_806_809_810_828_832_836	2.0708_1.8484_1.2779_1.3307_1.2229_2.4108_1.6343_1.7621_1.6585_0.8427_1.4341_2.2079_2.3696_1.9369999999999998_-1_1.3386_1.212_1.1957_2.4995_2.2919_2.8735_0.895_2.1248_-1_3.2244_1.0648_1.1354_1.0513_1.1694_1.3879_1.0051_1.6087_1.953_1.1193_1.8955_1.4656_1.9056_1.4085_1.6311_1.6471_-1_1.3674_3.076_2.0762_1.3744_1.2994_1.6316_1.8404_-1_1.8251_1.7487_1.3433_1.2805	2
3455	9	5	1770	1547	995	1281	0	34	1.5991	1.73596	1770_1750_1738_1737_1730_1726_1714_1712_1705_1702_1696_1693_1684_1663_1660_1659_1651_1631_1621_1610_1608_1607_1606_1603_1601_1589_1585_1579_1578_1570_1561_1560_1549_1547	995_1025_1038_1039_1050_1069_1101_1105_1120_1126_1133_1134_1147_1151_1156_1158_1171_1184_1196_1203_1204_1206_1207_1208_1211_1233_1245_1255_1256_1261_1265_1266_1274_1281	1.7436_1.015_1.7458_1.5991_0.0_2.1026_0.3044_3.4677_1.2404_3.0188_1.2256_1.1132_1.7512_1.0774_1.6388_1.6642_2.244_-1_1.4108_1.1827_-1_2.5559_1.0443_1.0904_3.2801_1.4938_1.3862_4.8632_2.0518_-1_1.6015_1.3861_2.1289_1.3872	2
3456	9	5	2658	2597	33	95	0	15	1.6854	1.76853	2658_2657_2655_2654_2653_2647_2637_2624_2622_2615_2613_2611_2607_2599_2597	33_35_41_42_45_53_64_65_69_73_78_79_83_92_95	1.6854_1.6317_1.3779_1.4744_2.2976_-1_-1_2.0185_2.1083_2.1442_1.5219_1.4861_2.0156_1.8703_1.359	2
3460	9	5	1899	1868	437	465	0	9	1.8126	1.81826	1899_1892_1885_1875_1874_1871_1870_1869_1868	437_441_445_458_459_461_462_463_465	1.607_1.4688_0.5228_2.0175_1.8515_1.3378_2.5782_1.8126_3.1681	2
3464	9	5	1562	1516	1735	1793	0	7	1.6062	1.5696	1562_1540_1539_1538_1518_1517_1516	1735_1747_1748_1749_1791_1792_1793	1.8362_1.6062_1.5564_1.2872_1.6259_1.2913_1.784	2
3504	9	6	1007	557	422	880	0	102	1.4941	1.73979	1007_989_983_980_970_968_964_960_958_954_953_941_936_934_930_929_909_908_905_904_897_896_894_893_892_890_887_880_879_872_870_868_862_860_856_852_850_829_822_819_816_813_811_800_798_793_790_786_780_774_771_768_757_751_743_738_720_715_713_699_696_693_690_689_688_683_678_674_672_670_669_666_664_663_662_661_659_658_653_649_643_640_624_623_621_620_617_616_615_610_608_607_603_600_599_591_580_575_574_56…	422_446_475_480_486_490_493_496_498_500_501_515_523_525_532_535_546_547_554_558_571_573_576_577_578_581_583_587_588_592_594_597_603_606_614_617_620_633_647_648_655_657_658_665_667_669_670_674_676_684_687_700_706_714_716_727_733_737_750_753_758_763_764_765_766_770_771_772_773_775_776_779_780_782_783_785_786_787_793_796_801_802_811_813_816_817_818_819_820_822_826_827_830_831_832_845_856_860_862_874…	-1_2.9472_1.2114_4.2945_3.0414_0.9253_1.465_1.6136_1.3612_1.1075_1.038_1.6216_3.4309_1.7505_1.5654_1.7138_1.3795_1.308_-1_-1_3.2596_1.0493_1.6318_1.9053_1.9111_1.263_1.103_1.3991_1.4821_1.7403_1.5313_1.4434_1.4184_1.2909_1.6815_1.2688_2.1168_1.9624_0.9993_2.5219_1.0232_1.9965_-1_1.3996_2.6333_1.6887_1.8406_-1_1.5101_3.7215_1.8382_1.2796_2.1984_1.5061_1.9213_1.2068_1.1234_1.6262_1.2237_1.2266_3.06…	2
3505	9	6	308	580	568	856	0	46	1.5897	1.83151	308_312_317_320_324_328_342_350_354_356_373_375_378_384_385_386_389_390_393_396_398_411_412_414_425_428_431_433_450_463_464_465_470_472_475_480_482_494_495_501_512_514_530_531_533_580	568_574_585_587_590_594_603_611_624_635_641_644_645_649_650_655_658_664_666_670_676_691_692_695_714_715_717_729_747_756_757_760_764_769_770_771_774_778_779_785_796_798_807_811_820_856	2.376_1.5069_0.8483_1.4809999999999999_1.0525_0.7235_1.6569_1.5031_1.9659_4.6959_2.9361_1.1938_1.725_1.3768_-1_1.0251_1.5897_1.1344_1.2197_1.3962_1.1949_1.4541_2.2461_2.4054_1.5472_1.2036_1.8157_1.9438_-1_1.6484_1.6242_1.1291_1.1758_2.559_1.9308_1.2521_1.6764_1.2751_1.9721_2.5364_2.7902_1.3275_5.1243_2.019_3.4968_-1	1
3506	9	6	224	96	141	335	0	27	1.5354	1.61654	224_220_219_216_213_212_210_208_205_198_196_194_193_190_177_176_170_157_154_152_150_149_140_138_137_122_96	141_161_162_165_167_168_170_173_174_194_202_205_217_222_243_244_253_268_273_277_279_280_290_294_295_319_335	-1_2.4342_0.9440000000000001_1.7638_1.7409_1.4462_1.4031_2.0267_1.2125_2.0089_1.2788_1.4546_1.1508_1.4983_2.145_1.3693_1.6531_1.0999_-1_1.5725_1.2911_1.7288_1.7661_2.1041_2.4975_1.2067_-1	1
3507	9	6	1004	1113	141	248	0	23	1.64	1.90246	1004_1011_1017_1018_1020_1021_1023_1027_1031_1033_1034_1045_1053_1055_1085_1088_1090_1098_1105_1106_1111_1112_1113	141_161_165_167_168_169_170_173_175_176_177_189_206_218_232_233_234_236_237_238_246_247_248	3.3448_1.9758_2.1419_1.9674_1.9857_0.6936_1.5505_-1_1.419_1.4206_3.5609_1.2759_1.2636_1.64_1.0332_-1_1.7073_1.2636_3.0059_3.5349_0.9552_1.3782_2.8336	2
3508	9	6	1224	1146	470	547	0	15	1.4907	1.51404	1224_1192_1191_1190_1185_1182_1171_1169_1168_1163_1161_1157_1156_1154_1146	470_480_489_490_495_498_512_514_515_522_523_528_529_536_547	0.4104_1.2009999999999998_1.5662_1.1256_2.3423_1.3586_1.6476_2.0672_1.8451_-1_-1_2.0_1.3331_1.4907_1.2947	2
3511	9	6	299	229	270	321	0	9	1.49235	1.63983	299_295_293_269_267_263_253_246_229	270_272_276_288_289_294_296_302_321	-1_1.5724_1.8369_1.4123_1.3437_-1_2.5605_1.1132_-1	1
3602	9	9	1203	229	121	926	0	164	1.5976	1.78284	1203_1167_1139_1134_1133_1124_1114_1109_1106_1102_1093_1079_1077_1076_1073_1071_1069_1065_1061_1051_1048_1043_1039_1027_1024_1023_1020_1018_1017_1014_1011_1006_1004_956_926_900_888_880_876_875_870_867_864_862_853_842_840_838_837_831_829_827_821_819_816_812_804_801_790_788_780_777_773_772_751_746_744_743_736_735_721_711_709_706_698_695_692_690_683_681_680_678_667_666_661_657_656_654_649_648_637_62…	121_122_128_163_164_169_170_172_173_174_179_182_183_184_185_186_187_189_191_199_200_201_203_208_209_210_212_213_216_218_220_223_224_227_232_266_316_320_321_322_328_330_339_342_349_351_353_356_357_361_364_367_380_382_386_389_391_392_396_397_398_404_406_407_425_429_430_431_434_435_443_446_452_454_461_464_469_470_475_477_479_480_485_495_501_503_504_506_511_512_519_526_531_532_533_539_542_557_559_560…	1.5155_2.3701_2.4788_1.6165_4.1834_1.6246_1.609_1.3374_1.5976_1.5101_1.6006_0.9177_1.0723_1.1534_1.1429_-1_2.7411_1.3303_3.1848_1.3017_1.7048_1.442_1.3513_1.4331_1.2555_0.8839_1.5830000000000002_2.3943_2.1054_1.2079_1.8034_2.0886_1.1486_-1_3.3604_2.215_3.0668_1.7502_1.6187_1.4119_1.0861_1.4373_1.3519_1.4576_1.7914_1.6967_1.2691_2.7059_1.7733_1.7187_1.5629_1.4994_-1_1.9078_1.2311_-1_-1_2.9457_0.87…	1
3605	9	9	224	121	1005	1203	0	33	1.5976	1.72271	224_223_220_218_216_213_211_210_209_208_203_201_200_199_191_189_187_186_185_184_183_182_179_174_173_172_170_169_164_163_128_124_121	1005_1006_1011_1014_1017_1018_1020_1023_1024_1027_1039_1043_1048_1051_1061_1065_1069_1071_1073_1076_1077_1079_1093_1102_1106_1109_1114_1124_1133_1134_1139_1186_1203	1.6926_2.0886_1.8034_1.2079_2.1054_2.3943_2.1235_0.8839_1.2555_1.4331_1.3513_1.442_1.7048_1.3017_3.1848_1.3303_2.7411_-1_1.1429_1.1534_1.0723_0.9177_1.6006_1.5101_1.5976_1.3374_1.609_1.6246_4.1834_1.6165_2.4788_-1_1.5155	2
3609	9	9	1141	1199	885	996	0	14	1.5576	1.80641	1141_1143_1146_1155_1161_1164_1168_1179_1180_1182_1183_1190_1192_1199	885_906_908_931_936_937_941_952_956_958_959_968_980_996	-1_2.2345_1.0428_2.2186_-1_1.0745_1.8322_1.6447_4.7035_1.5208_1.3418_1.0064_1.5944_1.4627	2
3610	9	9	885	996	1141	1199	0	13	1.5208	1.76749	885_908_931_936_937_941_952_956_958_959_968_980_996	1141_1146_1155_1161_1164_1168_1179_1180_1182_1183_1190_1192_1199	-1_1.0428_2.2186_-1_1.0745_1.8322_1.6447_4.7035_1.5208_1.3418_1.0064_1.5944_1.4627	1
3617	9	9	1476	1293	1	84	0	9	1.8317	1.91403	1476_1475_1425_1405_1359_1341_1310_1306_1293	1_3_8_33_46_59_63_83_84	1.9769999999999999_1.5916_0.7124_1.6864_1.3084_2.6674_-1_3.2303_2.1387	1
3631	9	9	1275	1299	73	91	0	6	1.7891	1.7891	1275_1276_1284_1293_1295_1299	73_75_77_87_90_91	-1_-1_1.871_1.7072_-1_-1	1

## Sheet: Table S7
Table S7. Number of Collinearity Blocks, Gene Pairs, and Genes Related to Species Divergence Events Between Genomes.
Genome	Block	Gene pair	Gene
T. cacao vs V. vinifera	243	11946	11,803 vs 11,802
A. sinensis vs V. vinifera	486	11398	11,201 vs 9,510
A. sinensis vs T. cacao	305	14019	13,831 vs 11,914

## Sheet: Table S8
Table S8. Multiple Genome Alignment with Grape as Reference. A Dot (.) and a blank indicate that no homologs or collinear regions have been identified in the corresponding genome, respectively.
Vv1g00001	Tc2g02374	As7g02055	As2g04735	Vv17g00568	Tc3g00685	As2g03673	As8g02755	Vv14g00972	Tc4g00735	.	As1g01280
Vv1g00002	Tc2g02375	As7g02053	As2g04757	.				.
Vv1g00003	Tc2g02377	As7g02051	.	.				.
Vv1g00004	Tc2g02378	.	As2g04758	.				.
Vv1g00005	Tc2g02379	.	.	Vv17g00572	Tc3g00683	As2g03671	.	Vv14g00976	Tc4g00727	As3g01280	As1g01278
Vv1g00006	Tc2g02380	.	As2g04761	.				Vv14g00977	Tc4g00725	As3g01278	.
Vv1g00007	Tc2g02384	As7g02050	.	.				.
Vv1g00008	Tc2g02386	As7g02048	.	.				.
Vv1g00009	Tc2g02387	As7g02047	.	.				.
Vv1g00010	Tc2g02388	.	As2g04763	.				.
Vv1g00011	.	.	.	.				Vv14g01008	.	.
Vv1g00012	.	.	.	.				.
Vv1g00013	Tc2g02389	As7g02046	.	.				.
Vv1g00014	Tc2g02390	As7g02043	.	.				.
Vv1g00015	.	.	.	.				.
Vv1g00016	Tc2g02391	.	.	Vv17g00576	.	.	.	.
Vv1g00017	Tc2g02393	.	.	Vv17g00583	Tc3g00675	.	.	Vv14g01020	Tc4g00697	.
Vv1g00018	Tc2g02394	.	.	.				.
Vv1g00019	.	.	.	.				.
Vv1g00020	Tc2g02398	As7g02042	.	.				.
Vv1g00021	Tc2g02399	As7g02041	.	Vv17g00589	Tc3g00669		As8g02762	Vv14g01029	Tc4g00686	As3g01243
Vv1g00022	Tc2g02400	As7g02040	.					Vv14g01036	Tc4g00685	As3g01242
Vv1g00023	Tc2g02402	.	.
Vv1g00024	Tc2g02403	As7g02039	.	Vv17g00824	Tc3g00663
Vv1g00025	Tc2g02404	As7g02038	.	.
Vv1g00026	.	.	.	Vv17g00809	Tc3g00659
Vv1g00027	Tc2g02406	As7g02036	.	.
Vv1g00028	.	.	.	.
Vv1g00029	.	.	.	.
Vv1g00030	Tc2g02409	As7g02030	.	.
Vv1g00031	.	.	.	.
Vv1g00032	.	.	.	.
Vv1g00033	Tc2g02412	As7g02025	.	.
Vv1g00034	Tc2g02414	As7g02024	.	.
Vv1g00035	Tc2g02415	As7g02023	.	.
Vv1g00036	Tc2g02416	As7g02022	As2g04764	Vv17g00803	Tc3g00650	As7g00200	As4g00740
Vv1g00037	Tc2g02419	.	As2g04766	.
Vv1g00038	Tc2g02420	.	As2g04767	.
Vv1g00039	Tc2g02421	As7g02020	.	.
Vv1g00040	Tc2g02422	As7g02019	.	.
Vv1g00041	Tc2g02438	.	.	.
Vv1g00042	.	.	.	.
Vv1g00043	Tc2g02435	.	.	.
Vv1g00044	.	.	.	.
Vv1g00045	Tc2g02434	.	.	.
Vv1g00046	.	.	.	Vv17g00774	Tc3g00636	As7g00178	.
Vv1g00047	Tc2g02429	As7g02014	.	Vv17g00771	Tc3g00634	.	.	Vv14g01739	Tc4g00662	.	As2g03034
Vv1g00048	Tc2g02430	.	.	.				Vv14g01738	Tc4g00661	As3g01220	.
Vv1g00049	.	.	.	.				.
Vv1g00050	Tc2g02431	As7g02013	.	.				Vv14g01737	Tc4g00660	.	.
Vv1g00051	Tc2g02432	As7g02012	.	.				.
Vv1g00052	.	As7g02010	.	.				Vv14g01735	Tc4g00659	.	As2g03033
Vv1g00053	.	.	.	.				.
Vv1g00054	Tc2g02427	.	As2g04771	.				.
Vv1g00055	Tc2g02425	.	.	.				.
Vv1g00056	Tc2g02424	.	.	.				.
Vv1g00057	.	.	.	.				.
Vv1g00058	.	.	.	.				.
Vv1g00059	Tc2g02439	.	As2g04778	Vv17g00764	Tc3g00624	.	.	.
Vv1g00060	.	.		.				.
Vv1g00061	Tc2g02443	As7g02005		.				.
Vv1g00062	Tc2g02444	As7g02004		.				.
Vv1g00063	Tc2g02448	As7g01996		.				.
Vv1g00064	Tc2g02449	As7g01995		.				.
Vv1g00065	Tc2g02450	As7g01994		.				.
Vv1g00066	Tc2g02451	As7g01993		.				.
Vv1g00067	Tc2g02452	As7g01992		.				Vv14g01731	Tc4g00657	.	.
Vv1g00068		As7g01991		Vv17g00749	.	.	.	Vv14g01715	Tc4g00636	As3g01207	.
Vv1g00069	Tc2g00017			.
Vv1g00070	.			.
Vv1g00071	Tc2g00018			.
Vv1g00072	.			.
Vv1g00073	.			.
Vv1g00074	.			.
Vv1g00075	Tc6g00893			.
Vv1g00076	.			.
Vv1g00077	Tc2g00020		As4g02691	.
Vv1g00078	Tc6g00928		.	.
Vv1g00079	Tc2g00021		.	.
Vv1g00080	.		As4g02690	.
Vv1g00081	.		.	.
Vv1g00082	Tc2g00022		As4g02689	.
Vv1g00083	.		.	.
Vv1g00084	.		.	.
Vv1g00085	.		.	.
Vv1g00086	.		.	.
Vv1g00087	.		.	.
Vv1g00088	.		.	.
Vv1g00089	.		.	.
Vv1g00090	.		.	.
Vv1g00091	.		.	.
Vv1g00092	.		.	.
Vv1g00093	Tc2g00023		.	Vv17g00717	Tc3g00598	.	As4g00698
Vv1g00094	Tc2g00024		As4g02643	.
Vv1g00095	.		.	.
Vv1g00096	Tc2g00025		.	.
Vv1g00097	Tc2g00026		.	.
Vv1g00098	Tc2g00028		As4g02675	.
Vv1g00099	.		.	.
Vv1g00100	.		.	.
Vv1g00101	Tc2g00031		As4g02676	.
Vv1g00102	Tc2g00032		As4g02677	.
Vv1g00103	Tc2g00033		As4g02678	.
Vv1g00104	.		.	.
Vv1g00105	.		.	.
Vv1g00106	Tc2g00035		.	.
Vv1g00107	Tc2g00037		As4g02680	.
Vv1g00108	Tc2g00041		.	.
Vv1g00109	.		As4g02674	.
Vv1g00110	Tc2g00043		As4g02673	.
Vv1g00111	.		.	.
Vv1g00112	Tc2g00047		As4g02670	.
Vv1g00113	.		.	.
Vv1g00114	.		.	.
Vv1g00115	.		.	.
Vv1g00116	Tc2g00048		As4g02669	.
Vv1g00117	Tc2g00049		As4g02668	.
Vv1g00118	Tc2g00050		As4g02667	.
Vv1g00119	Tc2g00051		As4g02666	.
Vv1g00120	Tc2g00052		.	.
Vv1g00121	Tc2g00053		.	.
Vv1g00122	Tc2g00055		.	.
Vv1g00123	Tc2g00056		As4g02665	.
Vv1g00124	Tc2g00057		As4g02663	.
Vv1g00125	.		.	.
Vv1g00126	Tc2g00058		.	.
Vv1g00127	.		.	.
Vv1g00128	Tc2g01190	As1g00629	.	.
Vv1g00129	.	.	.	.
Vv1g00130	Tc2g00064	.	.	.
Vv1g00131	.	.	.	.
Vv1g00132	.	.	.	.
Vv1g00133	Tc2g00068	.	As4g02659	Vv17g00688	Tc3g00566	As7g00075	.
Vv1g00134	Tc2g00069	.	.
Vv1g00135	Tc2g00070	.	.
Vv1g00136	.	.	.
Vv1g00137	Tc2g00071	.	As4g02657
Vv1g00138	.	.	.
Vv1g00139	.	.	.
Vv1g00140	.	.	.
Vv1g00141	Tc6g00953	.	.
Vv1g00142	Tc2g00072	.	As4g02656
Vv1g00143	.	.	.
Vv1g00144	Tc6g00958	.	.
Vv1g00145	Tc6g00959	.	.
Vv1g00146	Tc6g00960	.	.
Vv1g00147	Tc6g00964	.	.
Vv1g00148	.	.	.
Vv1g00149	.	.	.
Vv1g00150	.	.	.
Vv1g00151	Tc6g00965	.	.
Vv1g00152	.	.	.
Vv1g00153	.	.	.
Vv1g00154	Tc6g00968	.	.
Vv1g00155	.	.	.
Vv1g00156	.	.	.
Vv1g00157	Tc6g00969	.	.
Vv1g00158	Tc6g00970	.	.
Vv1g00159	Tc6g00971	.	.
Vv1g00160	.	.	.
Vv1g00161	Tc6g00972	.	.
Vv1g00162	Tc6g00973	.	.
Vv1g00163	Tc6g00974	.	.
Vv1g00164	Tc6g00975	.	.
Vv1g00165	Tc6g00976	.	.
Vv1g00166	Tc6g00977	.	.
Vv1g00167	Tc6g00978	.	.
Vv1g00168	.	.	.
Vv1g00169	.	.	As4g02655
Vv1g00170	Tc2g01199	As1g00638
Vv1g00171	.	.
Vv1g00172	Tc2g01200	As1g00640
Vv1g00173	Tc2g02265	.
Vv1g00174	Tc2g01203	As1g00641
Vv1g00175	Tc2g01204	.	As2g02977
Vv1g00176	.	.	.
Vv1g00177	Tc2g01207	.	As2g02978
Vv1g00178	Tc2g01208	.	As2g02979
Vv1g00179	.	As1g00644	As2g02980
Vv1g00180	Tc2g01209	.	As2g02981
Vv1g00181	Tc2g01210	.	As2g02982
Vv1g00182	Tc2g01211	.	As2g02983
Vv1g00183	Tc2g01212	As1g00645	.
Vv1g00184	Tc2g01213	As1g00646	.
Vv1g00185	Tc2g01214	.	As2g02985
Vv1g00186	Tc2g01215	.	.
Vv1g00187	Tc2g01216	.	As2g02986
Vv1g00188	.	.
Vv1g00189	Tc2g01219	.
Vv1g00190	.	As1g00648
Vv1g00191	Tc2g01221	.
Vv1g00192	.	.
Vv1g00193	.	.
Vv1g00194	Tc2g02290	.
Vv1g00195	Tc2g02291	As7g02111
Vv1g00196	Tc2g02292	.
Vv1g00197	Tc2g02293	.
Vv1g00198		As7g02112
Vv1g00199		As7g02113
Vv1g00200		.
Vv1g00201		.
Vv1g00202		As7g02116
Vv1g00203		As7g02117
Vv1g00204		.
Vv1g00205		As7g02120
Vv1g00206		.
Vv1g00207		.
Vv1g00208		.
Vv1g00209	Tc2g02661	As7g02125
Vv1g00210	Tc2g01809	As7g02126
Vv1g00211	Tc2g02658	As7g02127		Vv17g00501	Tc3g00737	As2g03708	.
Vv1g00212	Tc2g02657	As7g02128	As2g00005	Vv17g00499	Tc3g00738	.	As8g02720
Vv1g00213	Tc2g02656	As7g02129	.	.
Vv1g00214	.	.	.	.
Vv1g00215	.	.	.	.
Vv1g00216	.	.	.	.
Vv1g00217	Tc2g02653	As7g02131	.	.
Vv1g00218	Tc2g02652	As7g02134	.	.
Vv1g00219	.	.	.	.
Vv1g00220	.	.	.	.
Vv1g00221	.	.	.	.
Vv1g00222	.	.	.	.
Vv1g00223	.	.	.	.
Vv1g00224	.	.	.	.
Vv1g00225	.	.	.	.
Vv1g00226	.	.	.	.
Vv1g00227	.	.	.	.
Vv1g00228	Tc2g02651	.	As2g00046	.
Vv1g00229	Tc2g02650	As7g02144	.	.
Vv1g00230	Tc2g02648	.	As2g00051	.
Vv1g00231	.	.	.	.				Vv14g00897	Tc4g00969	As3g01334	As1g01310
Vv1g00232	Tc2g02647	.	As2g00052	Vv17g00486	Tc3g00741	As2g03711	As8g02718	.
Vv1g00233	.	.	.	.				.
Vv1g00234	.	.	.	.				.
Vv1g00235	Tc2g02645	As7g02145	.	.				.
Vv1g00236	Tc2g02644	.	.	.				.
Vv1g00237	.	.	.	.				.
Vv1g00238	Tc2g02642	.	As2g00057	.				Vv14g00893	Tc4g00960	.	As1g01312
Vv1g00239	.	.	.	.				.
Vv1g00240	Tc2g02640	As7g02149	.	Vv17g00475	.	.	.	.
Vv1g00241	Tc2g02639	.	As2g00058	.				.
Vv1g00242	.	.	.	.				.
Vv1g00243	.	.	As2g00059	Vv17g00474	Tc3g00173	.	.	.
Vv1g00244	.	.	.	.				.
Vv1g00245	.	.	.	.				.
Vv1g00246	Tc2g02637	.	.	.				.
Vv1g00247	Tc2g02636	.	As2g00061	Vv17g00468	Tc3g00175	.	.	Vv14g00888	Tc4g00957	As3g01337	.
Vv1g00248	.	.	As2g00062	.				.
Vv1g00249	Tc2g02635	As7g02152	.	.				.
Vv1g00250	Tc2g02634	.	.	Vv17g00464	.	.	.	.
Vv1g00251	Tc2g02632	As7g02153	.	Vv17g00463	Tc3g00178	.	.	.
Vv1g00252	.	.	.	.				.
Vv1g00253	.	.	.	.				.
Vv1g00254	Tc2g02631	.	As2g00063	.				.
Vv1g00255	.	.	.	.				.
Vv1g00256	Tc2g02629	As7g02155	.	.				.
Vv1g00257	.	.	.	.				.
Vv1g00258	Tc2g01725	As7g02157	.	.				.
Vv1g00259	.	.	.	.				.
Vv1g00260	Tc2g02628	As7g02159	.	.				.
Vv1g00261	Tc2g02627	As7g02160	.	.				Vv14g00887	Tc4g00955	.	.
Vv1g00262	.	.	.	.				.
Vv1g00263	Tc2g02624	.	As2g00064	.				Vv14g00883	Tc4g00953	As3g01342	.
Vv1g00264	Tc2g02623	.	.	.				.
Vv1g00265	Tc2g02622	As7g02161	.	.				.
Vv1g00266	Tc2g02621	As7g02162	.	.				.
Vv1g00267	Tc2g02620	.	.	.				.
Vv1g00268	.	.	.	.				.
Vv1g00269	Tc2g02619	.	.	Vv17g00453	.	.	.	.
Vv1g00270	.	.	.	.				.
Vv1g00271	.	.	.	.				.
Vv1g00272	.	.	.	.				.
Vv1g00273	Tc2g02618	As7g02163	.	.				.
Vv1g00274	Tc2g02617	As7g02164	.	Vv17g00446	.	.	.	.
Vv1g00275	.	.	.	.				.
Vv1g00276	.	.	.	.				.
Vv1g00277	Tc2g02615	.	.	Vv17g00445	Tc3g00189	As2g03651	As8g02780	.
Vv1g00278	Tc2g02614	As7g02166	.	.				.
Vv1g00279	Tc2g02613	As7g02167	.	.				.
Vv1g00280	Tc2g02611	.	.	Vv17g00441	Tc3g00191	.	.	.
Vv1g00281	Tc2g02610	.	.	Vv17g00403	.	.	.	Vv14g00868	.	.	.
Vv1g00282	Tc2g02609	.	.	.				.
Vv1g00283	Tc2g02608	.	.	Vv17g00395	Tc3g00207	.	.	.
Vv1g00284	Tc2g02606	.	.	Vv17g00393	Tc3g00208	.	.	.
Vv1g00285	Tc2g02605	As7g02169	.	.				Vv14g00859	Tc4g00939	.	As1g01322
Vv1g00286	Tc2g02604	As7g02170	.	.				.
Vv1g00287	.	.	.	.				.
Vv1g00288	Tc2g02603	As7g02171	.	.				.
Vv1g00289	Tc2g02602	.	.	.				Vv14g00858	Tc4g00937	.	As1g01323
Vv1g00290	.	As7g02172	.	.				.
Vv1g00291	Tc2g02601	As7g02173	.	.				.
Vv1g00292	Tc2g02599	As7g02175	.	.				.
Vv1g00293	Tc2g02598	As7g02176	.	.				.
Vv1g00294	Tc2g02597	As7g02178	.	.				.
Vv1g00295	.	.	.	.				.
Vv1g00296	Tc2g02596	.	.	.				.
Vv1g00297	Tc2g02594	.	.	.				.
Vv1g00298	Tc2g02593	As7g02190	.	.				Vv14g00855	Tc4g00935	.	.
Vv1g00299	Tc2g02592	.	.	Vv17g00388	Tc3g00213	.	.	.
Vv1g00300	.	.	.	.				.
Vv1g00301	.	.	.	.				.
Vv1g00302	Tc2g02589	As7g02193	.	.				.
Vv1g00303	Tc2g02588	As7g02194	.	.				.
Vv1g00304	Tc2g01688	.	.	.				.
Vv1g00305	Tc2g01681	As7g02196	As2g00069	.				Vv14g00849	.	.	.
Vv1g00306	Tc2g01679	.	.	.				.
Vv1g00307	.	.	.	.				.
Vv1g00308	Tc2g01678	As7g02197	.	Vv17g00382	Tc3g00217	.	.	.
Vv1g00309	.	.	.	.				.
Vv1g00310	.	.	.	.				.
Vv1g00311	.	.	.	.				.
Vv1g00312	Tc2g01676	.	.	.				Vv14g00844	Tc4g00931	As3g01349	As1g01324
Vv1g00313	.	.	.	.				.
Vv1g00314	Tc2g01675	As7g02198	.	.				.
Vv1g00315	.	.	.	.				.
Vv1g00316	Tc2g01673	As7g02199	.	Vv17g00376	Tc3g00221	.	As8g02808	Vv14g00841	Tc4g00927	.	As1g01326
Vv1g00317	Tc2g01672	.	.	.				.
Vv1g00318	Tc2g01671	As7g02200	.	.				.
Vv1g00319	Tc2g01666	As7g02201	.	.				.
Vv1g00320	Tc2g01665	.	As2g00073	.				Vv14g00840	Tc4g00926	.	As1g01329
Vv1g00321	.	.	.	.				.
Vv1g00322	Tc2g01664	.	As2g00074	.				.
Vv1g00323	.	.	.	.				.
Vv1g00324	Tc2g01662	.	.	.				.
Vv1g00325	Tc2g01661	.	.	.				.
Vv1g00326	.	.	As2g00076	.				.
Vv1g00327	Tc2g01657	.	.	.				.
Vv1g00328	.	.	.	.				.
Vv1g00329	.	.	.	.				.
Vv1g00330	.	As7g02203	.	.				.
Vv1g00331	Tc2g01656	.	.	.				.
Vv1g00332	Tc2g01654	As7g02213	.	.				.
Vv1g00333	.	.	.	.				.
Vv1g00334	.	.	.	Vv17g00364	Tc3g00231	.	As8g02811	Vv14g00837	Tc4g00922	.	.
Vv1g00335	Tc2g01653	.	As2g00077	Vv17g00362	Tc3g00232	.	As8g02813	.
Vv1g00336	.	As7g02214	.	.				Vv14g00834	Tc4g00918	As3g01353	As1g01334
Vv1g00337	Tc2g01651	As7g02215	.	Vv17g00349	Tc3g00237	As2g03620	.	Vv14g00825	Tc4g00913	As3g01354	.
Vv1g00338	Tc2g01650	As7g02217	.	Vv17g00348	.	.	.	.
Vv1g00339	Tc2g01648	.	.	.				.
Vv1g00340	Tc2g01647	.	As2g00078	.				Vv14g00818	Tc4g00909		As1g01336
Vv1g00341	Tc2g01646	.	As2g00080	.				.
Vv1g00342	.	.	.	.				.
Vv1g00343	.	.	.	.				.
Vv1g00344	Tc2g01643	.	.	Vv17g00347	Tc3g00238	As2g03617	.	.
Vv1g00345	Tc2g01642	.	As2g00081	.				.
Vv1g00346	Tc2g01640	.		Vv17g00345	.	.	.	Vv14g00815	Tc4g00905		As2g03763
Vv1g00347	Tc2g01639	.		.				.
Vv1g00348	.	.		.				Vv14g00814	Tc4g00904		As1g01337
Vv1g00349	Tc2g01638	.		.				Vv14g00810	Tc4g00901		As1g01342
Vv1g00350	Tc2g01631	As7g02225		.				.
Vv1g00351	Tc2g01630	As7g02227		.				Vv14g00806	Tc4g00899		As1g01344
Vv1g00352	.	.		.				.
Vv1g00353	Tc2g01629	As7g02228		Vv17g00337	Tc3g00244	.	As8g02821	Vv14g00804	Tc4g00898		As1g01345
Vv1g00354	.	.		.				.
Vv1g00355	.	.		Vv17g00336	Tc3g00245	As2g03611	.	.
Vv1g00356	Tc2g01627	.		Vv17g00325	Tc3g00251	As2g03606	.	.
Vv1g00357	.	.		.				Vv14g00803	Tc4g00896		As1g01346
Vv1g00358	Tc2g01625	As7g02229		.				.
Vv1g00359	.	.		.				.
Vv1g00360	Tc2g01624	.		Vv17g00323	Tc3g00254	As2g03604	.	Vv14g00801	.		.
Vv1g00361	.	.		.				.
Vv1g00362	.	.		.				.
Vv1g00363	Tc2g01622	As7g02230		.				.
Vv1g00364	Tc2g01620	.		.				.
Vv1g00365	.	.		Vv17g00316	Tc3g00269	As2g03599	As8g02832	.
Vv1g00366	.	.		.				.
Vv1g00367	Tc2g01619	As7g02232		Vv17g00315	Tc3g00270	.	As8g02844	.
Vv1g00368	Tc2g01616	.		.				.
Vv1g00369	Tc2g01615	As7g02233		Vv17g00313	Tc3g00272	As2g03597	.	Vv14g00786	Tc4g00889		.
Vv1g00370	.	.		.				.
Vv1g00371	.	.		.				.
Vv1g00372	Tc2g01613	As7g02235		Vv17g00312	Tc3g00274	.	As8g02854	Vv14g00785	Tc4g00888		As1g01348
Vv1g00373	.			.				.
Vv1g00374	.			.				.
Vv1g00375	.			.				Vv14g00782	Tc4g00885		.
Vv1g00376	Tc2g01611	As7g02249		.				.
Vv1g00377	.	.		.				.
Vv1g00378	Tc2g01610	As7g02248		.				.
Vv1g00379	Tc2g01608	.		.				.
Vv1g00380	Tc2g01607	.		.				Vv14g00781	Tc4g00884		.
Vv1g00381	.	.		.				.
Vv1g00382	.	.		.				.
Vv1g00383	.	.		.				.
Vv1g00384	.	.		.				.
Vv1g00385	.	.		.				.
Vv1g00386	.	.		.				.
Vv1g00387	.	.		.				.
Vv1g00388	.	.		.				.
Vv1g00389	.	.		Vv17g00307	Tc3g00277	.	As8g02856	.
Vv1g00390	.	As7g02244		Vv17g00305	.	.	.	.
Vv1g00391	.	.		.				.
Vv1g00392	Tc2g01582	As7g02242		.				.
Vv1g00393	Tc2g01995	As7g02241		Vv17g00293	.	.	As8g02862	.
Vv1g00394	Tc2g01584	.		Vv17g00291	.	.	.	.
Vv1g00395	Tc2g01585	.		.				.
Vv1g00396	.	.		.				.
Vv1g00397	.	.	As4g02726	.				.
Vv1g00398	Tc2g01589	As7g02240	.	.				.
Vv1g00399	.		.	Vv17g00287	Tc3g00289	.	.	Vv14g00763	Tc4g00881		.
Vv1g00400	Tc2g01591	As7g01626	As4g02866	Vv17g00252	.	.	As8g02868	.
Vv1g00401	.	.	As4g02867	Vv17g00251	.	.	.	.
Vv1g00402	.	.	.	.				.
Vv1g00403	.	.	.	.				.
Vv1g00404	.	.	.	.				Vv14g00757	Tc4g00871		As1g01351
Vv1g00405	Tc2g01592	As7g01873	As4g02868	Vv17g00246	.	.	.	.
Vv1g00406	Tc2g01596	.	As4g02869	.				.
Vv1g00407	.	.	.	.				.
Vv1g00408	Tc2g01594	.	As4g02871	.				.
Vv1g00409	Tc2g01560	.	As4g02872	.				.
Vv1g00410	.	.	As4g02873	.				.
Vv1g00411	Tc2g02012	.	As4g02874	.				.
Vv1g00412	.	.	.	.				.
Vv1g00413	.	.	.	.				.
Vv1g00414	.	.	.	.				.
Vv1g00415	.	.	.	.				.
Vv1g00416	.	.	.	.				.
Vv1g00417	Tc2g02013	As7g01874	.	.				.
Vv1g00418	.	.	As4g02876	.				.
Vv1g00419	Tc2g02016	.	As4g02877	.				.
Vv1g00420	Tc2g02018	As7g01876	As4g02878	.				.
Vv1g00421	Tc2g02019	As7g01877	.	.				.
Vv1g00422	.	.	.	.				.
Vv1g00423	Tc2g02020	.	As4g02879	.				.
Vv1g00424	Tc2g02021	.	As4g02880	.				.
Vv1g00425	Tc2g02022	As7g01878	.	.				.
Vv1g00426	Tc2g02024	.	.	.				.
Vv1g00427	Tc2g02025	.	.	.				.
Vv1g00428	Tc2g02026	.	.	.				.
Vv1g00429	Tc2g02027	.	.	.				.
Vv1g00430	Tc2g02028	.	.	.				.
Vv1g00431	Tc2g02031	.	As4g02741	.				.
Vv1g00432	.	.	.	.				.
Vv1g00433	.	.	.	.				.
Vv1g00434	Tc2g02032	.	As4g02743	Vv17g00233	Tc3g00310	.	.	Vv14g00751	Tc4g00837		.
Vv1g00435	Tc2g02033	As7g01662	As4g02745	.				.
Vv1g00436	Tc2g02034	.	As4g02746	Vv17g00231	.	.	.	Vv14g00750	Tc4g00835		As1g01371
Vv1g00437	Tc2g02035	As7g01663	.	.
Vv1g00438	Tc2g02036	As7g01666	.	.
Vv1g00439	.	.	.	.
Vv1g00440	Tc2g02039	.	As4g02749	.
Vv1g00441	Tc2g02040	As7g01668	.	.
Vv1g00442	.	.	.	.
Vv1g00443	.	.	.	.
Vv1g00444	Tc2g02043	.	As4g02752	.
Vv1g00445	Tc2g02044	As7g01674	As4g02753	.
Vv1g00446	Tc2g02045	.	As4g02755	.
Vv1g00447	Tc2g02046	As7g01675	.	.
Vv1g00448	.	.	As4g02756	.
Vv1g00449	Tc2g02048	As7g01678	.	.
Vv1g00450	.	As7g01687	.	.
Vv1g00451	Tc2g02050	As7g01690	.	Vv17g00226	Tc3g00318	As2g03567	As8g02887
Vv1g00452	.	.	.	.
Vv1g00453	Tc2g02053	.	As4g02759	.
Vv1g00454	Tc2g02054	As7g01692	.	.
Vv1g00455	Tc2g02056	.	As4g02760	.
Vv1g00456	Tc2g02057	.	As4g02761	.
Vv1g00457	Tc2g02058	.	As4g02763	.
Vv1g00458	.	.	.	.
Vv1g00459	.	.	.	.
Vv1g00460	Tc2g02059	As7g01694	.	.
Vv1g00461	Tc2g02060	.	As4g02764	Vv17g00216	Tc3g00330	As2g03549	As8g02905
Vv1g00462	Tc2g02061	.	As4g02765	.
Vv1g00463	.	.	.	.
Vv1g00464	.	.	As4g02767	Vv17g00214	Tc3g00333	As2g03548	.
Vv1g00465	Tc2g02062	.	.	.
Vv1g00466	.	.	.	.
Vv1g00467	.	As7g01695	.	.
Vv1g00468	.	.	As4g02768	.
Vv1g00469	Tc2g02064	As7g01696	.	.
Vv1g00470	Tc2g02066	.	As4g02769	.
Vv1g00471	Tc2g02068	.	As4g02770	.
Vv1g00472	Tc2g02070	.	.	.
Vv1g00473	Tc2g02071	.	.	.
Vv1g00474	.	.	.	.
Vv1g00475	.	.	.	.
Vv1g00476	Tc2g02072	.	.	.
Vv1g00477	.	.	.	Vv17g00213	Tc3g00334	As2g03547	As8g02906
Vv1g00478	.	.	.	.
Vv1g00479	Tc2g02073	.	.	.
Vv1g00480	.	.	.	.
Vv1g00481	Tc2g02074	As7g01703	As4g02772	.
Vv1g00482	.	.	.	.
Vv1g00483	Tc2g02076	As7g01704	.	.
Vv1g00484	Tc2g02077	.	As4g02773	.
Vv1g00485	.	.	.	.
Vv1g00486	Tc2g02078	As7g01705	As4g02775	.
Vv1g00487	Tc2g02079	As7g01706	.	.
Vv1g00488	Tc2g02080	As7g01707	.	.
Vv1g00489	Tc2g02081	As7g01708	.	.
Vv1g00490	Tc2g02083	As7g01709	As4g02776	.
Vv1g00491	Tc2g02084	As7g01710	.	.
Vv1g00492	Tc2g02085	As7g01711	As4g02777	.
Vv1g00493	Tc2g02086	As7g01712	.	.
Vv1g00494	Tc2g02087	.	As4g02780	.
Vv1g00495	Tc2g02088	.	As4g02781	.
Vv1g00496	Tc2g02089	.	.	.
Vv1g00497	.	.	.	.
Vv1g00498	.	.	As4g02783	.
Vv1g00499	.	.	.	.
Vv1g00500	Tc2g02097	As7g01717	.	.
Vv1g00501	Tc2g02098	As7g01718	As4g02785	.
Vv1g00502	.	.	.	.
Vv1g00503	Tc2g02099	As7g01719	.	.
Vv1g00504	Tc2g02100	As7g01720	.	.
Vv1g00505	Tc2g02102	.	As4g02787	.
Vv1g00506	Tc2g02103	As7g01721	As4g02788	.
Vv1g00507	.	As7g01722	.	.
Vv1g00508	Tc2g02104	.	.	.
Vv1g00509	Tc2g02105	As7g01724	As4g02789	.
Vv1g00510	Tc2g02106	.	As4g02790	.
Vv1g00511	Tc2g02255	.	.	.
Vv1g00512	.	.	.	.
Vv1g00513	Tc2g02107	.	As4g02791	.
Vv1g00514	Tc2g02108	.	As4g02792	.
Vv1g00515	Tc2g02109	As7g01725	.	.
Vv1g00516	Tc2g02110	.	As4g02794	.
Vv1g00517	Tc2g02113	.	As4g02795	.
Vv1g00518	.	.	.	.
Vv1g00519	.	.	As4g02796	.
Vv1g00520	Tc2g02114	.	.	.
Vv1g00521	Tc2g02115	.	As4g02797	Vv17g00179	.	.	.
Vv1g00522	.	.	.	.
Vv1g00523	Tc2g02117	.	As4g02798	.
Vv1g00524	Tc2g02119	As7g01728	.	.
Vv1g00525	Tc2g02120	As7g01729	.	.
Vv1g00526	Tc2g02121	.	.	.
Vv1g00527	.	.	As4g02799	.
Vv1g00528	Tc2g02122	.	As4g02800	.
Vv1g00529	Tc2g02125	.	As4g02802	.
Vv1g00530	Tc2g02127	As7g01737	As4g02804	.
Vv1g00531	Tc2g02128	As7g01739	As4g02805	.
Vv1g00532	Tc2g02129	As7g01740	.	.
Vv1g00533	Tc2g02133	.	As4g02806	.
Vv1g00534	Tc2g02134	.	As4g02807	.
Vv1g00535	Tc2g02135	.	As4g02808	.
Vv1g00536	Tc2g02249	.	As4g02809	.
Vv1g00537	Tc2g02248	As7g01742	.	.
Vv1g00538	Tc2g02247	.	As4g02810	.
Vv1g00539	Tc2g02245	As7g01746	.	.
Vv1g00540	Tc2g02242	.	.	.
Vv1g00541	Tc2g02241	.	.	.
Vv1g00542	Tc2g02240	.	As4g02811	.
Vv1g00543	Tc2g02239	.	As4g02812	.
Vv1g00544	Tc2g02235	.	As4g02813	.
Vv1g00545	Tc2g02234	.	As4g02814	.
Vv1g00546	Tc2g02233	.	As4g02815	.
Vv1g00547	Tc2g02232	As7g01747	.	.
Vv1g00548	Tc2g02231	.	.	.
Vv1g00549	Tc2g02229	.	As4g02816	.
Vv1g00550	.	.	.	.
Vv1g00551	Tc2g02228	.	As4g02817	.
Vv1g00552	Tc2g02227	As7g01749	.	.
Vv1g00553	Tc2g02226	As7g01750	.	.
Vv1g00554	Tc2g02225	As7g01751	.	.
Vv1g00555	.	.	.	.
Vv1g00556	.	.	.	.
Vv1g00557	Tc2g02222	As7g01752	.	.
Vv1g00558	.	.	.	Vv17g00176	.	.	.
Vv1g00559	Tc2g02221	.	.	.
Vv1g00560	Tc2g02220	As7g01754	As4g02820	.
Vv1g00561	.	.	.	.
Vv1g00562	Tc2g02216	As7g01755	As4g02821	.
Vv1g00563	Tc2g02215	As7g01756	As4g02823	.
Vv1g00564	Tc2g02214	.	As4g02824	.
Vv1g00565	Tc2g02213	As7g01763	.	.
Vv1g00566	Tc2g02212	.	.	.
Vv1g00567	Tc2g02211	As7g01764	As4g02825	.
Vv1g00568	Tc2g02210	.	As4g02826	.
Vv1g00569	.	.	.	.
Vv1g00570	Tc2g02208	.	.	.
Vv1g00571	Tc2g02205	.	As4g02828	.
Vv1g00572	Tc2g02203	As7g01827	.	.
Vv1g00573	Tc2g02202	As7g01829	As4g02830	.
Vv1g00574	Tc2g02201	As7g01831	.	.
Vv1g00575	Tc2g02200	As7g01832	.	.
Vv1g00576	Tc2g02199	As7g01833	.	.
Vv1g00577	Tc2g02197	.	.	Vv17g01027
Vv1g00578	Tc2g02196	.	As4g02831	.
Vv1g00579	Tc2g02193	As7g01837	.	.
Vv1g00580	.	.	.	.
Vv1g00581	Tc2g02164	.	As4g02832	.
Vv1g00582	.	.	.	.
Vv1g00583	Tc2g02187	As7g01838	.	.
Vv1g00584	.	.	.	.
Vv1g00585	Tc2g02186	.	.	.
Vv1g00586	.	.	.	.
Vv1g00587	.	.	.	.
Vv1g00588	.	.	.	.
Vv1g00589	Tc2g02183	.	As4g02834	.
Vv1g00590	.	.	.	.
Vv1g00591	.	.	.	.
Vv1g00592	Tc2g02182	As7g01839	As4g02837	.
Vv1g00593	.	.	.	.
Vv1g00594	Tc2g02181	As7g01841	.	Vv17g00167	.	As2g03520
Vv1g00595	.	.	.	.
Vv1g00596	.	.	.	.
Vv1g00597	.	.	.	.
Vv1g00598	.	.	.	.
Vv1g00599	Tc2g02180	As7g01843	.	.
Vv1g00600	Tc2g02179	.	.	.
Vv1g00601	Tc2g02178	As7g01845	As4g02838	.
Vv1g00602	Tc2g02177	As7g01848	.	.
Vv1g00603	.		.	.
Vv1g00604	.		.	.
Vv1g00605	.		.	.
Vv1g00606	Tc2g02175		As4g02839	.
Vv1g00607	Tc2g02176		.	.
Vv1g00608	.		.	.
Vv1g00609	Tc2g02174		As4g02840	.
Vv1g00610	Tc2g02173			.
Vv1g00611				.
Vv1g00612				.
Vv1g00613		As1g00951		.
Vv1g00614	Tc2g01942	As1g00953		.
Vv1g00615	Tc2g01941	As1g00955		.
Vv1g00616	Tc2g01940	.		.
Vv1g00617	Tc2g01939	.	As4g00575	Vv17g00982	Tc3g00786	.	As8g02411
Vv1g00618	.	.	.	.
Vv1g00619	Tc2g01938	As1g00958	.	.
Vv1g00620	.	.	.	.
Vv1g00621	Tc2g01937	.	.	.
Vv1g00622	Tc2g01936	As1g00959	.	.
Vv1g00623	Tc2g01935	As1g00960	.	Vv17g00975	Tc3g00776	.	.	Vv14g01348	Tc4g00186	As3g00972	.
Vv1g00624	Tc2g01934	As1g00961	.	.				.
Vv1g00625	Tc2g01930	.	.	.				.
Vv1g00626	Tc2g01929	.	As4g00576	.				.
Vv1g00627	Tc2g01928	As1g00963	.	.				.
Vv1g00628	Tc2g01927	As1g00964	.	.				.
Vv1g00629	Tc2g01926	As1g00966	.	.				.
Vv1g00630	Tc2g01925	As1g00968	.	.				Vv14g01352	.	.	.
Vv1g00631	.	.	.	.				.
Vv1g00632	Tc2g01923	As1g00970	.	Vv17g00972	.	As7g02795	.	.
Vv1g00633	Tc2g01921	.	.	.				.
Vv1g00634	.	.	.	.				.
Vv1g00635	Tc2g01919	As1g00972	.	Vv17g00969	Tc3g00771	As7g02800	.	.
Vv1g00636	.	.	.	.				.
Vv1g00637	.	.	.	.				.
Vv1g00638	.	.	.	Vv17g00964	Tc3g00767	As7g02806	.	Vv14g01357	Tc4g00177	As3g00975	.
Vv1g00639	Tc2g01918	As1g00973	.					Vv14g01359	.	.	.
Vv1g00640	Tc2g01917	As1g00974	.					.
Vv1g00641	Tc2g01916	.	.					.
Vv1g00642	Tc2g01915	.	.					.
Vv1g00643	Tc2g01914	As1g00977	.					.
Vv1g00644	Tc2g01913	As1g00978	.					.
Vv1g00645	Tc2g01912	.	As4g00582					.
Vv1g00646	Tc2g01910	.	.					.
Vv1g00647	.	.	.					.
Vv1g00648	.	As1g00979	.					.
Vv1g00649	Tc2g01909	.	.					.
Vv1g00650	.	.	.					.
Vv1g00651	Tc2g01906	.	.					.
Vv1g00652	.	As1g00981	.					.
Vv1g00653	.	As1g00983	.					.
Vv1g00654	Tc2g01905	.	As4g00584					.
Vv1g00655	.	.	.					.
Vv1g00656	Tc2g01904	As1g00984	.					.
Vv1g00657	.	.	.					.
Vv1g00658	Tc2g01903	As1g00985	.					.
Vv1g00659	Tc2g01902	As1g00986	.					.
Vv1g00660	Tc2g01901	.	.					.
Vv1g00661	Tc2g01900	As1g00987	.					.
Vv1g00662	.	.	.					.
Vv1g00663	Tc2g01899	As1g00988	.					.
Vv1g00664	.	.	.					.
Vv1g00665	.	.	.					.
Vv1g00666	.	.	.					.
Vv1g00667	.	As1g00989	.					.
Vv1g00668	Tc2g01897	As1g00990	.					.
Vv1g00669	Tc2g01896	.	As4g00587					.
Vv1g00670	Tc2g01895	.	.					.
Vv1g00671	Tc2g01894	.	As4g00588					Vv14g01377	.	.	As2g04127
Vv1g00672	Tc2g01893	As1g00992	.					.
Vv1g00673	.	As1g00993	.					.
Vv1g00674	.	.	.					.
Vv1g00675	Tc2g01891	.	.					.
Vv1g00676	Tc2g01890	As1g00994	.					Vv14g01383	Tc4g00155	As3g00988	As2g04122
Vv1g00677	Tc2g01889	.	.					.
Vv1g00678	.	.	.					.
Vv1g00679	Tc2g01887	.	.					.
Vv1g00680	Tc2g01886	As1g00998	.					.
Vv1g00681	Tc2g01884	As1g01000	.					.
Vv1g00682	Tc2g01878	As1g01005	.					.
Vv1g00683	.	.	.					.
Vv1g00684	Tc2g01876	As1g01007	.					.
Vv1g00685	Tc2g01875	.	As4g00595					.
Vv1g00686	Tc2g01874	As1g01008	.					Vv14g01405	Tc4g00134	.	.
Vv1g00687	Tc2g01873	As1g01009	.					.
Vv1g00688	Tc2g01872	As7g02602	.					Vv14g01407	.	.	.
Vv1g00689	.	.	.					.
Vv1g00690	.	.	.					.
Vv1g00691	Tc2g01871	As1g01010	.					.
Vv1g00692	Tc2g01870	.	.					.
Vv1g00693	Tc2g01866	As1g01013	.					.
Vv1g00694	Tc2g01865	As1g01014	.					.
Vv1g00695	Tc2g01864	As7g02604	As4g00596					.
Vv1g00696	Tc2g01863	.	As4g00597					.
Vv1g00697	Tc2g01862	As1g01015	.					Vv14g01411	Tc4g00131	As3g01000	.
Vv1g00698	Tc2g01861	As1g01016	.					.
Vv1g00699	Tc2g01860	.	As4g00598					.
Vv1g00700	Tc2g01859	.	As4g00600					.
Vv1g00701	Tc2g01858	As1g01017	.					.
Vv1g00702	.	.	.					.
Vv1g00703	.	.	.					.
Vv1g00704	.	.	.					.
Vv1g00705	Tc2g01857	As1g01018	.					.
Vv1g00706	Tc2g01856	As1g01019	As4g00601					.
Vv1g00707	.	.	.					Vv14g01427	.	.	.
Vv1g00708	Tc2g01855	As1g01020	.					.
Vv1g00709	.	.	.					.
Vv1g00710	.	.	.					.
Vv1g00711	.	.	.					Vv14g01429	.	.	.
Vv1g00712	.	As1g01021	.					.
Vv1g00713	Tc2g01853	As1g01022	.					.
Vv1g00714	Tc2g01852	As1g01023	.					.
Vv1g00715	Tc2g01851	As1g01024	.					.
Vv1g00716	.	.	.					.
Vv1g00717	Tc2g01850	As1g01025	.					.
Vv1g00718	Tc2g01849	As1g01026	As4g00604					.
Vv1g00719	.	.	.					.
Vv1g00720	Tc2g01846	As1g01028	.					Vv14g01435	.	.	.
Vv1g00721	Tc2g01845	As1g01029	.					.
Vv1g00722	.	.	.					Vv14g01440	Tc4g00107	As3g01007	As2g04057
Vv1g00723	Tc2g01844	.	As4g00608					.
Vv1g00724	.	.	As4g00609					.
Vv1g00725	Tc2g01843	As1g01031	.					Vv14g01441	Tc4g00106	.	.
Vv1g00726	.	.	As4g00612					.
Vv1g00727	.	.	.					.
Vv1g00728	.	.	.					.
Vv1g00729	Tc2g01842	.	.					.
Vv1g00730	Tc2g01840	As1g01032	.					.
Vv1g00731	Tc2g01839	As1g01033	.					.
Vv1g00732	Tc2g01838	As1g01034	.					.
Vv1g00733	Tc2g01836	As1g01036	.					.
Vv1g00734	Tc2g01835	As1g01038	.					.
Vv1g00735	.	As1g01039	.					.
Vv1g00736	Tc2g01834	As1g01040	As4g00622					.
Vv1g00737	.	.						.
Vv1g00738	Tc2g01831	As1g01042						.
Vv1g00739	.	.						.
Vv1g00740	.	.						.
Vv1g00741	Tc2g01828	As1g01043						.
Vv1g00742	Tc2g01827	As1g01044						.
Vv1g00743	Tc2g01826	As1g01045						.
Vv1g00744	Tc2g01825	As1g01046						.
Vv1g00745	Tc2g01824	As1g01047						Vv14g01453	Tc4g00091	As3g01019	.
Vv1g00746	.	.						.
Vv1g00747	Tc2g01821	As1g01049						.
Vv1g00748	.	.						.
Vv1g00749	Tc2g01820	.						.
Vv1g00750	Tc2g01819	As1g01050						Vv14g01455	Tc4g00089	As3g01020	.
Vv1g00751	.	.
Vv1g00752	Tc2g01818	As1g01051
Vv1g00753	Tc2g01817	As1g01052
Vv1g00754	Tc2g01816	As1g01053
Vv1g00755	.	.
Vv1g00756	Tc2g01815	As1g01055
Vv1g00757	.	.
Vv1g00758	.	.
Vv1g00759	Tc2g01814	.
Vv1g00760	.	.
Vv1g00761	.	.
Vv1g00762	.	.
Vv1g00763	Tc2g01812	.
Vv1g00764	.	.
Vv1g00765	.	.
Vv1g00766	.	.
Vv1g00767	.	.
Vv1g00768	.	.
Vv1g00769	.	.
Vv1g00770	.	.
Vv1g00771	.	.
Vv1g00772	.	As1g01057
Vv1g00773	.	.
Vv1g00774	Tc2g01809	As1g01058
Vv1g00775	Tc2g01808	As1g01059
Vv1g00776	.	.
Vv1g00777	Tc2g01807	.
Vv1g00778	Tc2g01806	As1g01062
Vv1g00779	Tc2g01804	As1g01063
Vv1g00780	Tc2g01802	.
Vv1g00781	Tc2g01801	As1g01065
Vv1g00782	.	.
Vv1g00783	.	.
Vv1g00784	.	.
Vv1g00785	.	.
Vv1g00786	.	.
Vv1g00787	.	.
Vv1g00788	Tc2g01800	As1g01066
Vv1g00789	Tc2g01799	As1g01067
Vv1g00790	.
Vv1g00791	.
Vv1g00792	.
Vv1g00793	.
Vv1g00794	.
Vv1g00795	Tc2g01798
Vv1g00796	.
Vv1g00797	.
Vv1g00798	.
Vv1g00799	.			Vv17g00857	.		.
Vv1g00800	.			.
Vv1g00801	Tc2g01795			.
Vv1g00802	Tc2g01794			.
Vv1g00803				.
Vv1g00804				.
Vv1g00805			As2g03237	Vv17g00853	Tc3g00023		As8g02337
Vv1g00806			.	.
Vv1g00807			As2g03213	.				Vv14g01535		.	.
Vv1g00808			.	.				.
Vv1g00809			As2g03210	.				.
Vv1g00810			.	.				.
Vv1g00811			As2g03208	Vv17g00842	Tc3g00012		As8g02328	.
Vv1g00812			As2g03207	Vv17g00841	Tc3g00011		As8g02327	.
Vv1g00813			As2g03206	.				.
Vv1g00814			As2g03205	.				.
Vv1g00815			As2g03204	.				Vv14g01563	Tc4g00494	.
Vv1g00816			As2g03202	.				.
Vv1g00817			.	.				.
Vv1g00818			As2g03191	Vv17g00837	.		.	Vv14g01561	Tc4g00491	As3g01095
Vv1g00819			As2g03190	.				.
Vv1g00820			As2g03189	.				.
Vv1g00821			As2g03188	.				.
Vv1g00822			As2g03186	Vv17g00832	.		As8g02324	.
Vv1g00823			.	.				.
Vv1g00824			.	.				Vv14g01553	Tc4g00507	As3g01099
Vv1g00825			.	.				.
Vv1g00826			As2g03185	Vv17g00596	Tc3g00436		As8g02319	Vv14g01552	Tc4g00473	.
Vv1g00827			.	.				.
Vv1g00828			.	Vv17g00597	Tc3g00437		.	.
Vv1g00829			.	.				.
Vv1g00830			.	.				.
Vv1g00831			.	.				.
Vv1g00832			As2g03180	Vv17g00599	Tc3g00439		As8g02317	.
Vv1g00833			.	.				.
Vv1g00834			As2g03179	.				Vv14g01547	Tc4g00509	.	.
Vv1g00835			As2g03178	.				.
Vv1g00836			.	.				.
Vv1g00837			.	.				.
Vv1g00838	Tc2g02515		As2g03175	Vv17g00603	Tc3g00449		As8g02316	.
Vv1g00839	.		.	.				.
Vv1g00840	Tc2g01704		.	.				.
Vv1g00841	Tc2g01703		As2g03174	.				.
Vv1g00842	Tc2g01702		.	.				.
Vv1g00843	Tc2g01700		.	.				.
Vv1g00844	.		.	.				.
Vv1g00845	.		.	.				.
Vv1g00846	Tc2g01699		As2g03173	.				.
Vv1g00847	.		.	.				.
Vv1g00848	Tc2g01698		As2g03172	.				.
Vv1g00849	Tc2g01697		As2g03171	.				.
Vv1g00850	Tc2g01696		As2g03170	Vv17g00790	.	.	.	.
Vv1g00851	Tc2g01695		.	Vv17g00619	Tc3g00462		.	.
Vv1g00852	Tc2g01694		As2g03169	.				.
Vv1g00853	Tc2g01692		.	.				.
Vv1g00854	Tc2g01691		.	.				.
Vv1g00855	Tc2g02594		As2g03168	Vv17g00621	Tc3g00465		As8g02308	Vv14g01585	Tc4g00531	.	.
Vv1g00856	Tc2g01684		As2g03167	.				.
Vv1g00857	.	As7g01912	.	.				.
Vv1g00858	.	.	As2g03165	.				.
Vv1g00859	.	.	As2g03164	.				.
Vv1g00860	.	.	.	.				.
Vv1g00861	.	.	As2g03163	Vv17g00629	Tc3g00471		As8g02306	.
Vv1g00862	.	.	.	.				.
Vv1g00863	Tc2g02587	.	As2g03162	Vv17g00630	Tc3g00472			.
Vv1g00864	Tc2g02586	.	.	.				.
Vv1g00865	Tc2g02585	.	As2g03160	.				.
Vv1g00866	.	.	.	.				.
Vv1g00867	.	.	.	.				.
Vv1g00868	Tc2g02584	.	As2g03159	.				.
Vv1g00869	Tc2g02583	.	.	.				.
Vv1g00870	Tc2g02582	.	.	.				.
Vv1g00871	Tc2g02581	.	.	Vv17g00634	Tc3g00474			.
Vv1g00872	Tc2g02580	.	.	Vv17g00635	Tc3g00475			Vv14g01593	Tc4g00540	As3g01122	.
Vv1g00873	Tc2g02579	.	.	.				.
Vv1g00874	.	.	As2g03157	.				.
Vv1g00875	Tc2g02578	.	.	Vv17g00640	Tc3g00480			Vv14g01595	Tc4g00542	.	.
Vv1g00876	.	.	.	.				.
Vv1g00877	Tc2g02577	.	As2g03156	.				Vv14g01598	Tc4g00545	As3g01128	.
Vv1g00878	Tc2g02574	.	As2g03155	.				.
Vv1g00879	.	.	.	.				.
Vv1g00880	.	.	.	.				.
Vv1g00881	Tc2g02571	.	.	Vv17g00647	Tc3g00487	As7g00026		Vv14g01605	Tc4g00552	As3g01132	.
Vv1g00882	Tc2g02570	.	.	.				.
Vv1g00883	Tc2g02569	.	As2g03154	.				.
Vv1g00884	Tc2g02568	.	As2g03153	Vv17g00648	.	.		Vv14g01607	.	.	.
Vv1g00885	Tc2g02567	.	As2g03152	.				.
Vv1g00886	Tc2g02566	.	As2g03151	Vv17g00650	.	As7g00029		Vv14g01608	.	.	.
Vv1g00887	.	.	.	.				Vv14g01610	Tc4g00555	.	.
Vv1g00888	.	.	.	.				.
Vv1g00889	.	.	.	.				Vv14g01614	Tc4g00556	.	.
Vv1g00890	.	.	.	Vv17g00656	Tc3g00498	.	As4g00636	.
Vv1g00891	Tc2g02560	.	As2g03150	Vv17g00657	Tc3g00502	.	As4g00637	Vv14g01621	Tc4g00558	.	.
Vv1g00892	.	.	.	.				.
Vv1g00893	.	.	As2g03149	.				.
Vv1g00894	.	.	.	.				.
Vv1g00895	.	.	As2g03148	.				.
Vv1g00896	.	.	As2g03147	.				.
Vv1g00897	.	.	As2g03146	.				Vv14g01622	Tc4g00559	As3g01136	.
Vv1g00898	Tc2g02540	.	As2g03145	.				.
Vv1g00899	Tc2g02541	.	As2g03144	.				Vv14g01624	Tc4g00561	As3g01138	.
Vv1g00900	.	.		.				.
Vv1g00901	.	.		.				.
Vv1g00902	.	.		.				.
Vv1g00903	Tc2g02542	.		Vv17g00658	Tc3g00534	.	As4g00641	Vv14g01626	Tc4g00562	As3g01139	.
Vv1g00904	Tc2g02543	As7g01918		.				.
Vv1g00905	Tc2g02544	As7g01916		Vv17g00660	Tc3g00535	.	As4g00646	.
Vv1g00906	Tc2g02545	As7g01915		.				.
Vv1g00907	.	.		Vv17g00665	Tc3g00539	.	.	.
Vv1g00908	.	.		.				.
Vv1g00909	Tc2g02547	As7g01914		.				.
Vv1g00910	Tc2g02548	As7g01912		Vv17g00666	Tc3g00541	.	.	.
Vv1g00911	Tc2g02549	As7g01911		Vv17g00667	Tc3g00542	As7g00036	.	.
Vv1g00912	Tc2g02550	.		Vv17g00670	Tc3g00545	As7g00042	.	.
Vv1g00913	Tc2g02551	As7g01907		.				.
Vv1g00914	Tc2g02552	As7g01906		.				Vv14g01634	.	.	.
Vv1g00915	Tc2g02553	As7g01905		.				.
Vv1g00916	.	.		.				.
Vv1g00917	Tc2g02555	As7g01903		.				.
Vv1g00918	.	.		.				.
Vv1g00919	.	As7g01902		.				.
Vv1g00920	.	.		.				.
Vv1g00921	Tc2g02533	As7g01901		.				.
Vv1g00922	Tc2g02532	.		Vv17g00672	Tc3g00548	As7g00044	.	.
Vv1g00923	Tc2g02531	As7g01899		Vv17g00673	Tc3g00549	.	.	.
Vv1g00924	Tc2g02530	As7g01896		.				.
Vv1g00925	.	.		.				.
Vv1g00926	Tc2g02529	As7g01895		.				.
Vv1g00927	.	.		Vv17g00678	Tc3g00555	.	.	.
Vv1g00928	Tc2g02528	.		Vv17g00679	Tc3g00556	.	.	.
Vv1g00929	.	.		.				.
Vv1g00930	Tc2g02527	As7g01894		.				.
Vv1g00931	Tc2g02526	.		.				.
Vv1g00932	Tc2g02525	.		.				.
Vv1g00933	.	.		.				Vv14g01662	.	.	.
Vv1g00934	Tc2g02524	As7g01893		.				.
Vv1g00935	.	.		.				.
Vv1g00936	Tc2g02523	As7g01892		Vv17g00689	Tc3g00567	.	As4g00661	.
Vv1g00937	.	.		.				.
Vv1g00938	.	.		.				.
Vv1g00939	.	.		.				.
Vv1g00940	Tc2g02522	As7g01890		.				.
Vv1g00941	Tc2g02520	.		.				.
Vv1g00942	Tc2g02518	As7g01887		.				.
Vv1g00943	Tc2g02516	As7g01886		.				.
Vv1g00944	Tc2g02515	As7g01927		.				Vv14g01669	.	.	.
Vv1g00945	Tc2g02513	As7g01937		.				.
Vv1g00946	Tc2g02511	As7g01938		.				.
Vv1g00947	Tc2g02510	As7g01940		Vv17g00697	.	As7g00082	As4g00671	Vv14g01678	Tc4g00593	As3g01180	.
Vv1g00948	Tc2g02509	As7g01941		Vv17g00699	.	.	.	Vv14g01680	Tc4g00597	As3g01182	.
Vv1g00949	Tc2g02508	.		.				Vv14g01681	Tc4g00599	As3g01183	.
Vv1g00950	.	.		.				.
Vv1g00951	.	.		.				.
Vv1g00952	Tc2g02506	.		.				.
Vv1g00953	Tc2g02505	As7g01943		Vv17g00703	Tc3g00584	.	As4g00676	Vv14g01682	Tc4g00600	As3g01184	.
Vv1g00954	.	.		.				.
Vv1g00955	Tc2g02503	.		.				.
Vv1g00956	Tc2g02502	.		.				Vv14g01684	Tc4g00603	As3g01185	.
Vv1g00957	Tc2g02501	.		.				.
Vv1g00958	Tc2g02499	.		.				.
Vv1g00959	Tc2g02498	.		Vv17g00707	Tc3g00587	.	As4g00677	.
Vv1g00960	Tc2g02497	.		.				.
Vv1g00961	Tc2g02496	.		.				.
Vv1g00962	.	As7g01944		.				.
Vv1g00963	Tc2g02495	.		.				.
Vv1g00964	Tc2g02493	As7g01946		.				.
Vv1g00965	.	.		.				.
Vv1g00966	Tc2g02492	.		.				.
Vv1g00967	Tc2g02490	.	As2g04798	Vv17g00710	Tc3g00591	As7g00113	As4g00685	Vv14g01689	Tc4g00611	.	.
Vv1g00968	.	.	.	.				.
Vv1g00969	.	.	.	.				.
Vv1g00970	.	.	.	.				.
Vv1g00971	Tc2g02487	.	As2g04794	.				.
Vv1g00972	.	.	.	.				.
Vv1g00973	Tc2g02486	As7g01948	.	Vv17g00713	Tc3g00594	As7g00126	.	.
Vv1g00974	.	.	.	.				.
Vv1g00975	.	.	.	.				.
Vv1g00976	Tc2g02482	.	.	.				Vv14g01694	Tc4g00614	As3g01192	.
Vv1g00977	.	.	.	.
Vv1g00978	Tc2g02481	.	.	.
Vv1g00979	.	.	.	.
Vv1g00980	.	.	.	.
Vv1g00981	.	.	.	.
Vv1g00982	Tc2g02480	As7g01950	.	.
Vv1g00983	.	.	.	.
Vv1g00984	Tc2g02479	As7g01951	.	.
Vv1g00985	Tc2g02478	As7g01952	.	.
Vv1g00986	Tc2g02477	As7g01953	As2g04786	.
Vv1g00987	Tc2g02476	.	As2g04785	.
Vv1g00988	Tc2g02475	As7g01954	.	Vv17g00727	Tc3g00602	As7g00151	.
Vv1g00989	Tc2g02469	As7g01960	.	.
Vv1g00990	Tc2g02467	As7g01961	.	Vv17g00732	Tc3g00607	As7g00161	As4g00704
Vv1g00991	.	.	.	.
Vv1g00992	.	.	.	.
Vv1g00993	.	.	.	.
Vv1g00994	.	.	As2g04783	.
Vv1g00995	Tc2g02465	As7g01964		.
Vv1g00996	.	.		.
Vv1g00997	.	.		.
Vv1g00998	.	.		.
Vv1g00999	.	.		.
Vv1g01000	.	.		.
Vv1g01001	.	.		.
Vv1g01002	.	.		.
Vv1g01003	.	.		.
Vv1g01004	.	.		.
Vv1g01005	.	.		.
Vv1g01006	.	.		.
Vv1g01007	.	.		.
Vv1g01008	.	.		.
Vv1g01009	.	.		.
Vv1g01010	.	.		.
Vv1g01011	.	.		.
Vv1g01012	.	.		.
Vv1g01013	.	.		.
Vv1g01014	.	.		.
Vv1g01015	.	.		.
Vv1g01016	.	.		.
Vv1g01017	.	.		.
Vv1g01018	Tc2g02454	.		.
Vv1g01019	.	.		.
Vv1g01020	.	.		.
Vv1g01021	.	.		.
Vv1g01022	.	.		Vv17g00737	Tc3g00612	.	.
Vv1g01023	.	.		.
Vv1g01024	.	.		Vv17g00779	.	.	.
Vv1g01025	.	.
Vv1g01026	Tc2g02342	.						Vv14g00959	Tc4g00749	As3g01296	.
Vv1g01027	.	.						.
Vv1g01028	.	.						.
Vv1g01029	.	As7g02077						.
Vv1g01030	.	As7g02081						.
Vv1g01031	.	.						.
Vv1g01032	.	.						.
Vv1g01033	Tc2g02341	.						Vv14g00954	Tc4g00751	.	.
Vv1g01034	Tc2g02340	.						.
Vv1g01035	Tc2g02338	.						.
Vv1g01036	.	.						.
Vv1g01037	.	.						Vv14g00951	Tc4g00754	As3g01301	.
Vv1g01038	.	.						.
Vv1g01039	Tc2g02336	.						Vv14g00949	Tc4g00758	.	As1g01290
Vv1g01040	Tc2g02335	As7g02089						.
Vv1g01041	Tc2g02332	.						Vv14g00948	Tc4g00763	.	As1g01291
Vv1g01042	Tc2g02331	As7g02091						.
Vv1g01043	.	As7g02092						.
Vv1g01044	Tc2g02330	.						.
Vv1g01045	Tc2g02328	As7g02094						.
Vv1g01046	Tc2g02327	As7g02095						Vv14g00942	Tc4g00768	As3g01304	.
Vv1g01047	.	.						.
Vv1g01048	.	.						.
Vv1g01049	.	.						.
Vv1g01050	.	.						.
Vv1g01051	.	.						.
Vv1g01052	.	.						.
Vv1g01053	.	.						.
Vv1g01054	.	.						.
Vv1g01055	.	.						.
Vv1g01056	.	.						.
Vv1g01057	.	.						.
Vv1g01058	.	.						.
Vv1g01059	Tc2g02321	As7g02097						.
Vv1g01060	.	.						.
Vv1g01061	.	.						.
Vv1g01062	.	.						.
Vv1g01063	.	.						.
Vv1g01064	.	.						.
Vv1g01065	Tc2g02317	As7g02098						.
Vv1g01066	.							Vv14g00939	Tc4g00771	As3g01306	As1g01298
Vv1g01067	Tc2g02264							.
Vv1g01068	Tc2g02289	As7g02110						.
Vv1g01069	.	.						.
Vv1g01070	Tc2g02302	As7g02104						.
Vv1g01071	.	.						.
Vv1g01072	Tc2g02306	As7g02103						.
Vv1g01073	Tc2g02305	.						Vv14g00927	Tc4g00782	.	.
Vv1g01074	.	As7g02102
Vv1g01075	Tc2g02307	.
Vv1g01076	Tc2g02308	As7g02101
Vv1g01077	Tc2g02310	.
Vv1g01078	Tc2g02311	As7g02100
Vv1g01079	.	.
Vv1g01080	Tc2g02313	.
Vv1g01081	.	As7g02099
Vv1g01082	.
Vv1g01083	.
Vv1g01084	Tc2g02266
Vv1g01085	.
Vv1g01086	.
Vv1g01087	.
Vv1g01088	.
Vv1g01089	.
Vv1g01090	.
Vv1g01091	Tc2g02141	As7g01661
Vv1g01092	.	.
Vv1g01093	.	.
Vv1g01094	Tc2g02140	As7g01660
Vv1g01095	Tc2g02141	.
Vv1g01096	.	.
Vv1g01097	Tc2g02139	As7g01659
Vv1g01098	.	.
Vv1g01099	.	.
Vv1g01100	.	As7g01886
Vv1g01101	.	.
Vv1g01102	.	.
Vv1g01103	.	.
Vv1g01104	.	.
Vv1g01105	.	.
Vv1g01106	.	.
Vv1g01107	.	.
Vv1g01108	.	.
Vv1g01109	.	.
Vv1g01110	.	.
Vv1g01111	Tc2g02137	.
Vv1g01112	Tc2g02136	As7g01657
Vv1g01113	.	.
Vv1g01114	.	.
Vv1g01115	Tc2g02262	.
Vv1g01116	.	As7g01654
Vv1g01117	Tc2g02144	.
Vv1g01118	.	As1g00942
Vv1g01119	.	.
Vv1g01120	.	.	As4g02908
Vv1g01121	.	.	.
Vv1g01122	.	.	.					Vv14g01313	Tc4g00228	As3g00947	As1g00909
Vv1g01123	.	.	.					.
Vv1g01124	.	.	.					.
Vv1g01125	.	.	.					.
Vv1g01126	.	.	.					.
Vv1g01127	.	.	.					.
Vv1g01128	.	.	.					.
Vv1g01129	.	.	.					.
Vv1g01130	.	.	.					.
Vv1g01131	.	.	.					.
Vv1g01132	.	.	.					.
Vv1g01133	.	.	.					.
Vv1g01134	.	.	.					.
Vv1g01135	.	.	.					.
Vv1g01136	Tc2g02254	.	As4g02864					.
Vv1g01137	Tc2g02252	.	.					.
Vv1g01138	.	As7g01868	.					.
Vv1g01139	.	As7g01866	As4g02862	Vv17g00175	.	.	As8g02949	.
Vv1g01140	.	.	As4g02861	.				.
Vv1g01141	.	As7g01864	As4g02860	.				.
Vv1g01142	.	.	.	.				.
Vv1g01143	.	.	.	.				.
Vv1g01144	.	As7g01863	As4g02859	.				.
Vv1g01145	.	.	.	.				.
Vv1g01146	.	As7g01862	As4g00592	.				.
Vv1g01147	.	.	.	.				.
Vv1g01148	.	As7g01860	.	.				.
Vv1g01149	.	As7g01859	.	.				.
Vv1g01150	Tc2g02148	.	.	.				.
Vv1g01151	.	.	.	.				.
Vv1g01152	Tc2g02150	As7g01857	.	.				.
Vv1g01153	Tc2g02151	.	As4g02857	.				.
Vv1g01154	.	.	.	.				.
Vv1g01155	.	.	.	.				.
Vv1g01156	.	.	.	.				.
Vv1g01157	Tc2g02152	.	As4g02855	.				.
Vv1g01158	.	.	.	.				.
Vv1g01159	Tc2g02155	.	As4g02853	.				.
Vv1g01160	.	.	.	.				.
Vv1g01161	.	.	.	.				.
Vv1g01162	.	.	.	.				.
Vv1g01163	.	.	.	.				.
Vv1g01164	.	.	.	.				.
Vv1g01165	.	.	.	.				.
Vv1g01166	Tc2g02157	.	.	.				.
Vv1g01167	Tc2g02158	.	.	.				.
Vv1g01168	Tc2g02159	.	.	.				.
Vv1g01169	.	.	.	Vv17g00142	Tc3g00837	As7g02956	.	Vv14g01286	Tc4g00260	.	.
Vv1g01170	.	As1g00903	.	.				.
Vv1g01171	.	.	.	.				.
Vv1g01172	.	As1g00902	As4g00542	.				Vv14g01283	Tc4g00263	As3g00923	As2g04178
Vv1g01173	Tc2g02224	.	.	.				Vv14g01278	.	.	.
Vv1g01174		.	.	.				.
Vv1g01175		.	.	.				.
Vv1g01176		.	.	.				.
Vv1g01177		.	.	.				Vv14g01244	.	.	.
Vv1g01178		.	.	.				.
Vv1g01179		.	As4g00520	.				.
Vv1g01180		.	.	.				.
Vv1g01181		.	.	.				.
Vv1g01182		.	.	.				.
Vv1g01183		.	.	.				Vv14g01242	.	.	.
Vv1g01184		.	.	.				.
Vv1g01185	Tc2g01564	As1g00901	.	.				.
Vv1g01186	Tc2g01563	As1g00900	.	.				.
Vv1g01187	Tc2g01562	As1g00899	As4g00516	.				.
Vv1g01188	.	.	.	.				.
Vv1g01189	.	.	.	.				.
Vv1g01190	Tc2g01551	As1g00897	.	.				.
Vv1g01191	Tc2g01550	As1g00896	.	.				.
Vv1g01192	Tc2g01549	As1g00895	As4g00515	Vv17g00134	Tc3g00842	.	.	.
Vv1g01193	Tc2g01547	As1g00894	.	.				.
Vv1g01194	Tc2g01546	As1g00893	As4g00513	.				.
Vv1g01195	.	.	.	.				.
Vv1g01196	.	.	.	.				.
Vv1g01197	.	.	.	.				Vv14g01236	Tc4g00267	.	.
Vv1g01198	.	.	.	.				.
Vv1g01199	Tc2g01545	.	.	.				.
Vv1g01200	Tc2g01544	.	.	.				.
Vv1g01201	.	.	.	.				.
Vv1g01202	.	.	.	.				.
Vv1g01203	Tc2g01543	As1g00892	.	.				.
Vv1g01204	Tc2g01542	As1g00891	As4g00503	.				.
Vv1g01205	Tc2g01541	.	As4g00502	.				.
Vv1g01206	.	As1g00889	.	.				.
Vv1g01207	Tc2g01539	.	As4g00501	.				.
Vv1g01208	Tc2g01538	.	As4g00500	.				.
Vv1g01209	Tc2g01537	.	As4g00499	.				.
Vv1g01210	.	.	As4g00498	.				.
Vv1g01211	.	.	.	.				.
Vv1g01212	.	.	.	.				.
Vv1g01213	Tc2g01536	As1g00887	.	.				.
Vv1g01214	.	.	.	.				.
Vv1g01215	Tc2g01533	As1g00885	.	.				.
Vv1g01216	Tc2g01532	As1g00884	.	.				.
Vv1g01217	Tc2g01531	As1g00883	As4g00450	.				.
Vv1g01218	Tc2g01530	.	.	.				.
Vv1g01219	Tc2g01529	As1g00881	As4g00449	Vv17g00116	Tc3g00860	.	As8g02053	Vv14g01211	.	As3g00908	.
Vv1g01220	Tc2g01528	As1g00880	.	.				.
Vv1g01221	Tc2g01527	As1g00879	.	.				.
Vv1g01222	Tc2g01526	As1g00878	As4g00446	.				.
Vv1g01223	Tc2g01525	As1g00877	As4g00445	.				.
Vv1g01224	Tc2g01524	.	As4g00444	.				.
Vv1g01225	Tc2g01523	As1g00876	.	.				.
Vv1g01226	.	.	.	.				.
Vv1g01227	Tc2g01522	As1g00875	.	.				.
Vv1g01228	Tc2g01521	.	.	Vv17g00098	Tc3g00865	As7g02875	.	.
Vv1g01229	.	.	.	.				.
Vv1g01230	.	.	.	.				.
Vv1g01231	.	As1g00874	.	.				.
Vv1g01232	.	.	.	.				.
Vv1g01233	.	.	.	.				.
Vv1g01234	Tc2g01519	As1g00873	.	.				.
Vv1g01235	.	.	.	.				.
Vv1g01236	.	.	.	.				.
Vv1g01237	Tc2g01518	.	As4g00442	.				.
Vv1g01238	Tc2g01517	As1g00872	.	.				.
Vv1g01239	.	.	.	.				.
Vv1g01240	.	.	.	.				.
Vv1g01241	.	.	.	.				.
Vv1g01242	.	.	.	.				.
Vv1g01243	Tc2g01516	As1g00871	As4g00441	.				.
Vv1g01244	Tc2g01514	.	.	.				Vv14g01197	Tc4g00303	.	.
Vv1g01245	.	.	.	.				.
Vv1g01246	.	.	.	.				.
Vv1g01247	Tc2g01513	As1g00869	.	.				.
Vv1g01248	Tc2g01512	As1g00868	.	.				.
Vv1g01249	.	.	.	.				.
Vv1g01250	Tc2g01511	.	As4g00440	.				.
Vv1g01251	.	.	.	.				.
Vv1g01252	.	.	.	.				.
Vv1g01253	Tc2g01510	As1g00867	.	.				.
Vv1g01254	.	.	.	.				.
Vv1g01255	.	.	.	.				.
Vv1g01256	.	.	.	.				.
Vv1g01257	Tc2g01509	As1g00865	.	.				Vv14g01193	Tc4g00308	.	.
Vv1g01258	Tc2g01506	As1g00863	.	.				.
Vv1g01259	Tc2g01504	As1g00861	.	.				.
Vv1g01260	.	.	.	.				.
Vv1g01261	Tc2g01502	.	.	.				Vv14g01190	.	As3g00895	.
Vv1g01262	Tc2g01501	.	.	Vv17g00095	Tc3g00880	.	.	.
Vv1g01263	Tc2g01500	As1g00859	.	.				.
Vv1g01264	.	.	.	.				.
Vv1g01265	.	.	As4g00438	.				.
Vv1g01266	.	As1g00858	.	.				.
Vv1g01267	.	.	.	.				.
Vv1g01268	.	.	.	.				.
Vv1g01269	.	.	.	.				.
Vv1g01270	.	.	.	.				.
Vv1g01271	.	.	.	.				.
Vv1g01272	.	.	.	.				.
Vv1g01273	.	.	.	.				.
Vv1g01274	.	.	.	.				.
Vv1g01275	Tc2g01499	.	.	Vv17g00094	Tc3g00881	As7g02902	As8g02044	.
Vv1g01276	Tc2g01498	.	.	.				.
Vv1g01277	.	.	.	.				.
Vv1g01278	.	.	.	.				.
Vv1g01279	Tc2g01496	As1g00856	As4g00434	.				.
Vv1g01280	.	.	.	.				.
Vv1g01281	.	.	.	Vv17g00089	Tc3g00887	As7g02425	.	.
Vv1g01282	Tc2g01494	As1g00852	.	Vv17g00087	Tc3g00891	.	.	Vv14g01183	Tc4g00316	As3g00891	.
Vv1g01283	Tc2g01493	.	As4g00433	.				.
Vv1g01284	Tc2g01490	As1g00851	.	.				.
Vv1g01285	Tc2g01489	As1g00850	.	.				Vv14g01181	Tc4g00319	As3g00890	.
Vv1g01286	Tc2g01488	As1g00849	.	.				.
Vv1g01287	.	.	.	.				.
Vv1g01288	Tc2g01487	As1g00848	.	.				.
Vv1g01289	.	.	.	Vv17g00080	.	.	.	.
Vv1g01290	.	.	.	.				.
Vv1g01291	.	.	.	.				.
Vv1g01292	.	.	.	.				.
Vv1g01293	.	.	.	.				.
Vv1g01294	.	.	.	Vv17g00077	Tc3g00900	As7g02436	.	.
Vv1g01295	Tc2g01485	As1g00847	.	.				.
Vv1g01296	.	.	.	.				.
Vv1g01297	Tc2g01482	As1g00845	.	.				Vv14g01172	Tc4g00325	As3g00884	.
Vv1g01298	.	.	.	.				.
Vv1g01299	Tc2g01480	As1g00843	.	.				Vv14g01168	Tc4g00330	.	.
Vv1g01300	Tc2g01479	.	.	Vv17g00069	Tc3g00907	As7g02439	As8g02034	.
Vv1g01301	Tc2g01478	.	As4g00427	.				.
Vv1g01302	Tc2g01477	As1g00840	As4g00425	Vv17g00066	Tc3g00911	As7g02445	.	Vv14g01163	Tc4g00334	As3g00878	As2g04205
Vv1g01303	Tc2g01476	.	.	.				.
Vv1g01304	.	.	.	.				.
Vv1g01305	Tc2g01473	.	.	Vv17g00061	.	As7g02451	As8g02029	.
Vv1g01306	Tc2g01472	As1g00838	As4g00424	.				Vv14g01161	Tc4g00337	As3g00877	As2g04206
Vv1g01307	.	As1g00837	.	.				.
Vv1g01308	Tc2g01471	As1g00836	.	.				.
Vv1g01309	Tc2g01470	As1g00835	As4g00423	.				Vv14g01149	.	.	.
Vv1g01310	.	.	.	Vv17g00053	Tc3g00919	As7g02454	.	.
Vv1g01311	Tc2g01469	As1g00834	.	.				.
Vv1g01312	Tc2g01468	.	As4g00421	.				.
Vv1g01313	Tc2g01467	As1g00833	.	.				Vv14g01146	.	.	.
Vv1g01314	.	.	.	.				.
Vv1g01315	.	As1g00829	As4g00418	.				.
Vv1g01316	.	.	.	.				.
Vv1g01317	.	.	.	.				Vv14g01143	.	.	.
Vv1g01318	.	.	.	.				.
Vv1g01319	Tc2g01464	As1g00828	As4g00417	.				.
Vv1g01320	Tc2g01463	As1g00827	.	.				.
Vv1g01321	Tc2g01462	As1g00826	.	.				.
Vv1g01322	.	As1g00825	.	Vv17g00050	Tc3g00921	As7g02456	.	.
Vv1g01323	.	.	.	.				.
Vv1g01324	.	.	.	Vv17g00047	Tc3g00923	As7g02459	As8g02024	.
Vv1g01325	.	.	.	.				.
Vv1g01326	.	.	.	.				.
Vv1g01327	Tc2g01455	As8g03291	As4g00416	Vv17g00045	Tc3g00926	As7g02464	As8g02021	.
Vv1g01328	.	.	.	.				.
Vv1g01329	.	.	.	.				.
Vv1g01330	.	.	.	.				.
Vv1g01331	.	.	.	.				.
Vv1g01332	.	.	.	.				.
Vv1g01333	.	.	.	.				.
Vv1g01334	.	.	.	.				.
Vv1g01335	.	.	.	.				.
Vv1g01336	Tc2g01452	As1g00820	As4g00415	Vv17g00044	Tc3g00927	.	As8g02019	.
Vv1g01337	.	.	.	.				.
Vv1g01338	Tc2g01451	As1g00819	.	.				.
Vv1g01339	Tc2g01450	.	.	.				.
Vv1g01340	.	As8g03287	.	Vv17g00041	Tc3g00930	.	As8g02017	Vv14g01114	Tc4g00365	.	As2g04229
Vv1g01341	Tc2g01449	.	As4g00414	.				Vv14g01113	Tc4g00366	.	As2g04230
Vv1g01342	Tc2g01448	.	.	Vv17g00040	Tc3g00931	As7g02466	.	.
Vv1g01343	.	.	.	.				.
Vv1g01344	Tc2g01447	.	As4g00413	.				.
Vv1g01345	Tc2g01446	As1g00818	.	.				Vv14g01110	Tc4g00370	.	As2g04233
Vv1g01346	Tc2g01445	As1g00817	.	.				.
Vv1g01347	Tc2g01444	As1g00816	.	Vv17g00039	Tc3g00933	As7g02467	.	.
Vv1g01348	Tc2g01443	.	As4g00412	.				Vv14g01104	Tc4g00376	.	As2g04238
Vv1g01349	Tc2g01442	As1g00815	.	Vv17g00035	Tc3g00939	.	.	.
Vv1g01350	.	.	.	.				.
Vv1g01351	.	.	As4g00410	.				.
Vv1g01352	.	.	.	.				.
Vv1g01353	.	.	.	.				.
Vv1g01354	.	As8g03271	.	.				Vv14g01102	.	.	.
Vv1g01355	Tc2g01439	As1g00814	.	Vv17g00030	Tc3g00946	As7g02477	As8g02004	Vv14g01100	Tc4g00380	.	.
Vv1g01356	Tc2g01438	As1g00813	.	.				.
Vv1g01357	Tc2g01437	.	As4g00406	.				.
Vv1g01358	Tc2g01436	.	As4g00403	Vv17g00028	Tc3g00950	.	.	.
Vv1g01359	.	.	.	.				Vv14g01099	Tc4g00381	As3g00861	As2g04240
Vv1g01360	Tc2g01433	As1g00812	.	Vv17g00021	Tc3g00953	.	.	.
Vv1g01361	.	.	.	.				.
Vv1g01362	Tc2g01432	As1g00811	.	Vv17g00019	Tc3g00954	.	As8g01999	.
Vv1g01363	Tc2g01431	As1g00810	.	.				.
Vv1g01364	Tc2g01430	As1g00809	.	.				.
Vv1g01365	Tc2g01429	As1g00808	.	.				.
Vv1g01366	Tc2g01428	.	.	.				.
Vv1g01367	.	.	.	.				.
Vv1g01368	Tc2g01427	As1g00807	.	.				.
Vv1g01369	Tc2g01426	As1g00806	.	.				.
Vv1g01370	Tc2g01425	As8g03262	As4g00400	.				.
Vv1g01371	.	.	.	.				.
Vv1g01372	Tc2g01424	.	As4g00399	.				.
Vv1g01373	Tc2g01422	As1g00805	.	.				.
Vv1g01374	.	.	.	.				.
Vv1g01375	Tc2g01417	As1g00801	As4g00394	.				Vv14g01084	Tc4g00394	As3g00845	.
Vv1g01376	.	.	.	.				.
Vv1g01377	Tc2g01415	.	As4g00393	.				.
Vv1g01378	Tc2g01414	.	.	Vv17g00014	Tc3g00962	.	.	.
Vv1g01379	Tc2g01409	As1g00794	As4g00392	.				.
Vv1g01380				.				.
Vv1g01381	Tc1g01784			.				.
Vv1g01382	Tc1g01783			.				Vv14g01068	Tc4g00406	.	As2g04262
Vv1g01383	Tc1g01782			.				.
Vv1g01384	.			Vv17g00002	Tc3g00963	.	.	.
Vv1g01385	Tc1g01779							.
Vv1g01386	Tc1g01776							.
Vv1g01387	.							.
Vv1g01388	.							.
Vv1g01389	Tc1g01753							.
Vv1g01390	.							.
Vv1g01391	.							Vv14g01061	Tc4g00411	.	As2g04264
Vv1g01392	.
Vv1g01393	.
Vv1g01394	Tc1g01748
Vv1g01395	.
Vv1g01396	.
Vv1g01397	.
Vv1g01398	.
Vv1g01399	.
Vv1g01400	.
Vv1g01401	.
Vv1g01402	Tc1g01740
Vv1g01403
Vv1g01404
Vv1g01405
Vv1g01406
Vv10g00001
Vv10g00002
Vv10g00003	Tc6g01335		As3g02148
Vv10g00004	.		.
Vv10g00005	Tc6g01334		.
Vv10g00006	Tc6g01333		As3g02149
Vv10g00007	Tc6g01332		.
Vv10g00008	Tc6g01331		.
Vv10g00009	Tc6g01330		As3g02150
Vv10g00010	Tc6g01329		As3g02151
Vv10g00011	.		.
Vv10g00012	Tc6g01328		As3g02152
Vv10g00013	Tc6g01327		As3g02153
Vv10g00014	Tc6g01326		As3g02155
Vv10g00015	Tc6g01325		.
Vv10g00016	Tc6g01324		As3g02156
Vv10g00017	Tc6g01323		As3g02157
Vv10g00018	Tc6g01322		As3g02158
Vv10g00019	Tc6g01321		.
Vv10g00020	Tc6g01320		.
Vv10g00021	.		.
Vv10g00022	Tc6g01316		As3g02162
Vv10g00023	.
Vv10g00024	.
Vv10g00025	.
Vv10g00026	.
Vv10g00027	.
Vv10g00028	.
Vv10g00029	Tc6g01315
Vv10g00030
Vv10g00031
Vv10g00032
Vv10g00033	Tc6g01489	As2g01628	As4g00191					Vv12g00645	.	.	.
Vv10g00034	.	.	.					.
Vv10g00035	.	.	.					.
Vv10g00036	.	.	.					.
Vv10g00037	Tc6g01491	.	As4g00193					.
Vv10g00038	Tc6g01492	As2g01627	.					.
Vv10g00039	Tc6g01493	As2g01626	.					.
Vv10g00040	.	.	.					.
Vv10g00041	.	.	.					.
Vv10g00042	.	.	.					Vv12g00599	Tc2g02268	.	As4g02731
Vv10g00043	Tc6g01494	As2g01624	As4g00210					.
Vv10g00044	.	.	.					.
Vv10g00045	Tc6g01495	.	As4g00211					.
Vv10g00046	Tc6g01496	.	As4g00212					.
Vv10g00047	Tc6g01497	.	As4g00213					.
Vv10g00048	Tc6g01498	.	As4g00214					.
Vv10g00049	Tc6g01499	.	As4g00215					Vv12g00597	Tc2g02270	.	As4g02730
Vv10g00050	.	.	.					.
Vv10g00051	Tc6g01501	.	.					Vv12g00593	.	.	.
Vv10g00052	Tc6g01502	.	As4g00217					.
Vv10g00053	Tc6g01503	As2g01623	.					.
Vv10g00054	Tc6g01504	.	As4g00218					.
Vv10g00055	Tc6g01506	As2g01622	.					.
Vv10g00056	Tc6g01507	As2g01621	As4g00219					.
Vv10g00057	Tc6g01508	.	As4g00220					.
Vv10g00058	Tc6g01509	.	As4g00222					.
Vv10g00059	Tc6g01510	As2g01620	.					.
Vv10g00060	.	.	.					.
Vv10g00061	Tc6g01512	As2g01618	As4g00223					Vv12g00587	Tc2g02275	As1g01695	As4g02724
Vv10g00062	Tc6g01513	As2g01616	.
Vv10g00063	Tc6g01514	As2g01615	.
Vv10g00064	.	.	.
Vv10g00065	Tc6g01520	As2g01614	As4g00232
Vv10g00066	Tc6g01522	.	As4g00238
Vv10g00067	.	.	.
Vv10g00068	Tc6g01523	As2g01613	.
Vv10g00069	Tc6g01524	.	As4g00239
Vv10g00070	Tc6g01525	.	As4g00240
Vv10g00071	Tc6g01526	.	As4g00241
Vv10g00072	Tc6g01527	.	As4g00242
Vv10g00073	Tc6g01606	As2g01573	.
Vv10g00074	Tc6g01605	.	As4g00292
Vv10g00075	.	.	.
Vv10g00076	.	.	.
Vv10g00077	Tc6g01604	.	As4g00291					Vv12g00477	Tc1g01374	As7g01192	.
Vv10g00078	.	.	.					.
Vv10g00079	.	.	.					.
Vv10g00080	Tc6g01603	As2g01574	As4g00290					Vv12g00474	Tc1g01367	As7g01189	.
Vv10g00081	Tc6g01600	As2g01575	.					.
Vv10g00082	Tc6g01599	As2g01576	.					.
Vv10g00083	Tc6g01598	As2g01577	As4g00289					.
Vv10g00084	Tc6g01597	.	As4g00288					.
Vv10g00085	Tc6g01596	As2g01578	.	Vv19g00445	Tc7g00255	.	As5g01466	.
Vv10g00086	Tc6g01595	.	.	Vv19g00444	Tc7g00256	.	As5g01467	.
Vv10g00087	.	.	.	.				.
Vv10g00088	Tc6g01594	.	.	.				.
Vv10g00089	.	.	.	.				.
Vv10g00090	Tc6g01593	.	.	.				.
Vv10g00091	Tc6g01590	.	.	Vv19g00443	Tc7g00257	.	.	.
Vv10g00092	Tc6g01588	.	.	.				.
Vv10g00093	Tc6g01587	.	.	Vv19g00442	.	.	.	.
Vv10g00094	Tc6g01586	As2g01579	.	.				.
Vv10g00095	Tc6g01585	.	As4g00287	.				.
Vv10g00096	Tc6g01584	As2g01580	As4g00286	Vv19g00437	Tc7g00261	.	.	Vv12g00455	Tc1g01354	As7g01177	.
Vv10g00097	Tc6g01583	As2g01581	As4g00285	Vv19g00436	Tc7g00262	As1g01770	.	.
Vv10g00098	Tc6g01581	As2g01584	.	Vv19g00435	Tc7g00263	As1g01769	As5g01468	Vv12g00454	.		As4g02710
Vv10g00099	Tc6g01580	As2g01585	As4g00284	.				.
Vv10g00100	Tc6g01578	.	.	.				.
Vv10g00101	Tc6g01576	.	.	Vv19g00434	.	.	.	.
Vv10g00102	Tc6g01575	.	As4g00282	Vv19g00433	Tc7g00265	.	.	.
Vv10g00103	Tc6g01574	As2g01588	.	Vv19g00431	Tc7g00266	As1g01767	.	.
Vv10g00104	.	.	.	.				.
Vv10g00105	.	.	.	.				.
Vv10g00106	.	.	.	.				.
Vv10g00107	.	.	.	.				Vv12g00446	.		As8g00167
Vv10g00108	Tc6g01573	As2g01589	.	.				.
Vv10g00109	Tc6g01572	As2g01590	.	.				.
Vv10g00110	Tc6g01571	.	As4g00280	.				.
Vv10g00111	.	.	.	.				.
Vv10g00112	.	.	.	.				.
Vv10g00113	Tc6g01568	As2g01591	.	.				.
Vv10g00114	Tc6g01567	.	As4g00278	.				Vv12g00442	Tc2g02669		As8g00129
Vv10g00115	.	.	.	.				.
Vv10g00116	Tc6g01565	.	As4g00277	.				.
Vv10g00117	.	.	.	.				.
Vv10g00118	Tc6g01564	As2g01594	As4g00276	.				Vv12g00441	.		.
Vv10g00119	Tc6g01563	As2g01595	.	Vv19g00424	Tc7g00272	.	.	.
Vv10g00120	Tc6g01562	As2g01597	.	.				Vv12g00440	Tc2g02666		As4g02715
Vv10g00121	Tc6g01560	As2g01599	.	.				.
Vv10g00122	.	.	.	.				.
Vv10g00123	Tc6g01559	As2g01600	As4g00273	Vv19g00420	.	.	.	Vv12g00430	.		As4g02718
Vv10g00124	Tc6g01558	.	As4g00271	Vv19g00418	Tc7g00277	As1g01758	As5g01485	Vv12g00428	.		As5g01485
Vv10g00125	Tc6g01557	As2g01601	As4g00269	Vv19g00415	Tc7g00280	As1g01757	As5g01489	.
Vv10g00126	.	.	.	.				.
Vv10g00127	Tc6g01556	As2g01602	.	.				.
Vv10g00128	Tc6g01552	As2g01605	.	Vv19g00412	Tc7g00283	As1g01753	.	.
Vv10g00129	.	.	.					.
Vv10g00130	Tc6g01550	.	As4g00266					.
Vv10g00131	Tc6g01549	.	As4g00262					.
Vv10g00132	Tc6g01548	.	As4g00261					.
Vv10g00133	.	.	.					.
Vv10g00134	Tc6g01546	As2g01608	.					.
Vv10g00135	Tc6g01545	.	.					.
Vv10g00136	.	.	.					.
Vv10g00137	.	.	As4g00257					.
Vv10g00138	Tc6g01543	.	As4g00256					.
Vv10g00139	Tc6g01542	.	.					.
Vv10g00140	Tc6g01541	.	As4g00255					.
Vv10g00141	Tc6g01540	.	As4g00254					.
Vv10g00142	Tc6g01539	As2g01609	As4g00253					.
Vv10g00143	Tc6g01538	.	As4g00252					.
Vv10g00144	Tc6g01537	As2g01610	As4g00251					.
Vv10g00145	Tc6g01535	.	.					.
Vv10g00146	Tc6g01534	.	As4g00248					.
Vv10g00147	Tc6g01533	.	.					.
Vv10g00148	Tc6g01532	.	As4g00245					.
Vv10g00149	.	.	.					.
Vv10g00150	Tc6g01531	.	.					.
Vv10g00151	Tc6g01530	As2g01611	.					.
Vv10g00152	Tc6g01529	.	As4g00244					.
Vv10g00153	Tc6g01528	.	As4g00243					.
Vv10g00154	.	.	.					.
Vv10g00155	.	.	.					.
Vv10g00156	Tc6g01608	As2g01571	.					.
Vv10g00157	.	.	.					.
Vv10g00158	Tc6g01610	As2g01569	.					Vv12g00484	Tc1g01379	.	.
Vv10g00159	Tc6g01611	.	As4g00294					.
Vv10g00160	Tc6g01612	As2g01566	.					Vv12g00485	.	.	.
Vv10g00161	Tc6g01613	.	As4g00295					.
Vv10g00162	.	As2g01564	.					.
Vv10g00163	Tc6g01614	.	.					.
Vv10g00164	.	.	.					.
Vv10g00165	Tc6g01616	As2g01563	.					.
Vv10g00166	Tc6g01617	As2g01559	As4g00298					Vv12g00486	Tc1g01382	.	As8g00070
Vv10g00167	Tc6g01618	As2g01557	.					.
Vv10g00168	.	.	.					.
Vv10g00169	.	.	.					.
Vv10g00170	Tc6g01619	As2g01555	.					.
Vv10g00171	.	.	.					.
Vv10g00172	Tc6g01620	As2g01554	.					.
Vv10g00173	.	.	.					.
Vv10g00174	.	.	.					.
Vv10g00175	.	.	.					.
Vv10g00176	.	.	.					.
Vv10g00177	.	.	.					.
Vv10g00178	.	.	.					.
Vv10g00179	.	As2g01553	.					.
Vv10g00180	.	.	.					.
Vv10g00181	.	.	.					.
Vv10g00182	.	.	.					.
Vv10g00183	Tc6g01621	.	.					.
Vv10g00184	.	.	.					.
Vv10g00185	.	.	.					.
Vv10g00186	.	.	.					.
Vv10g00187	.	.	.					.
Vv10g00188	.	.	.					.
Vv10g00189	.	.	.					.
Vv10g00190	.	.	.					.
Vv10g00191	.	.	.					.
Vv10g00192	.	.	.					.
Vv10g00193	.	.	.					.
Vv10g00194	.	.	.					.
Vv10g00195	.	.	.					.
Vv10g00196	.	.	.					.
Vv10g00197	Tc6g01622	As2g01552	.					.
Vv10g00198	Tc6g01624	As2g01549	As4g00300					Vv12g00502	Tc1g01395	As7g01207	.
Vv10g00199	Tc6g01625	As2g01548	As4g00301					Vv12g00503	Tc1g01396	As7g01208	.
Vv10g00200	.	.	As4g00302					.
Vv10g00201	Tc6g01626	As2g01547	.					Vv12g00504	Tc1g01397	As7g01210	As8g00076
Vv10g00202	Tc6g01627	As2g01546	.					Vv12g00506	Tc1g01398	.	As8g00077
Vv10g00203	Tc6g01628	As2g01544	.					.
Vv10g00204	Tc6g01629	.	As4g00303	Vv19g00465	Tc7g00236	.	As5g01455	.
Vv10g00205	.	.	.	.				.
Vv10g00206	Tc6g01633	.	.	.				.
Vv10g00207	.	.	.	.				.
Vv10g00208	Tc6g01634	As2g01541	.	Vv19g00466	Tc7g00234	As1g01785	.	.
Vv10g00209	Tc6g01636	As2g01540	As4g00306	.				.
Vv10g00210	Tc6g01637	.	As4g00307	.				.
Vv10g00211	Tc6g01638	.	As4g00310	.				.
Vv10g00212	Tc6g01639	As2g01539	As4g00311	.				Vv12g00518	Tc1g01407	.	.
Vv10g00213	.	.	.	.
Vv10g00214	.	.	.	.
Vv10g00215	Tc6g01640	As2g01538	.	.
Vv10g00216	Tc6g01642	As2g01537	.	Vv19g00469	Tc7g00231	.	.
Vv10g00217	Tc6g01643	As2g01536	.	Vv19g00472	Tc7g00229	As1g01788	.
Vv10g00218	Tc6g01644	.	.	.
Vv10g00219	.	.	As4g00313	.
Vv10g00220	Tc6g01645	.	.	.
Vv10g00221	Tc6g01646	As2g01534	As4g00314	Vv19g00474	Tc7g00227	.	.
Vv10g00222	.	.	.	.
Vv10g00223	.	.	.	.
Vv10g00224	Tc6g01647	.	As4g00316	.
Vv10g00225	.	.	.	.
Vv10g00226	Tc6g01648	.	As4g00317	.
Vv10g00227	Tc6g01649	As2g01533	.	.
Vv10g00228	Tc6g01650	.	As4g00318	.
Vv10g00229	Tc6g01651	.	.	.
Vv10g00230	Tc6g01652	.	As4g00319	.
Vv10g00231	.	.	.	.
Vv10g00232	Tc6g01653	As2g01531	.	Vv19g00493	Tc7g00211		As5g01441
Vv10g00233	Tc6g01654	As2g01529	.	Vv19g00495	Tc7g00210		As5g01440
Vv10g00234	.	.	.	.
Vv10g00235	Tc6g01655	As2g01528	.	.
Vv10g00236	Tc6g01656	As2g01527	As4g00320	.
Vv10g00237	.	.	.	.
Vv10g00238	Tc6g01657	.	As4g00321	.
Vv10g00239	Tc6g01658	.	As4g00322	Vv19g00497	.		.
Vv10g00240	.	.	.	Vv19g00498	Tc7g00208		.
Vv10g00241	.	.	.
Vv10g00242	.	.	.
Vv10g00243	Tc6g01660	.	As4g00324
Vv10g00244	.	.	.
Vv10g00245	Tc6g01662	.	.
Vv10g00246	.	.	As4g00326
Vv10g00247	.	.	.
Vv10g00248	Tc6g01666	.	As4g00329
Vv10g00249	Tc6g01667	.
Vv10g00250	.	.
Vv10g00251	.	.
Vv10g00252	.	.
Vv10g00253	.	.
Vv10g00254	.	.
Vv10g00255	.	As2g01515
Vv10g00256	.	As2g01420
Vv10g00257	.	.
Vv10g00258	Tc6g01735	.
Vv10g00259	.	.
Vv10g00260	.	.
Vv10g00261	.	.	As5g01676
Vv10g00262	Tc6g01734	.	As5g01675
Vv10g00263	.	.	.	Vv19g00542		.	.	Vv12g00752	Tc1g01460	As7g01261	.
Vv10g00264	Tc6g01733	.	As5g01674	Vv19g00541		.	.	.
Vv10g00265	.	.	.	.				Vv12g00828	Tc1g01512	As7g01301	.
Vv10g00266	.	.	.	.				.
Vv10g00267	Tc6g01732	.	As5g01671	.				.
Vv10g00268	Tc6g01731	.	As5g01670	.				.
Vv10g00269	Tc6g01730	.	.	.				.
Vv10g00270	Tc6g01728	.	.	.				.
Vv10g00271	.	.	.	.				.
Vv10g00272	Tc6g01691	As2g01495	As1g01888	.				.
Vv10g00273	Tc6g01692	As2g01494	.	.				Vv12g00776	.	As7g01272	As2g01494
Vv10g00274	Tc6g01694	As2g01492	As1g01891	.				.
Vv10g00275	.	.	.	.				.
Vv10g00276	Tc6g01695	As2g01491	.	.				.
Vv10g00277	Tc6g01696	As2g01490	.	.				.
Vv10g00278	Tc6g01697	As2g01488	.	.				.
Vv10g00279	Tc6g01698	As2g01487	.	.				.
Vv10g00280	Tc6g01699	As2g01486	.	.				Vv12g00780	.	As7g01276	As2g01486
Vv10g00281	Tc6g01700	As2g01484	As1g01895	.				.
Vv10g00282	.	.	.	.				.
Vv10g00283	Tc6g01701	.	.	.				.
Vv10g00284	Tc6g01702	.	As5g01585	.				.
Vv10g00285	.	.	.	.				.
Vv10g00286	.	.	.	.				.
Vv10g00287	.	.	.	.				.
Vv10g00288	.	.	.	.				.
Vv10g00289	.	.	.	.				.
Vv10g00290	.	.	.	.				.
Vv10g00291	.	.	.	.				.
Vv10g00292	.	.	.	.				.
Vv10g00293	.	.	.	.				.
Vv10g00294	.	.	.	.				.
Vv10g00295	.	.	.	.				.
Vv10g00296	.	.	.	.				.
Vv10g00297	.	.	.	.				.
Vv10g00298	.	As2g01482	As5g01620	.				.
Vv10g00299	Tc6g01709	.	As5g01616	.				.
Vv10g00300	Tc6g01710	.	As5g01582	Vv19g00524		.	As5g00028	.
Vv10g00301	Tc6g01711	.	As5g01577	.				Vv12g00786	Tc1g01481	As7g01280	.
Vv10g00302	Tc6g01712	As2g01481	.	.				.
Vv10g00303	Tc6g01713	As2g01480	.	.				.
Vv10g00304	Tc6g01714	As2g01479	.	.				Vv12g00788	Tc1g01483	As7g01282	As2g01479
Vv10g00305	Tc6g01716	.	As5g01574	.				Vv12g00797	Tc1g01487	As7g01286	.
Vv10g00306	Tc6g01717	As2g01478	As5g01659	.				.
Vv10g00307	Tc6g01718	As2g01477	.	.				Vv12g00788	Tc1g01483	As7g01282	As2g01479
Vv10g00308	.	.	.	.				.
Vv10g00309	Tc6g01719	As2g01476	.	.				.
Vv10g00310	Tc6g01720	.	.	.				.
Vv10g00311	Tc6g01721	As2g01475	.	.				.
Vv10g00312	Tc6g01722	As2g01474	.	.				Vv12g00811	Tc1g01490	As7g01288	As2g01474
Vv10g00313	.	.	As1g01920	.				.
Vv10g00314	.	.	As1g01921	.				.
Vv10g00315	Tc6g01724	.	As1g01924	Vv19g00520		As1g01924	.	.
Vv10g00316	Tc6g01725	.	.	.				.
Vv10g00317	Tc6g01726	.	As1g01925	Vv19g00518		.	.	.
Vv10g00318	Tc6g01727	.	.	Vv19g00511		.		.
Vv10g00319	Tc6g01690	.	.					.
Vv10g00320	.	.	.					.
Vv10g00321	Tc6g01687	As2g01497	.					.
Vv10g00322	Tc6g01686	.	.					Vv12g00755	Tc1g01457	.	As8g00094
Vv10g00323	.	.	.					Vv12g00753	Tc1g01459	.	As8g00095
Vv10g00324	.	.	As1g01927					Vv12g00749	Tc1g01462	.	.
Vv10g00325	.	.	.					.
Vv10g00326	.	.	.					.
Vv10g00327	.	.	.					.
Vv10g00328	.	.	.					.
Vv10g00329	.	.	.					.
Vv10g00330	.	.	.					.
Vv10g00331	.	.	.					.
Vv10g00332	.	.	.					.
Vv10g00333	.	.	.					.
Vv10g00334	Tc6g01682	As2g01499	.					Vv12g00738	Tc1g01455	As7g01258	As2g01499
Vv10g00335	.	.	.					.
Vv10g00336	.	.	.					.
Vv10g00337	Tc6g01677	.	.					.
Vv10g00338	Tc6g01676	As2g01503	.					Vv12g00820	Tc1g01505	.	.
Vv10g00339	Tc6g01675	As2g01504	.					.
Vv10g00340	Tc6g01673	As2g01507	.					.
Vv10g00341	Tc6g01672	As2g01509	.					.
Vv10g00342	Tc6g01671	As2g01510	.					Vv12g00822	Tc1g01507	As7g01297	.
Vv10g00343	.	.	.					.
Vv10g00344	Tc6g01670	As2g01512	.					Vv12g00725	.	As7g01248	As2g01512
Vv10g00345	Tc6g01669	As2g01513	.					.
Vv10g00346	Tc6g01668		.					.
Vv10g00347	.		.					.
Vv10g00348	.		As5g01682					Vv12g00838	Tc1g01521	As7g01310	As5g00045
Vv10g00349	.		As5g01684
Vv10g00350	Tc6g01737		.
Vv10g00351	Tc6g01738		.
Vv10g00352	Tc6g01739	As6g01306	As5g01686
Vv10g00353	.	.
Vv10g00354	Tc6g01740	As6g01307
Vv10g00355	.	.
Vv10g00356	Tc6g01745	As6g01309
Vv10g00357	Tc6g01746	As6g01310
Vv10g00358	Tc6g01747	As6g01311
Vv10g00359
Vv10g00360
Vv10g00361
Vv10g00362
Vv10g00363	Tc6g01486		As4g00206
Vv10g00364	.		.
Vv10g00365	.		.
Vv10g00366	.		.
Vv10g00367	.		.
Vv10g00368	.		.
Vv10g00369	.		.
Vv10g00370	Tc6g01483		.
Vv10g00371	Tc6g01482		.
Vv10g00372	.		.
Vv10g00373	.		.
Vv10g00374	.		.
Vv10g00375	.		.
Vv10g00376	.		.
Vv10g00377	Tc6g01481		.
Vv10g00378	.		.
Vv10g00379	Tc6g01479		.
Vv10g00380	Tc6g01478		.
Vv10g00381	.		.
Vv10g00382	Tc6g01477		As4g00191
Vv10g00383	.		.
Vv10g00384	.		.
Vv10g00385	.		.
Vv10g00386	Tc6g01476	As2g01628	.
Vv10g00387	Tc6g01475	As2g01630	.					Vv12g00608	.	.	.
Vv10g00388	Tc6g01474	.	.					.
Vv10g00389	.	.	.					.
Vv10g00390	.	As2g01632	As4g00187					.
Vv10g00391	Tc6g01470	.	As4g00186					.
Vv10g00392	Tc6g01469	.	.					.
Vv10g00393	.	.	.					.
Vv10g00394	Tc6g01468	As2g01634	As4g00185					.
Vv10g00395	Tc6g01467	.	As4g00184					Vv12g00613	Tc2g01234	As1g01681	As5g01287
Vv10g00396	Tc6g01466	As2g01635	.					.
Vv10g00397	Tc6g01465	.	.					.
Vv10g00398	.	.	.					.
Vv10g00399	Tc6g01464	As2g01636	.					.
Vv10g00400	.	As2g01638	As4g00183					Vv12g00619	.	As1g00667	.
Vv10g00401	.	.	.					.
Vv10g00402	Tc6g01462	As2g01639	As4g00181					Vv12g00623	Tc2g01241	As1g00668	.
Vv10g00403	.	.	.					.
Vv10g00404	Tc6g01461	.	As4g00180					.
Vv10g00405	Tc6g01460	As2g01640	.					.
Vv10g00406	Tc6g01459	As2g01641	.					.
Vv10g00407	.	.	.					.
Vv10g00408	.	.	.					.
Vv10g00409	Tc6g01458	As2g01644	.					.
Vv10g00410	.	.	.					.
Vv10g00411	Tc6g01457	As2g01645	.					Vv12g00626	.	.	.
Vv10g00412	Tc6g01456	.	As4g00179					Vv12g00629	Tc2g01245	As1g00673	.
Vv10g00413	Tc6g01455	As2g01646	.					.
Vv10g00414	.	.	.					.
Vv10g00415	Tc6g01454	.	As4g00178					.
Vv10g00416	.	.	.					.
Vv10g00417	.	.	.					.
Vv10g00418	Tc6g01453	.	.					Vv12g00652	.	.	.
Vv10g00419	Tc6g01452	.	As4g00176					Vv12g00654	.	.	.
Vv10g00420	Tc6g01451	.	.					.
Vv10g00421	.	.	.					.
Vv10g00422	Tc6g01450	.	.					.
Vv10g00423	Tc6g01449	As2g01647	.					.
Vv10g00424	Tc6g01448	.	.					.
Vv10g00425	Tc6g01447	.	As4g00175					.
Vv10g00426	Tc6g01446	.	As4g00173					.
Vv10g00427	Tc6g01445	.	As4g00172					.
Vv10g00428	.	.	As4g00171					.
Vv10g00429	Tc6g01443	.	As4g00169					.
Vv10g00430	.	.	.					.
Vv10g00431	.	.	As4g00168	Vv19g00401	Tc7g00456			.
Vv10g00432	.	.	As4g00167	Vv19g00399	Tc7g00482		As5g01257	.
Vv10g00433	.	.	.	.				.
Vv10g00434	Tc6g01439	.	.	Vv19g00398	Tc7g00485		As5g01255	.
Vv10g00435	.	.	.	.				.
Vv10g00436	Tc6g01438	.	As4g00162	.				.
Vv10g00437	.	.	.	.				.
Vv10g00438	.	.	.	.				.
Vv10g00439	.	.	.	.				.
Vv10g00440	Tc6g01437	.	As4g00161	Vv19g00391	Tc7g00488		.	.
Vv10g00441	Tc6g01436	As2g01651	.	Vv19g00389	Tc7g00491		.	.
Vv10g00442	.	.	.	.				.
Vv10g00443	.	.	As4g00145	.				.
Vv10g00444	.	.	.	.				.
Vv10g00445	.	.	.	.				.
Vv10g00446	.	.	.	.				.
Vv10g00447	Tc6g01434	.	.	Vv19g00388	Tc7g00493		.	.
Vv10g00448	.	.	As4g00106	.				.
Vv10g00449	Tc6g01433	As2g01652	.	.				.
Vv10g00450	.	.	As4g00104	Vv19g00375	Tc7g00501		As5g01253	.
Vv10g00451	.	.	.	.				.
Vv10g00452	Tc6g01431	As2g01654	.	Vv19g00373	Tc7g00503		.	Vv12g00666	.	.	.
Vv10g00453	Tc6g01430	As2g01656	As4g00097	Vv19g00372	Tc7g00504		.	Vv12g00675	Tc2g01254	.	As5g01251
Vv10g00454	Tc6g01429	.	.	.				Vv12g00679	Tc2g01257	As1g00682	As5g01249
Vv10g00455	Tc6g01428	.	As4g00096	.				.
Vv10g00456	Tc6g01426	.	.	.				Vv12g00685	Tc2g01266	As1g00687	.
Vv10g00457	Tc6g01425	.	As4g00095	.				Vv12g00686	Tc2g01267	As1g00688	.
Vv10g00458	Tc6g01424	As2g01734	.	.				.
Vv10g00459	Tc6g01423	As2g01738	.	.				.
Vv10g00460	Tc6g01422	As2g01739	.	.				.
Vv10g00461	.	.	.	.				.
Vv10g00462	Tc6g01421	As2g01741	As4g00094	.				.
Vv10g00463	.	.	.	.				Vv12g00689	Tc2g01271	As1g00690	.
Vv10g00464	.	.	.	.				.
Vv10g00465	.	.	.	.				.
Vv10g00466	Tc6g01418	.	.	.				.
Vv10g00467	Tc6g01417	As2g01744	As4g00092	Vv19g00356	Tc7g00511		.	Vv12g00691	Tc2g01273	As1g00692	.
Vv10g00468	Tc6g01416	As2g01746	.	.				.
Vv10g00469	.	As2g01747	.	.				.
Vv10g00470	Tc6g01415	.	As4g00091	.				.
Vv10g00471	Tc6g01414	As2g01749	As4g00088	Vv19g00353	Tc7g00519		As5g01243	Vv12g00707	Tc2g01283	As1g00701	As5g01243
Vv10g00472	.	.	.	.				.
Vv10g00473	.	.	.	.				.
Vv10g00474	.	.	.	.				.
Vv10g00475	.	.	.	.				.
Vv10g00476	Tc6g01413	As2g01674	As4g00086	.				.
Vv10g00477	Tc6g01412	As2g01753	.	.				.
Vv10g00478	Tc6g01409	.	.	.				.
Vv10g00479	Tc6g01408	As2g01754	As4g00085	.				Vv12g00713	Tc2g01287		.
Vv10g00480	Tc6g01407	.	As4g00084	.
Vv10g00481	Tc6g01406	As2g01679	.	.
Vv10g00482	.	.	.	.
Vv10g00483	Tc6g01404	.	As4g00083	.
Vv10g00484	Tc6g01402	As2g01756	As4g00081	.
Vv10g00485	.	.	.	.
Vv10g00486	.	.	.	.
Vv10g00487	.	.	.	.
Vv10g00488	Tc6g01401	.	As4g00078	.
Vv10g00489	.	.	.	.
Vv10g00490	.	.	.	Vv19g00345	Tc7g00525		As5g01235
Vv10g00491	Tc6g01400	As2g01757	.	.
Vv10g00492	Tc6g01399	.	As4g00071	.
Vv10g00493	.	.	.	.
Vv10g00494	Tc6g01398	.	As4g00069	.
Vv10g00495	Tc6g01397	As2g01758		.
Vv10g00496	Tc6g01396	As2g01759		Vv19g00337	Tc7g00528		.
Vv10g00497	Tc6g01394	.	As3g02096	.
Vv10g00498	Tc6g01392	As2g01760	.	.
Vv10g00499	Tc6g01391	As2g01761	As3g02099	Vv19g00335	Tc7g00530	As2g01761	As5g01232
Vv10g00500	Tc6g01390	.	As3g02100	Vv19g00334	Tc7g00531	.	As5g01231
Vv10g00501	.	.	.	.
Vv10g00502	Tc6g01387	.	As3g02101	.
Vv10g00503	Tc6g01386	.	.	.
Vv10g00504	Tc6g01385	.	As3g02104	.
Vv10g00505	.	.	.	Vv19g00325	Tc7g00543	.	As5g01539
Vv10g00506	.	.	.	.
Vv10g00507	Tc6g01383	As2g01763	.	.
Vv10g00508	Tc6g01382	As2g01765	.	.
Vv10g00509	.	.	.	.
Vv10g00510	.	.	.	.
Vv10g00511	.	.	.	.
Vv10g00512	Tc6g01381	.	As3g02107	Vv19g00322	Tc7g00548	.	As5g01511
Vv10g00513	Tc6g01379	As2g01771	As3g02108	.				Vv12g00549	Tc2g01303	As1g00723
Vv10g00514	.	.	.	.				.
Vv10g00515	Tc6g01376	.	As3g02110	.				.
Vv10g00516	Tc6g01375	.	As3g02111	.				.
Vv10g00517	Tc6g01374	.	As3g02112	.				.
Vv10g00518	.	.	.	.				.
Vv10g00519	.	.	.	.				.
Vv10g00520	Tc6g01369	.	As3g02115	.				Vv12g00546	Tc2g01306	.
Vv10g00521	Tc6g01368	.	As3g02116	.				Vv12g00545	Tc2g01308	As1g00720
Vv10g00522	.	.	As3g02117	.				.
Vv10g00523	Tc6g01367	.	As3g02118	.				.
Vv10g00524	Tc6g01366	As2g01777	As3g02119	.				.
Vv10g00525	Tc6g01364	As2g01778	.	.				.
Vv10g00526	Tc6g01363	.	As3g02120	.				.
Vv10g00527	.	As2g01779	.	.				.
Vv10g00528	.	.	.	.				.
Vv10g00529	.	.	.	.				.
Vv10g00530	Tc6g01362	As2g01717	.	.				.
Vv10g00531	Tc6g01361	.	.	.				.
Vv10g00532	Tc6g01360	.	As3g02123	Vv19g00315	.	As6g02123		.
Vv10g00533	Tc6g01359	.	.	.				.
Vv10g00534	Tc6g01358	As2g01781	As3g02124	.				.
Vv10g00535	Tc6g01357	As2g01783	.	Vv19g00306	Tc7g00561	.		.
Vv10g00536	Tc6g01356	As2g01785	As3g02125	.				Vv12g00532	.	.
Vv10g00537	Tc6g01354	.	.	.				.
Vv10g00538	.	.	.	.				.
Vv10g00539	Tc6g01352	.	As3g02127	.				.
Vv10g00540	.	.	.	.				.
Vv10g00541	.	As2g01786	.	Vv19g00305	Tc7g00563	As2g01786		.
Vv10g00542	Tc6g01349	As2g01725	As3g02128	.				.
Vv10g00543	Tc6g01348	As2g01788	As3g02129	.				.
Vv10g00544	Tc6g01347	As2g01817	.	.				Vv12g00388	Tc2g01327	As1g00739	.
Vv10g00545	Tc6g01346	As2g01818	.	.				.
Vv10g00546	Tc6g01345	As2g01819	.	.				.
Vv10g00547	Tc6g01344	As2g01816	.	.				.
Vv10g00548	Tc6g01343	As2g01815	.	.				Vv12g00386	Tc2g01329	.	.
Vv10g00549	Tc6g01342	.	As3g02130	.				.
Vv10g00550	Tc6g01341	.	As3g02132	.				.
Vv10g00551	Tc6g01340	As2g01813	.	.				.
Vv10g00552	Tc6g01339	As2g01812	As3g02140	.				.
Vv10g00553	Tc6g01338	.	As3g02141	.				.
Vv10g00554	Tc6g01337	.	As3g02142	.				.
Vv10g00555	Tc6g01336	.	As3g02146	Vv19g00299	Tc7g00571	.		.
Vv10g00556	.	.	As3g02147	.				.
Vv10g00557	.	.	.	.				.
Vv10g00558	Tc6g01335	.	As3g02148	Vv19g00297	Tc7g00572	.		.
Vv10g00559	Tc6g01334	As2g01808	.	.				.
Vv10g00560	Tc6g01333	.	As3g02149	.				.
Vv10g00561	Tc6g01332	As2g01806	.	.				.
Vv10g00562	Tc6g01331	.	.	.				Vv12g00383	Tc2g01333	.	As4g00332
Vv10g00563	Tc6g01330	.	As3g02150	.				.
Vv10g00564	Tc6g01329	.	As3g02151	.				.
Vv10g00565	Tc6g01328	.	As3g02152	.				.
Vv10g00566	Tc6g01327	.	As3g02153	.				.
Vv10g00567	Tc6g01326	.	As3g02155	.				.
Vv10g00568	Tc6g01323	.	As3g02157	.				.
Vv10g00569	Tc6g01322	.	As3g02158	.				.
Vv10g00570	Tc6g01321	.	.	Vv19g00271	Tc7g00594	.	As5g01700	.
Vv10g00571	Tc6g01320	As2g01793	.	Vv19g00269	Tc7g00598	As2g01793	As5g01705	Vv12g00370	Tc2g01337	As1g00745	As4g00342
Vv10g00572	.	.	.	.				.
Vv10g00573	.	.	.	.				.
Vv10g00574	Tc6g01317	As2g01821	.	.				Vv12g00363	.	.	.
Vv10g00575	Tc6g01315	.	As3g02162	.				Vv12g00362	Tc2g01342	As1g00752	.
Vv10g00576	.	.	.	.				.
Vv10g00577	.	.	.	Vv19g00264	Tc7g00608	As6g02144	.	.
Vv10g00578	Tc6g01314	As2g01822	.	.				.
Vv10g00579	Tc6g01313	As2g01823	.	.				Vv12g00358	Tc2g01345	.	As4g00352
Vv10g00580	Tc6g01312	.	As3g02164	Vv19g00257	Tc7g00626	.	.	.
Vv10g00581	Tc6g01311	.	As3g02165	Vv19g00256	Tc7g00628	As6g02148	.	Vv12g00352	Tc2g01348	.	As4g00353
Vv10g00582	.	.	.	.				.
Vv10g00583	Tc6g01310	.	As3g02167	.				.
Vv10g00584	.	.	.	.				.
Vv10g00585	.	.	.	.				.
Vv10g00586	Tc6g01305	As2g01825	As3g02171	Vv19g00248	Tc7g00630	.	.	Vv12g00348	Tc2g01353	As1g00761	.
Vv10g00587	.	.	.	.				.
Vv10g00588	.	.	.	.				.
Vv10g00589	.	.	.	.				.
Vv10g00590	.	.	.	.				.
Vv10g00591	Tc6g01300	As2g01826	As3g02175	.				.
Vv10g00592	Tc6g01299	.	.	.				Vv12g00344	Tc2g01356	.	.
Vv10g00593	Tc6g01298	.	As3g02176	.				.
[truncated: 25,670 more rows]

## Sheet: Table S9
Table S9. Genome Alignment Between Cacao and A.sinensis. A Dot (.) and a blank indicate that no homologs or collinear regions have been identified in the corresponding genome, respectively.
Tc1g00001
Tc1g00002
Tc1g00003
Tc1g00004
Tc1g00005
Tc1g00006
Tc1g00007
Tc1g00008	As1g02039
Tc1g00009	.
Tc1g00010	As1g02041
Tc1g00011	.
Tc1g00012	As1g02043
Tc1g00013	.
Tc1g00014	As1g02049
Tc1g00015	.
Tc1g00016	.
Tc1g00017	.
Tc1g00018	.
Tc1g00019	As1g02052
Tc1g00020	As1g02054
Tc1g00021	.
Tc1g00022	As1g02055
Tc1g00023	As1g02056
Tc1g00024	As1g02057	As5g01013
Tc1g00025	.	.
Tc1g00026	.	As5g01012
Tc1g00027	As1g02059	.
Tc1g00028	.	As5g01011
Tc1g00029	.	As5g01010
Tc1g00030	As1g02060	As5g01009
Tc1g00031	.	As5g01008
Tc1g00032	As1g02062	.
Tc1g00033	.	As5g01007
Tc1g00034	As1g02063	.
Tc1g00035	As1g02064	.
Tc1g00036	As1g02065	.
Tc1g00037	.	As5g01006
Tc1g00038	As1g02067	.
Tc1g00039	As1g02068	.
Tc1g00040	.	.
Tc1g00041	As1g02071	.
Tc1g00042	.	As5g01005
Tc1g00043	.	As5g01004
Tc1g00044	As1g02073	.
Tc1g00045	.	.
Tc1g00046	As1g02077	.
Tc1g00047	.	.
Tc1g00048	As1g02078	As5g01003
Tc1g00049	As1g02095	.
Tc1g00050	.	.
Tc1g00051	As1g02096	.
Tc1g00052	.	.
Tc1g00053	.	.
Tc1g00054	As1g02086	.
Tc1g00055	As1g02085	.
Tc1g00056	As1g02098	.
Tc1g00057	.	.
Tc1g00058	.	As5g00989
Tc1g00059	.	As5g00988
Tc1g00060	As1g02101	As5g00987
Tc1g00061	As1g02102	.
Tc1g00062	As1g02104	.
Tc1g00063	.	As5g00986
Tc1g00064	.	.
Tc1g00065	.	As5g00985
Tc1g00066	As1g02111	.
Tc1g00067	.	.
Tc1g00068	.	.
Tc1g00069	As1g02116	.
Tc1g00070	.	.
Tc1g00071	.	As5g00974
Tc1g00072	.	.
Tc1g00073	.	.
Tc1g00074	.	As5g00973
Tc1g00075	As1g02128	.
Tc1g00076	.	.
Tc1g00077	.	.
Tc1g00078	.	.
Tc1g00079	.	.
Tc1g00080	.	As5g00972
Tc1g00081	As1g02138	.
Tc1g00082	As1g02146	.
Tc1g00083	As1g02148	.
Tc1g00084	As1g02149	.
Tc1g00085	.	.
Tc1g00086	As1g02150	.
Tc1g00087	.	As5g00963
Tc1g00088	.
Tc1g00089	.
Tc1g00090	As1g02153
Tc1g00091	.	As5g01171
Tc1g00092	.	.
Tc1g00093	.	.
Tc1g00094	.	As5g01172
Tc1g00095	As1g02156	.
Tc1g00096	As1g02164	.
Tc1g00097	.	As5g01174
Tc1g00098	As1g02081	As5g01175
Tc1g00099	.	.
Tc1g00100	.	.
Tc1g00101	As1g03486	.
Tc1g00102	As1g02178	.
Tc1g00103	.	.
Tc1g00104	As1g02175	As5g01178
Tc1g00105	As1g02176	.
Tc1g00106	.	.
Tc1g00107	.	.
Tc1g00108	.	.
Tc1g00109	.	.
Tc1g00110	.	.
Tc1g00111	.	As5g01181
Tc1g00112	.	As5g01183
Tc1g00113	.	As5g01184
Tc1g00114	.	.
Tc1g00115	As1g03750	As5g01196
Tc1g00116	As1g03441	.
Tc1g00117	.	.
Tc1g00118	.	As5g01193
Tc1g00119	As1g03440	.
Tc1g00120	.	.
Tc1g00121	As1g03439	As5g01192
Tc1g00122	As1g03436	.
Tc1g00123	.	.
Tc1g00124	As1g03435	.
Tc1g00125	.	As5g01191
Tc1g00126	As1g03434	.
Tc1g00127	.	.
Tc1g00128	As1g03433	.
Tc1g00129	.	.
Tc1g00130	.	As5g01190
Tc1g00131	As1g03432	.
Tc1g00132	As1g03431	.
Tc1g00133	.	As5g01188
Tc1g00134	.	As5g01186
Tc1g00135	.	As5g01185
Tc1g00136	As1g02056	.
Tc1g00137	As1g02149	As5g01197
Tc1g00138	.	.
Tc1g00139	.	.
Tc1g00140	.	As5g01199
Tc1g00141	.	.
Tc1g00142	.	As5g01200
Tc1g00143	.	.
Tc1g00144	.	.
Tc1g00145	.	.
Tc1g00146	.	.
Tc1g00147	.	As5g01204
Tc1g00148	.	.
Tc1g00149	.	As5g01205
Tc1g00150	.	.
Tc1g00151	As1g03743	As5g01207
Tc1g00152	.	.
Tc1g00153	.	.
Tc1g00154	As1g03418	.
Tc1g00155	.	.
Tc1g00156	.	.
Tc1g00157	.	As5g01208
Tc1g00158	.	.
Tc1g00159	.	As5g01210
Tc1g00160	.	As5g01212
Tc1g00161	.	As5g01213
Tc1g00162	As1g03395	.
Tc1g00163	As1g03381	.
Tc1g00164	.	.
Tc1g00165	.	.
Tc1g00166	.	.
Tc1g00167	.	As5g01216
Tc1g00168	.	As5g01217
Tc1g00169	.	.
Tc1g00170	.	As5g01218
Tc1g00171	.
Tc1g00172	.
Tc1g00173	.
Tc1g00174	.
Tc1g00175	.
Tc1g00176	.
Tc1g00177	.	As5g00865
Tc1g00178	.	As5g00860
Tc1g00179	.	.
Tc1g00180	.	.
Tc1g00181	.	.
Tc1g00182	.	As5g00856
Tc1g00183	.	As5g00855
Tc1g00184	As1g03739	.
Tc1g00185	As1g03738	.
Tc1g00186	As1g01973	.
Tc1g00187	As1g01974	.
Tc1g00188	As1g01975	.
Tc1g00189	.	.
Tc1g00190	As1g01976	.
Tc1g00191	As1g03712	As5g00852
Tc1g00192	.	As5g00851
Tc1g00193	.	.
Tc1g00194	.	As5g00850
Tc1g00195	As1g03379	As5g00849
Tc1g00196	.	.
Tc1g00197	.	.
Tc1g00198	As1g01979	.
Tc1g00199	.	.
Tc1g00200	.	As5g00845
Tc1g00201	.	.
Tc1g00202	.	.
Tc1g00203	.	As5g00843
Tc1g00204	.	As5g00840
Tc1g00205	.	As5g00839
Tc1g00206	.	As5g00838
Tc1g00207	.	As5g00837
Tc1g00208	.	As5g00835
Tc1g00209	.	As5g00833
Tc1g00210	.	As5g00832
Tc1g00211	.	.
Tc1g00212	.	As5g00831
Tc1g00213	.	.
Tc1g00214	.	.
Tc1g00215	.	As5g00827
Tc1g00216	.	As5g00825
Tc1g00217	.	.
Tc1g00218	.	.
Tc1g00219	.	.
Tc1g00220	.	.
Tc1g00221	.	As5g00822
Tc1g00222	.	.
Tc1g00223	.	As5g00818
Tc1g00224	.	As5g00817
Tc1g00225	.	.
Tc1g00226	.	As5g00816
Tc1g00227	.	As5g00815
Tc1g00228	.	.
Tc1g00229	As1g01993	.
Tc1g00230	.	.
Tc1g00231	.	As5g00813
Tc1g00232	.	.
Tc1g00233	.	.
Tc1g00234	As7g01389	As5g00812
Tc1g00235	.	As5g00811
Tc1g00236	.	As5g00810
Tc1g00237	.	.
Tc1g00238	.	.
Tc1g00239	.	.
Tc1g00240	.	.
Tc1g00241	.	As5g00808
Tc1g00242	As1g03353	.
Tc1g00243	.	.
Tc1g00244	.	.
Tc1g00245	.	.
Tc1g00246	.	.
Tc1g00247	.	.
Tc1g00248	.	As5g00806
Tc1g00249	.	.
Tc1g00250	.	.
Tc1g00251	.	.
Tc1g00252	.	.
Tc1g00253	.	.
Tc1g00254	.	As5g00805
Tc1g00255	.	.
Tc1g00256	As7g01426	As5g00804
Tc1g00257	.	.
Tc1g00258	.	.
Tc1g00259	.	As5g00801
Tc1g00260	.	As5g00800
Tc1g00261	As7g01428	As5g00799
Tc1g00262	As7g01429	.
Tc1g00263	.	As5g00798
Tc1g00264	.	.
Tc1g00265	As7g01430	.
Tc1g00266	As1g03348	As5g00796
Tc1g00267	.	.
Tc1g00268	.	.
Tc1g00269	.	.
Tc1g00270	.	As5g00792
Tc1g00271	.	As5g00788
Tc1g00272	.	.
Tc1g00273	.	.
Tc1g00274	.	As5g00784
Tc1g00275	.	As5g00783
Tc1g00276	As1g03341	.
Tc1g00277	.	.
Tc1g00278	.	.
Tc1g00279	.	As5g00781
Tc1g00280	.	.
Tc1g00281	.	.
Tc1g00282	.	As5g00777
Tc1g00283	.	.
Tc1g00284	.	As5g00776
Tc1g00285	.	As5g00775
Tc1g00286	.	.
Tc1g00287	As1g03340	.
Tc1g00288	.	.
Tc1g00289	.	As5g00773
Tc1g00290	.	.
Tc1g00291	.	.
Tc1g00292	.	As5g00772
Tc1g00293	.	As5g00770
Tc1g00294	.	As5g00769
Tc1g00295	As1g03337	.
Tc1g00296	.	.
Tc1g00297	.	As5g00768
Tc1g00298	As1g03335	.
Tc1g00299	.	As5g00767
Tc1g00300	.	As5g00766
Tc1g00301	.	.
Tc1g00302	.	.
Tc1g00303	.	As5g00764
Tc1g00304	.	As5g00763
Tc1g00305	.	As5g00762
Tc1g00306	.	As5g00761
Tc1g00307	As1g03317	.
Tc1g00308	.	.
Tc1g00309	.	.
Tc1g00310	.	.
Tc1g00311	.	As5g00758
Tc1g00312	.	.
Tc1g00313	.	As5g00756
Tc1g00314	As1g03321	.
Tc1g00315	As1g03322	.
Tc1g00316	.	.
Tc1g00317	.	As5g00754
Tc1g00318	.	.
Tc1g00319	.	.
Tc1g00320	.	As5g00753
Tc1g00321	As1g03324	.
Tc1g00322	.	.
Tc1g00323	.	As5g00752
Tc1g00324	.	.
Tc1g00325	.	As5g00750
Tc1g00326	.	As5g00748
Tc1g00327	.	As5g00747
Tc1g00328	.	.
Tc1g00329	.	As5g00746
Tc1g00330	.	.
Tc1g00331	.	As5g00744
Tc1g00332	.	.
Tc1g00333	.	As5g00743
Tc1g00334	.	As5g00742
Tc1g00335	.	.
Tc1g00336	.	As5g00740
Tc1g00337	.	As5g00739
Tc1g00338	.	.
Tc1g00339	.	As5g00738
Tc1g00340	.	As5g00737
Tc1g00341	.	.
Tc1g00342	.	As5g00734
Tc1g00343	As1g03330	.
Tc1g00344	.	As5g00732
Tc1g00345	.	As5g00731
Tc1g00346	.	As5g00730
Tc1g00347	.	.
Tc1g00348	.	As5g00729
Tc1g00349	.	.
Tc1g00350	.	As5g00727
Tc1g00351	.	As5g00726
Tc1g00352	.	As5g00725
Tc1g00353	.	As5g00724
Tc1g00354	.	As5g00723
Tc1g00355	.	As5g00721
Tc1g00356	.	.
Tc1g00357	.	As5g00719
Tc1g00358	.	As5g00717
Tc1g00359	.	.
Tc1g00360	.	.
Tc1g00361	.	.
Tc1g00362	.	As5g00716
Tc1g00363	.	.
Tc1g00364	.	As5g00713
Tc1g00365	.	As5g00712
Tc1g00366	.	As5g00711
Tc1g00367	.	As5g00710
Tc1g00368	.	As5g00709
Tc1g00369	.	As5g00708
Tc1g00370	.	As5g00707
Tc1g00371	.	As5g00706
Tc1g00372	As1g03315	As5g00705
Tc1g00373	.	As5g00704
Tc1g00374	As1g03312	.
Tc1g00375	.	.
Tc1g00376	As1g03309	.
Tc1g00377	.	.
Tc1g00378	.	.
Tc1g00379	.	.
Tc1g00380	.	As5g00701
Tc1g00381	.	.
Tc1g00382	.	As5g00699
Tc1g00383	As1g03264	.
Tc1g00384	As1g03266	.
Tc1g00385	.	As5g00698
Tc1g00386	As1g03272	.
Tc1g00387	As1g03274	.
Tc1g00388	As1g03275	.
Tc1g00389	.	.
Tc1g00390	.	.
Tc1g00391	.	.
Tc1g00392	.	.
Tc1g00393	.	.
Tc1g00394	.	.
Tc1g00395	.	.
Tc1g00396	.	As5g00694
Tc1g00397	.	As5g00693
Tc1g00398	.	As5g00692
Tc1g00399	.	.
Tc1g00400	.	.
Tc1g00401	.	As5g00691
Tc1g00402	As1g03276	As5g00687
Tc1g00403	.	.
Tc1g00404	.	.
Tc1g00405	.	.
Tc1g00406	.	.
Tc1g00407	.	.
Tc1g00408	.	.
Tc1g00409	As1g03296	As5g00685
Tc1g00410	.	As5g00681
Tc1g00411	.	As5g00680
Tc1g00412	.	As5g00679
Tc1g00413	.	.
Tc1g00414	As1g03293	.
Tc1g00415	As1g03284	.
Tc1g00416	.	As5g00675
Tc1g00417	.	.
Tc1g00418	.	As5g00674
Tc1g00419	.	.
Tc1g00420	.	.
Tc1g00421	.	.
Tc1g00422	.	.
Tc1g00423	.	As5g00673
Tc1g00424	.	.
Tc1g00425	.	As5g00671
Tc1g00426	As1g03290	.
Tc1g00427	As1g02331	As5g00670
Tc1g00428	As1g03292	.
Tc1g00429	.	.
Tc1g00430	As1g03294	As5g00666
Tc1g00431	.	.
Tc1g00432	.	.
Tc1g00433	.	.
Tc1g00434	.	As5g00665
Tc1g00435	As1g03298	.
Tc1g00436	.	.
Tc1g00437	As1g03299	.
Tc1g00438	.	.
Tc1g00439	.	.
Tc1g00440	As1g03302	.
Tc1g00441	.	.
Tc1g00442	.	As5g00664
Tc1g00443	.	As5g00663
Tc1g00444	.	.
Tc1g00445	.	.
Tc1g00446	.	.
Tc1g00447	.	.
Tc1g00448	.	As5g00661
Tc1g00449	.	.
Tc1g00450	.	As5g00660
Tc1g00451	.	.
Tc1g00452	.	.
Tc1g00453	.	.
Tc1g00454	.	.
Tc1g00455	.	.
Tc1g00456	.	As5g00658
Tc1g00457	.	As5g00657
Tc1g00458	.	As5g00656
Tc1g00459	.	As5g00655
Tc1g00460	.	As5g00654
Tc1g00461	.	.
Tc1g00462	.	.
Tc1g00463	.	.
Tc1g00464	.	.
Tc1g00465	.	.
Tc1g00466	.	.
Tc1g00467	.	.
Tc1g00468	.	.
Tc1g00469	.	As5g00651
Tc1g00470	.	As5g00650
Tc1g00471	.	As5g00649
Tc1g00472	As1g02325	.
Tc1g00473	.	.
Tc1g00474	As1g02283	As5g00648
Tc1g00475	.	.
Tc1g00476	.	.
Tc1g00477	.	As5g00647
Tc1g00478	As1g02287	.
Tc1g00479	.	.
Tc1g00480	.	.
Tc1g00481	As1g02284	.
Tc1g00482	As1g02283	.
Tc1g00483	.	As5g00643
Tc1g00484	.	As5g00642
Tc1g00485	.	.
Tc1g00486	.	As5g00640
Tc1g00487	.	As5g00639
Tc1g00488	As1g02282	.
Tc1g00489	.	As5g00636
Tc1g00490	.	.
Tc1g00491	.	As5g00634
Tc1g00492	As1g02279	As5g00633
Tc1g00493	As1g02294	.
Tc1g00494	.	As5g00632
Tc1g00495	As1g02296	.
Tc1g00496	.	As5g00630
Tc1g00497	As1g02297	.
Tc1g00498	.	.
Tc1g00499	As1g02299	.
Tc1g00500	.	.
Tc1g00501	As1g02300	.
Tc1g00502	.	As5g00628
Tc1g00503	.	As5g00627
Tc1g00504	.	As5g00626
Tc1g00505	.	As5g00625
Tc1g00506	As1g02302	.
Tc1g00507	As1g02307	.
Tc1g00508	.	.
Tc1g00509	As1g02308	As5g00623
Tc1g00510	As1g02309	.
Tc1g00511	As1g02310	.
Tc1g00512	.	.
Tc1g00513	.	As5g00621
Tc1g00514	.	As5g00620
Tc1g00515	.	As5g00619
Tc1g00516	.	As5g00618
Tc1g00517	.	As5g00617
Tc1g00518	.	.
Tc1g00519	.	.
Tc1g00520	.	As5g00616
Tc1g00521	.	.
Tc1g00522	.	.
Tc1g00523	.	As5g00614
Tc1g00524	.	As5g00613
Tc1g00525	.	.
Tc1g00526	.	.
Tc1g00527	.	.
Tc1g00528	As1g02312	.
Tc1g00529	.	As5g00607
Tc1g00530	.	As5g00606
Tc1g00531	.	As5g00604
Tc1g00532	.	.
Tc1g00533	As1g02314	As5g00601
Tc1g00534	.	As5g00600
Tc1g00535	.	.
Tc1g00536	.	.
Tc1g00537	.	As5g00599
Tc1g00538	As1g02315	As5g00597
Tc1g00539	As1g02316	.
Tc1g00540	.	As5g00596
Tc1g00541	.	As5g00594
Tc1g00542	As1g02317	As5g00593
Tc1g00543	.	As5g00592
Tc1g00544	.	.
Tc1g00545	.	.
Tc1g00546	.	.
Tc1g00547	As1g02320	.
Tc1g00548	.	As5g00590
Tc1g00549	.	As5g00589
Tc1g00550	.	As5g00587
Tc1g00551	.	As5g00586
Tc1g00552	As1g02325	.
Tc1g00553	As1g02327	.
Tc1g00554	.	As5g00584
Tc1g00555	As1g02329	.
Tc1g00556	.	.
Tc1g00557	.	As5g00583
Tc1g00558	.	As5g00582
Tc1g00559	.	As5g00955
Tc1g00560	.	As5g00580
Tc1g00561	.	As5g00578
Tc1g00562	As1g02348	.
Tc1g00563	.	As5g00576
Tc1g00564	As1g02351	.
Tc1g00565	As1g02355	.
Tc1g00566	.	As5g00575
Tc1g00567	.	As5g00574
Tc1g00568	.	As5g00573
Tc1g00569	.	As5g00572
Tc1g00570	As1g02357	.
Tc1g00571	As1g02358	As5g00570
Tc1g00572	.	As5g00569
Tc1g00573	.	As5g00568
Tc1g00574	.	.
Tc1g00575	As1g02359	As5g00567
Tc1g00576	.	As5g00566
Tc1g00577	.	As5g00565
Tc1g00578	As1g02361	.
Tc1g00579	.	As5g00564
Tc1g00580	.	As5g00563
Tc1g00581	.	As5g00562
Tc1g00582	.	As5g00561
Tc1g00583	As1g02362	.
Tc1g00584	As1g02363	.
Tc1g00585	.	.
Tc1g00586	.	.
Tc1g00587	.	As5g00560
Tc1g00588	As1g02400	.
Tc1g00589	As1g02401	.
Tc1g00590	.	.
Tc1g00591	As1g02403	.
Tc1g00592	.	As5g00559
Tc1g00593	As1g02404	As5g00558
Tc1g00594	.	As5g00557
Tc1g00595	As1g02406	As5g00556
Tc1g00596	.	.
Tc1g00597	.	As5g00555
Tc1g00598	As1g02411	.
Tc1g00599	As1g02412	As5g00554
Tc1g00600	.	.
Tc1g00601	As1g02413	As5g00552
Tc1g00602	As1g02414	As5g00551
Tc1g00603	As1g02418	.
Tc1g00604		.
Tc1g00605		.
Tc1g00606		As5g00550
Tc1g00607		As5g00548
Tc1g00608		As5g00547
Tc1g00609		.
Tc1g00610		.
Tc1g00611		As5g00540
Tc1g00612		.
Tc1g00613		As5g00533
Tc1g00614		.
Tc1g00615		.
Tc1g00616		.
Tc1g00617		As5g00532
Tc1g00618		.
Tc1g00619		.
Tc1g00620		As5g00531
Tc1g00621		As5g00530
Tc1g00622		.
Tc1g00623		As5g00529
Tc1g00624		As5g00528
Tc1g00625		.
Tc1g00626		.
Tc1g00627		As5g00527
Tc1g00628		As5g00526
Tc1g00629		.
Tc1g00630		As5g00937
Tc1g00631		As5g00523
Tc1g00632		.
Tc1g00633		As5g00522
Tc1g00634		As5g00521
Tc1g00635	As1g03256	As5g00518
Tc1g00636	.	As5g00509
Tc1g00637	.	As5g00508
Tc1g00638	.	As5g00507
Tc1g00639	.	As5g00506
Tc1g00640	As1g03251	.
Tc1g00641	As1g03248	As5g00505
Tc1g00642	.	.
Tc1g00643	.	As5g00503
Tc1g00644	.	.
Tc1g00645	.	.
Tc1g00646	.	.
Tc1g00647	.	.
Tc1g00648	.	As5g00501
Tc1g00649	As1g03244	As5g00500
Tc1g00650	.	.
Tc1g00651	.	As5g00499
Tc1g00652	.	As5g00496
Tc1g00653	.	As5g00493
Tc1g00654	As1g03243	.
Tc1g00655	As1g03242	.
Tc1g00656	As1g03240	.
Tc1g00657	As1g03239	.
Tc1g00658	.	As5g00492
Tc1g00659	As1g03238	.
Tc1g00660	As1g03237	.
Tc1g00661	As1g03236	.
Tc1g00662	.	As5g00491
Tc1g00663	.	.
Tc1g00664	.	As5g00488
Tc1g00665	.	As5g00486
Tc1g00666	.	As5g00485
Tc1g00667	.	As5g00484
Tc1g00668	.	.
Tc1g00669	.	As5g00462
Tc1g00670	.	.
Tc1g00671	As1g03213	.
Tc1g00672	.	As5g00463
Tc1g00673	.	As5g00464
Tc1g00674	As1g03212	.
Tc1g00675	As1g03211	.
Tc1g00676	.	As5g00466
Tc1g00677	.	.
Tc1g00678	.	As5g00469
Tc1g00679	.	.
Tc1g00680	.	.
Tc1g00681	.	As5g00470
Tc1g00682	.	.
Tc1g00683	As1g03209	As5g00471
Tc1g00684	As1g03207	.
Tc1g00685	As1g03204	.
Tc1g00686	As1g03202	.
Tc1g00687	.	As5g00472
Tc1g00688	As1g03200	.
Tc1g00689	.	.
Tc1g00690	.	.
Tc1g00691	.	As5g00473
Tc1g00692	.	As5g00474
Tc1g00693	.	.
Tc1g00694	.	As5g00475
Tc1g00695	As1g03197	.
Tc1g00696	.	As5g00476
Tc1g00697	As1g03196	.
Tc1g00698	.	.
Tc1g00699	.	As5g00477
Tc1g00700	As1g03192	As5g00478
Tc1g00701	.	As5g00479
Tc1g00702	As1g03189	As5g00480
Tc1g00703	As1g03188	.
Tc1g00704	As1g03159	.
Tc1g00705	As1g03138	.
Tc1g00706	.	As5g00898
Tc1g00707	.	As5g00482
Tc1g00708	As1g03137	.
Tc1g00709	As1g03136	As5g00457
Tc1g00710	As1g03135	.
Tc1g00711	.	.
Tc1g00712	.	As5g00455
Tc1g00713	.	.
Tc1g00714	.	.
Tc1g00715	.	As5g00454
Tc1g00716	As1g03133	.
Tc1g00717	.	As5g00453
Tc1g00718	As1g03132	.
Tc1g00719	.	As5g00452
Tc1g00720	.	As5g00450
Tc1g00721	As1g03129	.
Tc1g00722	As1g03128	.
Tc1g00723	.	As5g00448
Tc1g00724	.	As5g00447
Tc1g00725	As1g03122	.
Tc1g00726	As1g03121	.
Tc1g00727		As5g00445
Tc1g00728		As5g00444
Tc1g00729		As5g00442
Tc1g00730		As5g00441
Tc1g00731		As5g00440
Tc1g00732		As5g00439
Tc1g00733		As5g00438
Tc1g00734		.
Tc1g00735		.
Tc1g00736		As5g00435
Tc1g00737		.
Tc1g00738		.
Tc1g00739		.
Tc1g00740		As5g00865
Tc1g00741		As5g00433
Tc1g00742		.
Tc1g00743		.
Tc1g00744		As5g00431
Tc1g00745		As5g00430
Tc1g00746		As5g00428
Tc1g00747		.
Tc1g00748		.
Tc1g00749		.
Tc1g00750		.
Tc1g00751		As5g00427
Tc1g00752		.
Tc1g00753		As5g00425
Tc1g00754		.
Tc1g00755		.
Tc1g00756		As5g00421
Tc1g00757		.
Tc1g00758		As5g00420
Tc1g00759		As5g00419
Tc1g00760		As5g00418
Tc1g00761		As5g00417
Tc1g00762		.
Tc1g00763		As5g00416
Tc1g00764		As5g00415
Tc1g00765		.
Tc1g00766		.
Tc1g00767		As5g00413
Tc1g00768		.
Tc1g00769		As5g00410
Tc1g00770		.
Tc1g00771		As5g00409
Tc1g00772		.
Tc1g00773		.
Tc1g00774		As5g00408
Tc1g00775		As5g00407
Tc1g00776		As5g00406
Tc1g00777		As5g00405
Tc1g00778		As5g00404
Tc1g00779		.
Tc1g00780		.
Tc1g00781		As5g00402
Tc1g00782		.
Tc1g00783		As5g00401
Tc1g00784		As5g00400
Tc1g00785		.
Tc1g00786		.
Tc1g00787		.
Tc1g00788		As5g00398
Tc1g00789		As5g00397
Tc1g00790		.
Tc1g00791		As5g00396
Tc1g00792		As5g00395
Tc1g00793		As5g00394
Tc1g00794		As5g00393
Tc1g00795		.
Tc1g00796		As5g00392
Tc1g00797		.
Tc1g00798		As5g00391
Tc1g00799		As5g00390
Tc1g00800		.
Tc1g00801		.
Tc1g00802		As5g00389
Tc1g00803		As5g00388
Tc1g00804		As5g00387
Tc1g00805		As5g00386
Tc1g00806		As5g00385
Tc1g00807		As5g00383
Tc1g00808		.
Tc1g00809		As5g00381
Tc1g00810		As5g00379
Tc1g00811		.
Tc1g00812		As5g00378
Tc1g00813		.
Tc1g00814		.
Tc1g00815		.
Tc1g00816		As5g00377
Tc1g00817		As5g00375
Tc1g00818		As5g00373
Tc1g00819		As5g00371
Tc1g00820		As5g00370
Tc1g00821		As5g00369
Tc1g00822		As5g00368
Tc1g00823		.
Tc1g00824		.
Tc1g00825		As5g00367
Tc1g00826		.
Tc1g00827		.
Tc1g00828		.
Tc1g00829		As5g00431
Tc1g00830		.
Tc1g00831		.
Tc1g00832		As5g00363
Tc1g00833		As5g00361
Tc1g00834		As5g00360
Tc1g00835		As5g00359
Tc1g00836		As5g00358
Tc1g00837		As5g00357
Tc1g00838		.
Tc1g00839		As5g00356
Tc1g00840		As5g00354
Tc1g00841		.
Tc1g00842		.
Tc1g00843		As5g00353
Tc1g00844		As5g00352
Tc1g00845		As5g00351
Tc1g00846		As5g00350
Tc1g00847		.
Tc1g00848		.
Tc1g00849		As5g00349
Tc1g00850		.
Tc1g00851		.
Tc1g00852		As5g00348
Tc1g00853		As5g00347
Tc1g00854		.
Tc1g00855		As5g00343
Tc1g00856		.
Tc1g00857		.
Tc1g00858		As5g00342
Tc1g00859		As5g00341
Tc1g00860		.
Tc1g00861		As5g00340
Tc1g00862		.
Tc1g00863		.
Tc1g00864		As5g00335
Tc1g00865		.
Tc1g00866		.
Tc1g00867		As5g00330
Tc1g00868		.
Tc1g00869		.
Tc1g00870		.
Tc1g00871		.
Tc1g00872		.
Tc1g00873		.
Tc1g00874		As5g00326
Tc1g00875		.
Tc1g00876		As5g00325
Tc1g00877		As5g00324
Tc1g00878	As7g01629	As5g00878
Tc1g00879	.	As5g00322
Tc1g00880	.	As5g00321
Tc1g00881	As7g01628	As5g00879
Tc1g00882	.	As5g00320
Tc1g00883	.	.
Tc1g00884	.	.
Tc1g00885	.	As5g00319
Tc1g00886	.	As5g00318
Tc1g00887	.	As5g00317
Tc1g00888	.	As5g00316
Tc1g00889	.	As5g00315
Tc1g00890	.	As5g00314
Tc1g00891	.	.
Tc1g00892	.	As5g00313
Tc1g00893	.	As5g00311
Tc1g00894	.	As5g00310
Tc1g00895	.	As5g00308
Tc1g00896	.	As5g00307
Tc1g00897	.	As5g00306
Tc1g00898	.	As5g00305
Tc1g00899	.	As5g00301
Tc1g00900	.	As5g00300
Tc1g00901	.	As5g00299
Tc1g00902	.	As5g00295
Tc1g00903	.	As5g00294
Tc1g00904	.	As5g00292
Tc1g00905	.	As5g00291
Tc1g00906	.	As5g00290
Tc1g00907	.	As5g00287
Tc1g00908	.	.
Tc1g00909	.	As5g00286
Tc1g00910	As7g01627	As5g00881
Tc1g00911	As7g01625	As5g00883
Tc1g00912	.	.
Tc1g00913	As7g01624	.
Tc1g00914	.	.
Tc1g00915	.	.
Tc1g00916	.	As5g00283
Tc1g00917	.	As5g00282
Tc1g00918	.	.
Tc1g00919	As1g03115	.
Tc1g00920	As1g03114	.
Tc1g00921	.	.
Tc1g00922	.	As5g00280
Tc1g00923	.	As5g00279
Tc1g00924	.	As5g00278
Tc1g00925	.	As5g00277
Tc1g00926	.	.
Tc1g00927	.	.
Tc1g00928	.	.
Tc1g00929	.	.
Tc1g00930	.	As5g00276
Tc1g00931	As1g03112	As5g00272
Tc1g00932	.	.
Tc1g00933	.	.
Tc1g00934	.	As5g00270
Tc1g00935	.	.
Tc1g00936	.	.
Tc1g00937	.	As5g00269
Tc1g00938	.	As5g00268
Tc1g00939	As1g03109	.
Tc1g00940	As1g03108	.
Tc1g00941	.	.
Tc1g00942	As1g03107	.
Tc1g00943	.	.
Tc1g00944	.	.
Tc1g00945	.	.
Tc1g00946	.	.
Tc1g00947	.	.
Tc1g00948	.	As5g00265
Tc1g00949	.	As5g00264
Tc1g00950	.	As5g00263
Tc1g00951	.	.
Tc1g00952	.	.
Tc1g00953	.	As5g00261
Tc1g00954	.	.
Tc1g00955	.	.
Tc1g00956	.	As5g00258
Tc1g00957	.	.
Tc1g00958	.	.
Tc1g00959	.	As5g00257
Tc1g00960	.	.
Tc1g00961	.	.
Tc1g00962	.	.
Tc1g00963	.	.
Tc1g00964	.	.
Tc1g00965	.	.
Tc1g00966	.	.
Tc1g00967	.	As5g00255
Tc1g00968	.	.
Tc1g00969	.	As5g00253
Tc1g00970	.	As5g00250
Tc1g00971	.	.
Tc1g00972	.	.
Tc1g00973	.	.
Tc1g00974	.	As5g00249
Tc1g00975	.	As5g00248
Tc1g00976	.	.
Tc1g00977	.	As5g00247
Tc1g00978	.	.
Tc1g00979	.	.
Tc1g00980	.	.
Tc1g00981	.	.
Tc1g00982	.	As5g00246
Tc1g00983	.	As5g00245
Tc1g00984	.	As5g00244
Tc1g00985	As1g03105	As5g00243
Tc1g00986	.	.
Tc1g00987	.	As5g00242
Tc1g00988	.	.
Tc1g00989	.	.
Tc1g00990	.	.
Tc1g00991	.	As5g00240
Tc1g00992	.	As5g00239
Tc1g00993	.	.
Tc1g00994	As1g03102	.
Tc1g00995	.	.
Tc1g00996	.	.
Tc1g00997	.	.
Tc1g00998	.	.
Tc1g00999	.	.
Tc1g01000	.	.
Tc1g01001	.	As5g00238
Tc1g01002	.	.
Tc1g01003	.	.
Tc1g01004	.	As5g00234
Tc1g01005	.	.
Tc1g01006	.	.
Tc1g01007	.	.
Tc1g01008	As1g03101	As5g00230
Tc1g01009	.	.
Tc1g01010	.	.
Tc1g01011	.	.
Tc1g01012	.	As5g00229
Tc1g01013	.	As5g00228
Tc1g01014	As1g03100	As5g00227
Tc1g01015	.	As5g00226
Tc1g01016	.	.
Tc1g01017	.	As5g00225
Tc1g01018	As1g03099	.
Tc1g01019	.	As5g00224
Tc1g01020	.	As5g00223
Tc1g01021	.	As5g00221
Tc1g01022	.	.
Tc1g01023	.	.
Tc1g01024	.	.
Tc1g01025	.	.
Tc1g01026	.	As5g00219
Tc1g01027	.	.
Tc1g01028	.	As5g00217
Tc1g01029	.	As5g00216
Tc1g01030	.	.
Tc1g01031	.	.
Tc1g01032	.	As5g00215
Tc1g01033	.	.
Tc1g01034	.	.
Tc1g01035	.	As5g00214
Tc1g01036	.	.
Tc1g01037	As1g03098	.
Tc1g01038	As1g03097	.
Tc1g01039	.	As5g00212
Tc1g01040	.	As5g00211
Tc1g01041	.	As5g00210
Tc1g01042	.	As5g00209
Tc1g01043	.	As5g00208
Tc1g01044	.	As5g00205
Tc1g01045	As1g03096	.
Tc1g01046	.	.
Tc1g01047	As1g03087	.
Tc1g01048	.	.
Tc1g01049	.	.
Tc1g01050	.	.
Tc1g01051	As1g03068	.
Tc1g01052	.	As5g00204
Tc1g01053	.	.
Tc1g01054	.	As5g00202
Tc1g01055	.	.
Tc1g01056	.	.
Tc1g01057	.	As5g00201
Tc1g01058	.	.
Tc1g01059	.	.
Tc1g01060	As1g03067	.
Tc1g01061	.	.
Tc1g01062	As1g03065	.
Tc1g01063	.	.
Tc1g01064	.	.
Tc1g01065	.	.
Tc1g01066	.	.
Tc1g01067	.	.
Tc1g01068	.	.
Tc1g01069	As1g03057	.
Tc1g01070	.	As5g00193
Tc1g01071	.	.
Tc1g01072	.	.
Tc1g01073	As1g03054	.
Tc1g01074	As1g03051	.
Tc1g01075	.	As5g00189
Tc1g01076	.	.
Tc1g01077	.	As5g00188
Tc1g01078	.	.
Tc1g01079	.	As5g00187
Tc1g01080	.	.
Tc1g01081	.	As5g00184
Tc1g01082	.	.
Tc1g01083	.	.
Tc1g01084	As1g03049	.
Tc1g01085	.	.
Tc1g01086	.	.
Tc1g01087	.	.
Tc1g01088	.	.
Tc1g01089	.	.
Tc1g01090	.	As5g00183
Tc1g01091	.	.
Tc1g01092	.	As5g00182
Tc1g01093	.	.
Tc1g01094	.	.
Tc1g01095	.	As5g00179
Tc1g01096	As1g03047	.
Tc1g01097	.	As5g00178
Tc1g01098	.	.
Tc1g01099	.	.
Tc1g01100	.	.
Tc1g01101	.	.
Tc1g01102	.	.
Tc1g01103	.	.
Tc1g01104	.	.
Tc1g01105	.	As5g00177
Tc1g01106	.	.
Tc1g01107	.	As6g01348
Tc1g01108	.	.
Tc1g01109	.	.
Tc1g01110	.	.
Tc1g01111	.	.
Tc1g01112	.	.
Tc1g01113	.	.
Tc1g01114	.	.
Tc1g01115	.	.
Tc1g01116	.	.
Tc1g01117	.	.
Tc1g01118	.	.
Tc1g01119	.	.
Tc1g01120	.	.
Tc1g01121	.	.
Tc1g01122	.	.
Tc1g01123	.	.
Tc1g01124	.	.
Tc1g01125	.	As5g00174
Tc1g01126	.	.
Tc1g01127	.	.
Tc1g01128	.	As6g01347
Tc1g01129	As1g03012	.
Tc1g01130		.
Tc1g01131		.
Tc1g01132		As6g01346
Tc1g01133		.
Tc1g01134		.
Tc1g01135		.
Tc1g01136		.
Tc1g01137		As5g00167
Tc1g01138		As6g01341
Tc1g01139		As6g01340
Tc1g01140		.
Tc1g01141		.
Tc1g01142		As6g01338
Tc1g01143		As6g01336
Tc1g01144		.
Tc1g01145		.
Tc1g01146		.
Tc1g01147		.
Tc1g01148		.
Tc1g01149		As6g01290
Tc1g01150		.
Tc1g01151		.
Tc1g01152		.
Tc1g01153		.
Tc1g01154		.
Tc1g01155	As7g01540	.
Tc1g01156	As7g01538	As6g01287
Tc1g01157	.
Tc1g01158	As7g01537
Tc1g01159	.
Tc1g01160	.
Tc1g01161	.
Tc1g01162	.
Tc1g01163	As7g01535
Tc1g01164	.
Tc1g01165	As7g01534
Tc1g01166	.
Tc1g01167	.
Tc1g01168	As7g01533
Tc1g01169	.
Tc1g01170	As7g01530
Tc1g01171	As7g01529
Tc1g01172	As7g01528
Tc1g01173	.
Tc1g01174	As7g01527
Tc1g01175	As7g01526
Tc1g01176	As7g01525
Tc1g01177	.
Tc1g01178	As7g01524
Tc1g01179	.
Tc1g01180	.
Tc1g01181	As7g01523
Tc1g01182	As7g01521
Tc1g01183	As7g01520
Tc1g01184	As7g01519
Tc1g01185	.
Tc1g01186	.
Tc1g01187	As7g01518
Tc1g01188	.
Tc1g01189	As7g01517
Tc1g01190	.
Tc1g01191	.
Tc1g01192	.
Tc1g01193	.
Tc1g01194	.
Tc1g01195	.
Tc1g01196	As7g01516
Tc1g01197	.
Tc1g01198	.
Tc1g01199	.
Tc1g01200	.
Tc1g01201	.
Tc1g01202	.
Tc1g01203	.
Tc1g01204	.
Tc1g01205	As7g01505
Tc1g01206	.
Tc1g01207	As7g01504
Tc1g01208	As7g01503
Tc1g01209	.
Tc1g01210	.
Tc1g01211	As7g01500
Tc1g01212	.
Tc1g01213	.
Tc1g01214	.
Tc1g01215	.
Tc1g01216	As7g01495
Tc1g01217	.
Tc1g01218	.
Tc1g01219	.
Tc1g01220	.
Tc1g01221	As7g01492
Tc1g01222	.
Tc1g01223	As7g01491
Tc1g01224	As7g01490
Tc1g01225	As7g01489
Tc1g01226	.
Tc1g01227	As7g01488
Tc1g01228	.
Tc1g01229	.
Tc1g01230	As7g01485
Tc1g01231	.
Tc1g01232	As7g01484
Tc1g01233	As7g01483
Tc1g01234	.
Tc1g01235	.
Tc1g01236	As7g01482
Tc1g01237	As7g01481
Tc1g01238	As7g01479
Tc1g01239	As7g01478
Tc1g01240	As7g01477
Tc1g01241	.
Tc1g01242	As7g01474
Tc1g01243	.
Tc1g01244	.
Tc1g01245	.
Tc1g01246	As7g01472
Tc1g01247	.
Tc1g01248	As7g01389
Tc1g01249	As7g01469
Tc1g01250	As7g01468
Tc1g01251	As7g01467
Tc1g01252	As7g01466
Tc1g01253	As7g01465
Tc1g01254	As7g01463
Tc1g01255	As7g01462
Tc1g01256	As7g01461
Tc1g01257	.
Tc1g01258	As7g01459
Tc1g01259	As7g01458
Tc1g01260	As7g01457
Tc1g01261	.
Tc1g01262	As7g01123
Tc1g01263	As7g01453
Tc1g01264	.
Tc1g01265	As7g01452
Tc1g01266	.
Tc1g01267	.
Tc1g01268	As7g01397
Tc1g01269	.
Tc1g01270	.
Tc1g01271	.
Tc1g01272	As7g01405
Tc1g01273	.
Tc1g01274	.
Tc1g01275	As7g01423
Tc1g01276	As7g01424
Tc1g01277	As7g01145
Tc1g01278	As7g01425
Tc1g01279	.
Tc1g01280	.
Tc1g01281	As7g01431
Tc1g01282	.
Tc1g01283	.
Tc1g01284	As7g01433
Tc1g01285	.
Tc1g01286	.
Tc1g01287	As7g01434
Tc1g01288	As7g01435
Tc1g01289	As7g01436
Tc1g01290	As7g01437
Tc1g01291	.
Tc1g01292	.
Tc1g01293	As7g01438
Tc1g01294	As7g01439
Tc1g01295	As7g01440
Tc1g01296	.
Tc1g01297	.
Tc1g01298	As7g01444
Tc1g01299	.
Tc1g01300	As7g01445
Tc1g01301	As7g01446
Tc1g01302	.
Tc1g01303	.
Tc1g01304	As7g01447
Tc1g01305	As7g01448
Tc1g01306	As7g01449
Tc1g01307	.
Tc1g01308	.
Tc1g01309	.
Tc1g01310	.
Tc1g01311	.
Tc1g01312	.
Tc1g01313	.
Tc1g01314	.
Tc1g01315	.
Tc1g01316	.
Tc1g01317	.
Tc1g01318	.
Tc1g01319	.
Tc1g01320	.
Tc1g01321	.
Tc1g01322	As7g01421
Tc1g01323	.
Tc1g01324	.
Tc1g01325	As7g01173
Tc1g01326	.
Tc1g01327	.
Tc1g01328	.
Tc1g01329	As7g01174
Tc1g01330	.
Tc1g01331	.
Tc1g01332	.
Tc1g01333	.
Tc1g01334	.
Tc1g01335	.
Tc1g01336	.
Tc1g01337	.
Tc1g01338	.
Tc1g01339	.
Tc1g01340	.
Tc1g01341	.
Tc1g01342	.
Tc1g01343	.
Tc1g01344	.
Tc1g01345	.
Tc1g01346	.
Tc1g01347	.
Tc1g01348	.
Tc1g01349	.
Tc1g01350	As7g01175
Tc1g01351	.
Tc1g01352	As7g01176
Tc1g01353	.
Tc1g01354	As7g01177
Tc1g01355	.
Tc1g01356	As7g01178
Tc1g01357	.
Tc1g01358	As7g01180
Tc1g01359	As7g01408
Tc1g01360	.
Tc1g01361	As7g01181
Tc1g01362	.	As8g00068
Tc1g01363	As7g01183	.
Tc1g01364	As7g01187	.
Tc1g01365	.	.
Tc1g01366	As7g01188	.
Tc1g01367	As7g01189	.
Tc1g01368	As7g01190	.
Tc1g01369	.	.
Tc1g01370	.	.
Tc1g01371	.	.
Tc1g01372	As7g01401	.
Tc1g01373	As7g01400	.
Tc1g01374	As7g01192	.
Tc1g01375	.	.
Tc1g01376	As7g01193	.
Tc1g01377	As7g01194	.
Tc1g01378	As7g01195	.
Tc1g01379	As7g01196	.
Tc1g01380	.	As8g00069
Tc1g01381	.	.
Tc1g01382	.	As8g00070
Tc1g01383	As7g01198	.
Tc1g01384	As7g01200	.
Tc1g01385	.	As8g00072
Tc1g01386	.	As8g00073
Tc1g01387	.	As8g00074
Tc1g01388	.	.
Tc1g01389	.	As8g00075
Tc1g01390	.	.
Tc1g01391	As7g01202	.
Tc1g01392	As7g01203	.
Tc1g01393	As7g01205	.
Tc1g01394	As7g01206	.
Tc1g01395	As7g01207	.
Tc1g01396	As7g01208	.
Tc1g01397	As7g01210	As8g00076
Tc1g01398	.	As8g00077
Tc1g01399	.	As8g00078
Tc1g01400	As7g01211	.
Tc1g01401	.	As8g00079
Tc1g01402	.	As8g00081
Tc1g01403	.	As8g00083
Tc1g01404	As7g01213	.
Tc1g01405	.	.
Tc1g01406	.	As8g00085
Tc1g01407	.	.
Tc1g01408	.	.
Tc1g01409	.	.
Tc1g01410	As7g01214	.
Tc1g01411	.	As8g00086
Tc1g01412	.	.
Tc1g01413	As7g01218	.
Tc1g01414	As7g01219	.
Tc1g01415	.	.
Tc1g01416	.	.
Tc1g01417	As7g01239	.
Tc1g01418	.	.
Tc1g01419	.	.
Tc1g01420	As7g01236	.
Tc1g01421	As7g01235	.
Tc1g01422	As7g01358	.
Tc1g01423	.	As8g00087
Tc1g01424	As7g01232	.
Tc1g01425	As7g01231	.
Tc1g01426	.	.
Tc1g01427	.	.
Tc1g01428	.	.
Tc1g01429	As7g01226	.
Tc1g01430	As7g01225	.
Tc1g01431	As7g01224	.
Tc1g01432	.	.
Tc1g01433	As7g01223	.
Tc1g01434	As7g01222	.
Tc1g01435	As7g01221	.
Tc1g01436	As7g01220	.
Tc1g01437	As7g01245	.
Tc1g01438	.	.
Tc1g01439	.	.
Tc1g01440	.	.
Tc1g01441	.	.
Tc1g01442	.	.
Tc1g01443	As7g01246	.
Tc1g01444	As7g01247	.
Tc1g01445	As7g01250	.
Tc1g01446	As7g01251	.
Tc1g01447	.	As8g00091
Tc1g01448	As7g01252	As8g00092
Tc1g01449	.	.
Tc1g01450	As7g01254	.
Tc1g01451	As7g01255	.
Tc1g01452	.	.
Tc1g01453	As7g01256	.
Tc1g01454	As7g01257	.
Tc1g01455	As7g01258	.
Tc1g01456	.	As8g00093
Tc1g01457	.	As8g00094
Tc1g01458	As7g01259	.
Tc1g01459	As7g01260	As8g00095
Tc1g01460	As7g01261	.
Tc1g01461	.	As8g00096
Tc1g01462	.	.
Tc1g01463	As7g01264	.
Tc1g01464	.	As8g00097
Tc1g01465	As7g01265	As8g00101
Tc1g01466	As7g01266	.
Tc1g01467	.	As8g00103
Tc1g01468	As7g01269	As8g00104
Tc1g01469	As7g01270	.
Tc1g01470	.	As8g00105
Tc1g01471	.	.
Tc1g01472	.	.
Tc1g01473	As7g01273	.
Tc1g01474	.	.
Tc1g01475	.	As8g00109
Tc1g01476	.	.
Tc1g01477	As7g01277	.
Tc1g01478	As7g01278	.
Tc1g01479	.	.
Tc1g01480	As7g01279	.
Tc1g01481	As7g01280	.
Tc1g01482	As7g01281	.
Tc1g01483	As7g01282	.
Tc1g01484	.	.
Tc1g01485	As7g01284	.
Tc1g01486	As7g01285	.
Tc1g01487	As7g01286	.
Tc1g01488	As7g01287	.
Tc1g01489	.	.
Tc1g01490	As7g01288	.
Tc1g01491	As7g01289	.
Tc1g01492	.	.
Tc1g01493	.	.
Tc1g01494	.	.
Tc1g01495	.	As8g00111
Tc1g01496	As7g01290	.
Tc1g01497	As7g01291	.
Tc1g01498	.	.
Tc1g01499	.	.
Tc1g01500	As7g01290	.
Tc1g01501	.	.
Tc1g01502	.	.
Tc1g01503	As7g01292	.
Tc1g01504	As7g01293	.
Tc1g01505	.	.
Tc1g01506	As7g01294	.
Tc1g01507	As7g01297	.
Tc1g01508	As7g01298	As8g00112
Tc1g01509	As7g01299	.
Tc1g01510	.	.
Tc1g01511	As7g01300	.
Tc1g01512	As7g01301	.
Tc1g01513	As7g01302	.
Tc1g01514	As7g01303	.
Tc1g01515	.	.
Tc1g01516	.	As8g00113
Tc1g01517	As7g01304	As8g00114
Tc1g01518	.	As8g00115
Tc1g01519	.	.
Tc1g01520	As7g01309	.
Tc1g01521	As7g01310	.
Tc1g01522	As7g01311	.
Tc1g01523	.	.
Tc1g01524	As7g01312	.
Tc1g01525	As7g01313	.
Tc1g01526	As7g01314	.
Tc1g01527	.	.
Tc1g01528	As7g01316	.
Tc1g01529	.	.
Tc1g01530	.	.
Tc1g01531	As7g01317	.
Tc1g01532	As7g01318	.
Tc1g01533	.	.
Tc1g01534	As7g01319	.
Tc1g01535	As7g01321	.
Tc1g01536	As7g01322	.
Tc1g01537	.	.
Tc1g01538	As7g01323	.
Tc1g01539	As7g01324	.
Tc1g01540	.	.
Tc1g01541	As7g01325	.
Tc1g01542	As7g01326	.
Tc1g01543	As7g01327	.
Tc1g01544	As7g01328	.
Tc1g01545	As7g01329	.
Tc1g01546	.	.
Tc1g01547	.	.
Tc1g01548	.	.
Tc1g01549	As7g01336	As8g00116
Tc1g01550	As7g01337	.
Tc1g01551	As7g01338	.
Tc1g01552	As7g01339	.
Tc1g01553	As7g01340	.
Tc1g01554	As7g01571	.
Tc1g01555	As7g01572	.
Tc1g01556	As7g01573	.
Tc1g01557	As7g01574	As8g00118
Tc1g01558	As7g01576	As8g00119
Tc1g01559	.	As8g00120
Tc1g01560	As7g01577	.
Tc1g01561	.	.
Tc1g01562	As7g01578	As8g00121
Tc1g01563	As7g01579	.
Tc1g01564	As7g01580	.
Tc1g01565	.	.
Tc1g01566	As7g01581	.
Tc1g01567	As7g01584	.
Tc1g01568	As7g01585	.
Tc1g01569	As7g01586	.
Tc1g01570	As7g01587	.
Tc1g01571	As7g01588	.
Tc1g01572	As7g01342	.
Tc1g01573	As7g01343	.
Tc1g01574	.	.
Tc1g01575	As7g01344	.
Tc1g01576	.	.
Tc1g01577	.	.
Tc1g01578	.	.
Tc1g01579	As7g01596	As8g00123
Tc1g01580	As7g01346	.
Tc1g01581	As7g01599	.
Tc1g01582	As7g01349	.
Tc1g01583	As7g01350	.
Tc1g01584	As7g01351	.
Tc1g01585	As7g01352	.
Tc1g01586	As7g01353	As8g00125
Tc1g01587	.	.
Tc1g01588	.	As8g00126
Tc1g01589	As7g01354	As8g00127
Tc1g01590	.	.
Tc1g01591	.	As8g00128
Tc1g01592	.	As8g00129
Tc1g01593	As7g01355	As8g00130
Tc1g01594	As7g01356	.
Tc1g01595	As7g01357	.
Tc1g01596	As7g01358	.
Tc1g01597	As7g01359	.
Tc1g01598	As7g01360	.
Tc1g01599	.	As8g00132
Tc1g01600	As7g01361	.
Tc1g01601	.	.
Tc1g01602	As7g01362	.
Tc1g01603	As7g01363	.
Tc1g01604	.	As8g00133
Tc1g01605	As7g01364	.
Tc1g01606	.	.
Tc1g01607	As7g01365	.
Tc1g01608	As7g01369	.
Tc1g01609	.	.
Tc1g01610	.	.
Tc1g01611	As7g01374	.
Tc1g01612	As7g01375	.
Tc1g01613	.	.
Tc1g01614	.	.
Tc1g01615	.	.
Tc1g01616	As7g01376	.
Tc1g01617	As7g01377	.
Tc1g01618	As7g01378	.
Tc1g01619	As7g01379	.
Tc1g01620	As7g01380	.
Tc1g01621	As7g01382	.
Tc1g01622	.	.
Tc1g01623	.	.
Tc1g01624	As7g01384	As8g00134
Tc1g01625	.	As8g00135
Tc1g01626	As7g01385	.
Tc1g01627	.	As8g00136
Tc1g01628	.	As8g00137
Tc1g01629	.	As8g00138
Tc1g01630	.	As8g00140
Tc1g01631	As7g01387	.
Tc1g01632	.	As8g00141
Tc1g01633	As7g01388	As8g00142
Tc1g01634	.	.
Tc1g01635	As7g01389	.
Tc1g01636	.	As8g00143
Tc1g01637	.	As8g00144
Tc1g01638	As7g01390	.
Tc1g01639	.	.
Tc1g01640	.	As8g00147
Tc1g01641	.	.
Tc1g01642	.	.
Tc1g01643	.	.
Tc1g01644	As7g01391	.
Tc1g01645	.	.
Tc1g01646	As7g01394	.
Tc1g01647		As8g00151
Tc1g01648		As8g00152
Tc1g01649		As8g00154
Tc1g01650		As8g00155
Tc1g01651		.
Tc1g01652		As8g00157
Tc1g01653		As8g00158
Tc1g01654		.
Tc1g01655		As8g00159
Tc1g01656		As8g00160
Tc1g01657		As8g00161
Tc1g01658		As8g00162
Tc1g01659		As8g00163
Tc1g01660		As8g00164
Tc1g01661		As8g00165
Tc1g01662		As8g00166
Tc1g01663		As8g00167
Tc1g01664		As8g00168
Tc1g01665		As8g00169
Tc1g01666		As8g00170
Tc1g01667		.
Tc1g01668		As8g00172
Tc1g01669		.
Tc1g01670		.
Tc1g01671		.
Tc1g01672		.
Tc1g01673		.
Tc1g01674		As8g00175
Tc1g01675		As8g00176
Tc1g01676		.
Tc1g01677		.
Tc1g01678		.
Tc1g01679		As8g00179
Tc1g01680		.
Tc1g01681		.
Tc1g01682		.
Tc1g01683	As7g01171	As8g00181
Tc1g01684	.	As8g00182
Tc1g01685	.	As8g00184
Tc1g01686	.	As8g00186
Tc1g01687	.	As8g00187
Tc1g01688	.	As8g00188
Tc1g01689	As7g01170	As8g00192
Tc1g01690	.	As8g00193
Tc1g01691	.	As8g00195
Tc1g01692	As7g01169	.
Tc1g01693	.	.
Tc1g01694	.	As8g00196
Tc1g01695	As7g01168
Tc1g01696	As7g01167
Tc1g01697	As7g01166
Tc1g01698	As7g01163
Tc1g01699	.
Tc1g01700	As7g01162
Tc1g01701	.
Tc1g01702	.
Tc1g01703	.
Tc1g01704	As7g01161
Tc1g01705	As7g01160
Tc1g01706	.
Tc1g01707	.	As6g02760
Tc1g01708	As7g01159	As6g02759
Tc1g01709	As7g01158	.
Tc1g01710	.	As6g02757
Tc1g01711	.	As6g02756
Tc1g01712	.	.
Tc1g01713	.	As6g02751
Tc1g01714	As7g01156	.
Tc1g01715	.	As6g01294
Tc1g01716	As7g01154	As6g02749
Tc1g01717	.	As6g02748
Tc1g01718	.	As6g02747
Tc1g01719	.	.
Tc1g01720	.	.
Tc1g01721	As7g01152	As6g02746
Tc1g01722	.	As6g02745
Tc1g01723	As7g01150	.
Tc1g01724	.	.
Tc1g01725	.	.
Tc1g01726	.	.
Tc1g01727	As7g01149	.
Tc1g01728	.	.
Tc1g01729	.	.
Tc1g01730	.	.
Tc1g01731	.	.
Tc1g01732	.	.
Tc1g01733	.	.
Tc1g01734	As7g01147	.
Tc1g01735	As7g01146	.
Tc1g01736	As7g01145	.
Tc1g01737	As7g01144	.
Tc1g01738	.	.
Tc1g01739	.	.
Tc1g01740	.	.
Tc1g01741	.	.
Tc1g01742	.	.
Tc1g01743	.	As6g01319
Tc1g01744	.	As6g02713
Tc1g01745	.	.
Tc1g01746	.	.
Tc1g01747	.	.
Tc1g01748	.	.
Tc1g01749	.	.
Tc1g01750	.	.
Tc1g01751	.	.
Tc1g01752	.	As6g01329
Tc1g01753	.	.
Tc1g01754	.	As6g01332
Tc1g01755	.	.
Tc1g01756	.	As6g01333
Tc1g01757	.
Tc1g01758	.
Tc1g01759	.
Tc1g01760	.
Tc1g01761	.
Tc1g01762	.
Tc1g01763	.
Tc1g01764	As7g01143
Tc1g01765	.
Tc1g01766	.
Tc1g01767	.
Tc1g01768	.
Tc1g01769	.
Tc1g01770	.
Tc1g01771	.
Tc1g01772	.
Tc1g01773	.
Tc1g01774	.
Tc1g01775	.
Tc1g01776	As7g01564
Tc1g01777	.
Tc1g01778	.
Tc1g01779	As7g01563
Tc1g01780	As7g01561
Tc1g01781	.
Tc1g01782	As7g01560
Tc1g01783	.
Tc1g01784	.
Tc1g01785	As7g01559
Tc1g01786	As7g01558
Tc1g01787	.
Tc1g01788	As7g01556
Tc1g01789	.
Tc1g01790	.
Tc1g01791	.
Tc1g01792	.
Tc1g01793	As7g01555
Tc1g01794	.
Tc1g01795	As7g01554
Tc1g01796	.
Tc1g01797	As7g01553
Tc1g01798	.
Tc1g01799	As7g01552
Tc1g01800	.
Tc1g01801	.
Tc1g01802	.
Tc1g01803	.
Tc1g01804	As7g01547
Tc1g01805	.
Tc1g01806	As7g01546
Tc1g01807	As7g01544
Tc1g01808	As7g01542
Tc1g01809	.
Tc1g01810	As7g01142
Tc1g01811	As7g01140
Tc1g01812	As7g01139
Tc1g01813	As7g01136
Tc1g01814	As7g01135
Tc1g01815	As7g01133
Tc1g01816	.
Tc1g01817	.
Tc1g01818	As7g01131
Tc1g01819	As7g01128
Tc1g01820	.
Tc1g01821	.
Tc1g01822	As7g01124
Tc1g01823	As7g01123
Tc1g01824	.
Tc1g01825	.
Tc1g01826	.
Tc1g01827	As7g01122
Tc1g01828	.
Tc1g01829	.
Tc1g01830	.
Tc1g01831	.
Tc1g01832	As7g01120
Tc1g01833	As7g01119
Tc1g01834	As7g01118
Tc1g01835	As7g01116
Tc1g01836	As7g01115
Tc1g01837	As7g01114
Tc1g01838	As7g01113
Tc1g01839	.
Tc1g01840	.
Tc1g01841	As7g01112	As8g00289
Tc1g01842	.	.
Tc1g01843	As7g01111	.
Tc1g01844	.	.
Tc1g01845	.	As8g00152
Tc1g01846	As7g01109	.
Tc1g01847	.	.
Tc1g01848	.	.
Tc1g01849	.	.
Tc1g01850	.	.
Tc1g01851	.	.
Tc1g01852	.	.
Tc1g01853	.	.
Tc1g01854	As7g01107	.
Tc1g01855	.	As8g00201
Tc1g01856	As7g01105	As8g00202
Tc1g01857	.	As8g00203
Tc1g01858	.	As8g00204
Tc1g01859	.	As8g00206
Tc1g01860	.	.
Tc1g01861	.	As8g00207
Tc1g01862	.	As8g00209
Tc1g01863	As7g01104	.
Tc1g01864	As7g01103	.
Tc1g01865	.	As8g00210
Tc1g01866	.	As8g00214
Tc1g01867	.	As8g00215
Tc1g01868	As7g01102	.
Tc1g01869	As7g01099	.
Tc1g01870	.	.
Tc1g01871	As7g01097	As8g00216
Tc1g01872	As7g01489	As8g00217
Tc1g01873	.	As8g00218
Tc1g01874	As7g01096	.
Tc1g01875	.	.
[truncated: 19,390 more rows]

## Sheet: Table S10
Table S10. A. sinensis Gene Loss Rates and Gene Translocation with Grape as Reference Genome.
[truncated: 22 more rows]

[truncated: 9 more sheets: Table S11, Table S12, Table S13, Table S14, Table S15, Table S16, Table S17, Table S18, Table 19]
